# Supplementary material for: Improved Statistical Methods Enable Greater Sensitivity in Rhythm Detection for Genome-Wide Data
Source: PLoS Comput Biol. 2015 Mar 20;11(3):e1004094. doi: 10.1371/journal.pcbi.1004094 (PMC4368642; doi:10.1371/journal.pcbi.1004094)
Supplement: S1 Data — (XLSX) [file pcbi.1004094.s021.xlsx]

## Sheet: LD_concat_renamed_unique
#	ZT00	ZT00	ZT00	ZT00	ZT04	ZT04	ZT04	ZT04	ZT08	ZT8	ZT8	ZT8	ZT12	ZT12	ZT16	ZT16	ZT16	ZT20	ZT20	ZT20	ZT20	ZT0	ZT4	ZT8	ZT12	ZT16	ZT20	ZT0	ZT0	ZT0	ZT4	ZT4	ZT4	ZT8	ZT8	ZT8	ZT12	ZT12	ZT12	ZT16	ZT16	ZT16	ZT20	ZT20	ZT20	ZT1	ZT1	ZT5	ZT5
CG11791	-0.810034	-2.17322	-1.0028	-1.20767	-0.305413	0.047737	0.429305	0.30211	-0.276694	1.14654	1.43109	1.04388	-1.01487	-1.06653	1.18947	1.0085	1.82476	-0.014675	-0.571472	0.030325	-0.010323	-0.271987	2.06052	-0.418986	0.252384	-1.06165	-0.560288	-0.554287	0.574975	-2.84662	0.53759	0.38671	-0.877793	-0.230466	1.20306	1.04097	1.09199	0.801019	0.08694	-0.068984	0.374846	0.551238	-0.189331	-0.113746	-1.76811	-2.5491	1.63955	-0.658317	0.483198
CG11790	0.607208	0.479437	-0.375673	1.02275	-0.370384	-0.346666	-0.113713	0.463822	0.742886	-1.11893	0.049319	0.165715	0.364341	-0.319203	-0.51963	-3.39638	1.64154	-0.510024	-0.036655	1.36223	0.208021	0.996584	-0.382499	0.892185	-1.53569	0.93822	-0.908798	-0.177842	-0.085192	0.035622	-0.102081	2.22625	-0.289053	0.880441	0.033441	0.387574	0.560567	0.84899	-0.685244	-0.082842	-0.498171	-2.85422	0.295507	0.719497	-1.21324	-1.76354	-2.26635	0.489016	1.24975
CG11796	0.393765	-0.038797	-0.925494	-0.635133	-0.036129	-0.144982	1.4525	1.73199	0.312991	0.536406	0.886478	0.564304	-1.0085	-1.46824	-0.99042	-2.0702	-0.304586	0.200391	-1.03061	1.3698	1.20446	-0.311716	0.481399	1.58973	0.535057	-1.48285	-0.81162	0.813397	0.343156	-0.198288	1.74223	0.798897	1.44003	0.278769	0.713422	1.47272	-1.86602	-0.111144	-0.61856	-0.941232	-1.50212	-0.880077	-0.35226	-0.322739	-0.810173	1.09507	0.618402	1.18366	1.0407
CG12081	-2.06482	-1.35567	-0.119773	0.573327	-0.532338	-0.50427	0.07515	0.322064	0.315463	NA	-0.471173	-0.60568	0.858417	NA	-1.27158	0.785907	2.56187	0.995852	-0.416886	0.148449	0.705696	-1.0585	1.86069	-1.16498	0.033218	0.213856	0.115712	-0.185975	-0.445219	0.015037	0.024195	0.797761	-2.57733	0.181747	-1.32883	0.787784	1.08691	0.60005	0.472836	-0.666984	0.738177	-0.153857	1.29141	0.988498	-1.62621	-2.22162	-1.39739	0.234829	0.09066
CG13321	1.98813	1.03705	-1.00988	-1.0505	0.290331	0.487204	-0.267218	-1.7735	0.073102	-1.22538	-0.259789	-1.3656	-0.969959	1.11924	-0.344491	0.472466	-0.510961	0.430026	0.096613	1.33121	1.45189	-0.345077	0.378962	1.51394	0.527934	-1.74929	-0.326466	-1.33064	2.19146	-0.449523	-0.679106	0.748874	-1.37269	1.11778	0.204518	-0.192511	-0.05059	0.997624	0.128671	0.150595	-0.829743	-0.966903	-1.36881	1.56095	0.140051	-2.13538	-0.171182	-0.969071	0.692342
CG13322	0.196247	0.7163	-0.538471	0.358707	1.65599	0.026002	0.717484	-0.711403	0.56473	1.21144	0.416069	0.517964	-0.364843	-2.76103	-0.816547	-0.397169	-2.11488	0.947545	0.14243	0.256407	-0.022982	0.387455	-0.854693	NA	-1.04323	1.72742	-0.216959	0.205168	0.006374	-0.261853	-1.38531	1.01986	1.03712	0.93019	0.4186	0.740129	1.56128	1.02378	-0.263643	-0.569209	-1.66763	-2.29403	-0.401157	-0.347762	0.248103	-1.23259	-0.297075	-0.766441	0.797559
CG13323	1.38655	1.34394	0.381926	0.418025	-2.14828	-1.1376	-0.722344	-0.654869	0.099018	-0.54523	-0.918853	-0.781429	0.461857	0.057334	0.434367	0.648722	NA	-0.71773	-0.850124	1.60259	1.64213	NA	NA	NA	-2.28938	NA	NA	NA	1.11331	NA	-1.19653	0.207483	NA	0.652145	-0.445812	-0.228806	0.063019	0.969573	-2.50732	0.287564	NA	NA	NA	1.13724	-0.051867	NA	NA	NA	NA
CG13324	0.965011	1.4069	1.71792	1.70682	-0.088523	-0.598406	-0.150957	-0.429153	-1.38002	0.978573	0.360802	-1.71185	0.156638	0.381271	0.426775	-0.225135	-2.00534	-0.264432	-1.10602	-0.103053	-0.037832	0.966435	NA	-1.37737	NA	NA	0.410931	-3.43413	0.402226	0.136437	0.247943	0.178832	NA	0.186991	0.77861	-0.002644	0.346194	0.237163	-1.40403	0.230965	0.38917	0.8963	-0.353984	0.990306	0.173645	1.13559	-1.01579	-0.366906	-2.04444
CG13325	1.17809	0.786	0.34969	0.220418	0.884603	0.00173	-0.826769	-0.971389	0.748492	0.675615	0.333856	-1.45563	0.161572	0.923653	-0.234532	-0.649945	-2.76242	1.11929	0.571144	-1.53796	0.484493	-0.041679	1.52996	0.484514	-1.47465	-0.498145	NA	0.914643	1.43386	-0.494927	-0.062166	-0.301634	-0.080217	1.01584	1.54317	-1.47832	0.747947	-0.171944	-0.502536	-0.042739	-0.235322	-2.37148	0.192891	1.08597	-1.19303	-0.230292	-1.01173	1.60135	-0.774722
CG13326	NA	0.856276	NA	0.372912	-0.721615	NA	NA	NA	NA	NA	NA	NA	1.06496	NA	NA	NA	NA	NA	NA	NA	-1.57253	0.841005	NA	0.564146	NA	NA	-1.40515	NA	0.145374	NA	NA	-0.424957	0.094331	0.263545	0.676485	NA	-2.65416	NA	0.727917	0.614781	NA	NA	NA	0.556684	NA	-1.73186	NA	0.80961	NA
CG14247	1.13868	NA	NA	0.349964	NA	1.01664	-0.003994	NA	-0.612225	1.08329	0.075141	-1.1458	0.732327	NA	0.48496	NA	-2.45661	1.24206	-0.692881	-0.363573	-0.847979	-1.73566	-0.414611	0.384596	1.11614	0.649542	NA	0.551615	-0.002351	0.231539	NA	-0.264176	NA	-0.913047	NA	NA	0.015798	-0.640324	-0.325153	-0.699197	NA	2.14797	-1.28873	-0.777337	1.9634	NA	NA	0.528612	1.14277
rictor	-1.80482	NA	-0.692489	0.461982	1.09008	-0.869869	0.459953	-1.06915	-1.4378	-0.104003	-1.25403	-0.583309	-0.484439	0.143489	1.7954	1.03712	NA	0.613253	1.34806	0.452257	0.898307	-1.44148	NA	0.812264	1.38824	-0.532974	-0.22605	0.781398	-0.136378	0.944136	-0.560016	2.13386	-0.772174	-0.14579	-0.571799	-0.322572	1.25216	-0.42178	0.846982	-1.75315	-1.26949	1.43361	-0.423192	-1.08467	0.068869	NA	0.344195	NA	0.568614
CG11168	0.015729	-0.234472	-0.120891	-2.39389	-0.587147	0.402193	0.510624	-0.436592	1.48215	-0.506629	1.65398	0.53256	-0.583872	0.04729	0.305151	-0.983084	0.980904	-1.89363	1.58287	-0.265395	0.492149	-1.16589	0.504341	-1.15418	0.775611	1.49774	-0.457614	0.947142	0.761674	0.905709	0.734433	-0.673873	-0.041781	0.447407	1.24216	0.833319	-0.65838	0.122096	-0.365672	-1.22598	0.642713	-1.34484	-2.77511	0.508092	-0.05912	0.189691	0.093245	-1.00146	0.606071
CG14245	0.490068	NA	0.205287	0.003593	NA	NA	NA	0.271734	NA	NA	NA	-0.928888	0.120598	NA	-0.669994	0.200935	-0.19876	-2.43313	NA	1.46513	1.47342	NA	-0.956319	1.38043	-0.424111	NA	NA	NA	1.54269	NA	-0.805808	0.112243	NA	1.01766	NA	-1.16393	-0.816136	0.683144	NA	-1.15017	NA	NA	NA	1.276	-0.695692	NA	-0.502269	-0.11903	0.170859
CG4101	0.144796	-2.36922	-0.065139	0.195023	0.844119	0.417545	0.26998	1.14004	1.05875	2.00423	-0.501368	0.638267	0.487523	-0.558896	0.411338	0.490882	-0.874421	-1.08701	-1.51344	-1.41169	0.278682	1.69048	-0.218545	0.132687	0.646873	-0.876907	-1.37459	0.4012	-0.616686	-0.751803	0.382796	-2.16142	-0.143629	0.531101	1.47795	1.49556	0.803457	0.533234	0.477561	0.712228	1.06222	-1.16338	-0.72746	-1.14022	-1.1727	0.961182	0.031083	1.21134	-0.987482
Syt1	-2.19448	-0.604238	-0.810543	-1.44932	-0.347227	0.160266	-0.222968	0.191732	0.23182	-0.911596	1.47992	1.7407	0.585181	-1.29533	-0.347023	0.624686	1.11412	1.04275	-0.436382	1.28332	0.164609	-1.01198	-0.400853	1.11307	-1.21769	0.072365	1.44508	-0.405768	-0.477442	1.37914	0.012421	-0.08002	1.35689	-0.931217	0.963169	-0.688534	-0.884046	-1.25197	1.14248	-1.15783	0.310319	1.31716	-1.43901	-0.665446	1.49971	-1.5845	1.16783	1.05301	-0.195684
SPR	0.483449	1.20381	0.622328	0.749943	0.410605	-0.109857	0.747184	0.934326	0.845342	-0.556446	0.093405	0.925544	0.956231	-0.890414	-2.98765	-0.970586	-0.791575	0.447045	-1.2962	0.066466	-0.882946	0.296195	0.573431	NA	0.570933	0.548553	-1.98911	0.042417	-0.613709	0.852349	NA	-0.454053	1.09665	-0.064369	0.694296	NA	-2.8485	NA	0.400458	NA	-0.059349	0.472716	NA	-0.591032	1.07212	1.00097	-0.189432	0.449536	-0.39993
snRNP-U1-70K	NA	NA	NA	NA	NA	NA	NA	NA	NA	NA	NA	NA	NA	NA	NA	NA	-0.369162	NA	NA	NA	NA	NA	NA	NA	NA	NA	NA	0.665779	0.44898	0.159079	0.956406	-0.798114	0.283382	0.111094	-0.335135	0.976258	0.58143	-0.837953	1.30643	-2.06012	NA	-1.00964	0.733042	-2.06948	0.888563	-0.459491	NA	0.586212	NA
Syt4	-0.623416	-1.9376	-1.21069	0.162272	-0.920692	0.774003	0.115702	0.589401	-0.961843	-0.52324	0.312987	1.03226	-0.714103	0.207878	-0.248578	0.252123	2.65107	0.64639	1.53977	-0.420962	-0.722751	0.41924	-2.19348	0.601649	0.209459	0.213958	0.749172	-0.153027	-0.021891	0.777066	0.604234	-0.066534	0.276451	-0.379048	1.11336	-0.48169	-0.552753	-0.837911	1.33191	-1.9011	-0.921159	1.60539	-1.21387	-0.946045	1.76662	0.285563	1.03404	0.360738	0.469272
CG8654	0.285642	0.454104	1.09076	0.135798	-0.329334	0.023208	-0.397601	-0.666577	1.85805	0.900118	0.69234	0.79251	-0.71677	-2.14288	-0.588132	-1.02215	-2.17895	0.153996	0.198546	1.4544	0.002921	-0.331613	1.91404	0.122859	-1.20748	-0.809927	0.312119	-2.02107	0.184855	0.838229	-0.261924	0.695592	0.818539	-0.282371	0.292922	0.3377	0.565021	0.51442	0.226216	-0.544922	2.1116	-1.16695	0.590478	-1.01618	-1.88216	-0.174182	-0.346273	0.328588	1.33295
Syt7	-1.18753	0.111726	-1.98983	-0.861465	0.139361	0.348612	-0.084393	-1.05788	-0.086289	0.86359	1.02223	0.754454	0.826606	-0.616065	-0.37218	-0.069237	-0.476604	1.41451	1.90612	1.12173	-1.70748	-0.030997	-1.20895	NA	NA	NA	1.23995	1.29717	1.42555	-1.93302	1.10798	0.062735	-1.29861	-0.400077	0.877785	1.30775	0.042813	-1.11891	-0.615775	-1.42913	0.120274	0.75249	0.048566	0.468147	-0.715747	0.653054	0.964535	0.657078	1.0579
Sac1	-0.245834	-1.88417	-0.258489	0.26641	0.612407	0.610179	0.288822	1.35031	-2.52215	-0.74381	0.095944	0.73858	1.00572	-1.97062	0.756645	0.852597	0.763766	-0.237835	-0.194506	0.359621	0.356418	0.050875	-2.04756	0.236579	1.03422	0.818948	-0.093056	-0.561375	-0.027099	0.732608	-0.378657	-0.481417	-0.447673	0.91339	-0.602318	0.635291	1.01881	1.02752	-0.171012	0.555593	1.2127	-1.37833	-1.41658	1.55015	-2.18161	1.08833	-1.3185	1.89301	0.545207
Cyp6a19	0.87889	2.09884	-1.83116	-2.69132	0.417955	0.439742	0.00411	-0.362259	0.81009	0.076214	-0.765165	0.269111	-0.432146	0.201543	-0.716921	0.210309	0.7273	-0.140254	-0.710696	0.300407	1.21541	0.039225	-0.793359	1.70728	-1.48962	0.054493	0.481981	-0.199311	0.271903	-0.010225	-0.010076	1.55266	-0.996783	-0.112319	-0.072742	0.21831	0.265795	0.816185	-0.510522	0.836372	0.148534	0.885681	0.712694	-0.449041	-3.34712	0.950382	1.33848	-2.5004	0.637467
Cyp6a18	1.20562	0.995992	0.648728	0.097087	0.689116	-1.02929	0.048311	0.527884	0.530672	-0.284761	0.14626	-0.019758	0.024504	0.488411	1.10891	-1.08778	-0.429753	0.228514	-3.5877	0.092949	-0.393908	NA	1	NA	NA	NA	-1	-2.7805	0.994552	0.860915	-0.273112	0.247284	NA	1.09279	-0.274921	-0.206554	0.541388	1.19851	0.105738	0.531769	-0.673712	-0.35339	-0.714146	1.06291	-1.35952	-1.43587	-1.23856	0.961992	-0.336157
Cyp6a17	-0.287456	0.599264	0.985978	1.1972	-0.174963	-0.124372	0.490775	0.94897	-0.191754	0.480577	-1.5936	-1.36306	-0.207906	-0.568424	NA	NA	-2.82578	0.506837	1.00344	0.399416	0.724869	NA	1	NA	NA	NA	-1	1.9691	0.67913	-0.843372	0.667541	0.134865	-0.909375	0.183138	-0.575624	-1.65865	0.22607	-0.964864	-0.193656	0.552557	1.03562	-0.394734	1.81127	-1.64436	-0.074652	-0.04979	1.66984	-0.024501	0.328011
CG12587	1.2959	NA	NA	-0.114529	-1.32767	NA	NA	NA	NA	NA	-0.802669	NA	NA	NA	NA	NA	NA	0.948968	NA	NA	NA	NA	NA	NA	NA	NA	NA	-1	NA	NA	NA	NA	NA	NA	NA	NA	NA	NA	NA	1	NA	NA	NA	NA	NA	NA	NA	NA	NA
Cyp6a13	0.592725	-0.600453	-1.99595	1.50559	0.055648	0.786086	-0.003588	-0.026502	0.817692	0.603425	0.359321	0.304961	-2.8648	-1.17461	-0.365836	0.489673	0.189174	0.010474	1.28802	-0.488116	0.517078	0.882443	1.68409	-1.37359	-0.520915	-0.311371	-0.360653	-2.199	0.055804	0.436152	-1.2459	0.455808	-0.603895	0.439189	-0.864607	0.219539	0.552938	1.27572	-0.98526	0.870486	1.99182	-0.872806	0.770486	0.495692	-0.792166	-1.84576	0.868354	1.10803	0.024012
SPE	-1.19537	-1.60719	0.854126	1.46585	-1.72432	-1.89639	0.89553	0.732669	0.640711	-0.997326	-0.186319	-0.646119	0.377665	0.150736	0.247057	-0.468304	-0.417682	0.708218	1.07349	0.791515	1.20145	-0.46024	-1.93501	1.14855	0.149404	0.77271	0.32458	-0.573104	-2.70975	-0.684203	-0.080225	-0.479451	-0.363701	-0.672663	-1.24599	0.099286	1.20934	0.398334	0.372828	2.02063	0.442176	0.320056	0.721237	0.793498	0.4317	-2.37412	-0.60166	-0.089975	-0.730147
CG3184	NA	-2.52864	0.265018	-0.596491	0.68278	0.450747	0.846277	1.09152	-1.13347	0.34592	0.013023	1.53035	0.124795	0.57178	0.100389	0.657198	NA	-0.726295	NA	-1.87411	0.179212	-0.805715	0.635405	0.226189	0.733262	1.02791	-1.81705	0.047516	-0.260133	NA	-1.67009	0.400363	-0.398633	-0.205132	0.355375	-1.01345	-1.22964	-0.620015	0.079397	0.293884	3.07937	0.590831	0.541365	-0.501661	0.510663	1.61564	0.595422	0.004847	-0.691043
eIF2B-epsilon	NA	NA	NA	NA	NA	NA	NA	NA	NA	NA	NA	NA	NA	NA	NA	NA	1	-1	NA	NA	NA	-0.493076	0.582315	0.599533	0.064772	1.16761	-1.92115	-0.358685	0.573669	-0.272465	-0.477756	0.72263	-0.345028	-0.081176	-1.3979	0.432653	0.629632	0.742785	0.120318	1.34652	0.587729	-2.87128	0.996568	0.83372	-1.18193	-2.44944	-0.722203	-0.859393	0.509513
CG13802	1.14538	-1.63941	-1.20659	-0.235635	-0.716031	-1.74276	0.38836	1.18197	0.379346	0.623632	-0.959314	-0.116325	1.41472	0.960652	0.073686	0.976145	-0.644819	0.302249	0.872531	-1.79659	0.73881	-1.06982	-0.551952	-0.851555	0.757774	-0.085602	1.80115	-0.683159	0.332797	1.53405	-2.35083	0.986859	0.272242	0.18462	1.24468	-1.41474	-0.323293	0.631661	0.833869	-1.46042	-0.515834	0.798159	-0.678937	0.425086	0.183196	-0.645004	1.35572	1.55782	-0.141021
Tektin-C	-0.340332	NA	0.641865	NA	NA	NA	NA	-0.854574	0.586461	0.397023	1.04782	1.18742	-0.143571	NA	NA	-0.237843	-2.87448	0.413404	NA	-0.232606	0.409411	NA	NA	NA	NA	NA	NA	NA	0.955767	NA	NA	NA	NA	NA	NA	NA	NA	-1.38059	NA	NA	NA	NA	NA	NA	0.424825	NA	NA	NA	NA
Tektin-A	1.34706	0.42713	0.989727	NA	0.771806	0.47885	0.395528	0.564894	0.696997	NA	NA	-0.857524	0.637782	NA	0.190926	-0.493561	-0.936964	NA	-2.77307	-0.395078	-1.04451	-0.087566	0.238975	1.71867	-1.2762	-0.593877	NA	-0.069509	-0.189225	-1.03228	0.909168	-0.529674	-0.739612	1.26529	NA	0.239511	-0.548778	1.03873	-1.06963	0.932295	-0.073143	-2.379	NA	1.14492	1.10092	NA	0.968505	0.436299	0.062695
CG13492	0.23764	1.29499	0.736125	0.814112	-0.866752	0.631041	-0.541079	-1.31623	-2.19299	0.906606	-0.734566	-0.607457	0.09222	0.717435	-1.54871	0.163102	0.102414	-0.646915	-0.353714	1.54135	1.57138	0.586796	0.185755	1.31197	0.572344	-1.18209	-1.47477	NA	1.61415	-1.03237	-0.973979	0.786091	-0.77285	1.11009	0.048695	-0.400849	0.650617	1.235	-0.85196	0.394221	-1.29083	-1.15392	NA	1.48911	-0.851209	0.596639	NA	-1.72756	0.465244
CG31690	1.70706	-0.126727	-0.342196	-1.23072	-0.493091	-0.653451	-1.01401	-0.459163	1.68406	1.32417	-0.701562	-0.860717	-0.480225	-0.906069	-1.13441	-0.951071	0.013396	1.07939	1.31658	1.31577	0.912995	-0.769563	1.37969	-1.69006	0.461582	-0.039871	0.658223	0.408986	-1.00721	1.18675	-0.833106	0.651161	1.17637	-0.689245	1.25324	-1.10042	-1.00009	-1.10365	-0.266535	-1.69394	-0.684794	1.18678	0.275278	0.998264	1.24216	0.796328	-0.009579	0.458056	-0.285225
CG31712	0.031524	-1.92026	-2.37439	-1.81395	0.168061	0.625746	-0.467999	-0.39517	-0.109899	0.48575	0.756777	0.452511	0.108491	-0.707661	0.903472	0.594272	1.91375	0.904354	0.479355	0.410936	-0.045669	0.91294	-0.394367	-0.423132	-1.15033	-0.687524	1.74242	1.28133	0.631073	-1.03598	0.088222	0.98992	-2.12009	0.34731	-0.952364	0.307436	1.01464	-0.201948	-1.37317	1.09219	0.169187	-0.644237	1.03424	0.786787	-1.41455	-1.3979	0.570508	-1.88949	1.68572
CG31714	1.81817	1.34027	-0.449742	-1.19694	1.84548	1.09722	1.32741	-0.589971	0.402785	-0.411486	-0.809464	-1.21238	-1.5087	-0.575678	0.519735	-0.257105	0.352199	NA	-0.76519	-0.419083	-0.507529	0.487613	-0.028469	1.19891	-1.06865	-1.52115	0.931746	-0.162435	0.372582	0.059736	-0.258505	0.28301	0.099858	0.557894	0.45317	0.381278	0.072765	0.561609	-0.494516	0.443921	0.056283	0.326063	-0.096501	-3.83844	1.18223	-1.66348	-0.448931	0.481545	0.488003
CG13494	1.01738	1.16509	-0.086614	0.469643	0.978071	0.612524	-0.959933	-0.287892	0.15308	-0.841215	-0.005056	0.604676	0.508662	-3.03086	0.589595	0.614031	0.64979	-1.71859	-1.0846	0.247977	0.404243	-0.588393	1.45884	0.58552	-1.76446	0.049808	0.258684	0.286749	0.548547	-1.24212	0.612768	-0.504672	-0.752784	-2.64804	0.740632	-0.699388	-0.734787	0.348328	-1.09772	0.957209	0.780196	0.987129	0.221265	1.10224	1.09445	-0.420645	0.268122	-0.361935	0.644747
CG31716	-0.161515	-1.75902	-0.954626	-0.178064	-0.181516	-0.114237	-0.269179	-1.17129	-1.20381	-0.573499	1.10848	0.590131	-0.315414	0.135919	1.7746	1.13451	-1.64939	0.302922	1.75195	0.589251	1.14379	0.806752	-2.13769	0.306935	0.156639	0.810856	0.056509	0.009415	-0.11305	1.05465	0.516184	-0.44814	1.34244	-0.525946	1.21022	0.086362	-1.2069	-0.923147	1.01455	-1.67513	-0.814019	1.28421	-1.54947	-0.560553	1.29832	-0.387875	-0.644299	-0.379655	1.2643
CG4049	-0.424882	0.733338	-1.22993	1.51251	0.412845	0.723562	0.422392	0.899646	0.21396	1.43822	0.332809	-2.2966	-1.39097	0.720793	0.532208	-0.079957	0.311103	-1.28644	-1.63831	-0.193956	0.287669	0.797625	-1.88085	0.459749	0.763929	-0.784847	0.644397	0.279273	0.603268	0.602653	0.083507	0.85682	0.936246	0.507469	-0.339871	0.57066	0.926593	-0.005126	-2.14884	-0.830272	0.087604	0.990493	-0.485861	-2.73464	0.100019	-0.162446	0.396508	1.06267	1.06315
Ir60a	NA	NA	0.863393	0.064177	0.84928	0.219362	0.684524	0.583472	0.328361	NA	NA	0.583287	-0.323807	0.344235	-0.757127	-0.089053	NA	0.155372	-0.132379	-3.3731	NA	0.88951	1.79257	-0.756191	-0.50171	-0.431222	-0.992958	-0.778097	0.347033	0.674072	0.243317	NA	0.288999	NA	0.29197	0.499751	-0.789549	-0.662602	-0.567239	0.84926	0.685631	-3.03218	0.895921	1.30614	-0.25243	1.17057	-0.878442	1.00479	NA
CG42613	NA	-0.465997	-0.180695	-0.394507	0.88704	-0.631719	0.79931	1.09167	-3.03964	0.577108	0.949849	0.97802	0.125875	-1.10604	0.831489	-0.626198	0.9752	-0.811332	0.808084	-0.018156	-0.749361	-0.059225	-0.27391	1.95175	-1.44823	-0.097069	-0.073315	-0.679355	-0.818378	0.844623	-0.405219	-0.151742	1.51758	-0.824124	1.09942	-0.197524	-1.25772	-1.53881	0.773313	NA	0.520322	1.3968	-1.24952	-0.498807	1.46916	0.027739	-1.40128	-0.485338	-0.222965
CG4041	NA	NA	-0.469717	NA	NA	NA	NA	NA	NA	NA	NA	NA	NA	NA	NA	NA	NA	NA	NA	NA	NA	NA	NA	NA	NA	-1.50462	NA	NA	NA	NA	NA	NA	NA	NA	NA	NA	NA	NA	-2.14875	NA	NA	NA	NA	NA	NA	NA	NA	NA	NA
CG4042	0.126756	0.126616	-1.08126	1.10042	-0.161177	-1.44941	-0.867294	-0.631158	-1.36494	-0.681887	-1.3021	1.31069	0.17755	-0.296462	-0.066914	1.37685	0.960975	-1.14347	1.13121	1.75399	0.981009	0.718089	-1.90787	-0.424619	1.14206	0.588465	-0.116119	0.715158	0.143924	0.025051	0.091461	-1.05231	-1.15168	-0.45109	-1.48551	0.883125	0.668136	0.785543	-0.171077	2.34018	0.032396	-1.21496	1.24683	0.086971	-1.49214	0.017398	0.37837	-0.255412	0.525684
CG4045	-0.23141	0.49499	-1.22613	0.310994	1.11588	0.837484	1.20781	0.655489	-2.46069	-0.398577	-1.44107	0.819698	-0.132673	1.61019	-0.625712	0.003282	1.00117	-0.558735	-0.279343	-1.26307	0.560428	-0.355414	-1.54508	0.874974	1.52321	-0.620874	0.123175	0.570372	0.463832	-1.82537	0.471371	0.600095	-0.93317	0.449823	-0.477045	0.320344	0.581943	1.17593	-1.03182	1.47525	-0.556453	-0.925539	0.698746	1.04642	-2.10474	1.28193	0.299093	-0.489163	0.149573
14-3-3zeta	-1.20928	-1.68897	-1.5354	-0.839346	1.82642	0.137409	0.541642	-1.055	0.334418	0.128151	0.785814	1.0659	-0.181737	-0.435585	0.261475	0.03664	-1.35526	1.78806	1.22687	-0.17536	0.343133	-0.129573	0.751528	-1.04145	-1.53494	0.793036	1.1614	-1.47881	-1.37999	1.23365	0.158385	0.044318	1.38963	-0.174496	1.88895	-0.267371	-0.597126	-0.098817	1.12226	-1.11189	-0.986106	0.439751	-0.317914	-1.07688	1.21246	2.23517	0.043164	0.629604	0.398877
Oli	-2.81822	-0.322859	0.176854	0.279676	0.244484	0.746385	-0.426207	-1.0655	-0.587197	1.21351	1.38541	-0.64629	0.092093	0.364741	1.68139	-0.703417	0.989888	0.893548	-0.053252	-1.20578	-0.239268	-1.91823	0.141585	1.07033	-0.569399	0.72956	0.546146	1.52633	-0.739453	-2.01384	1.27657	0.202876	-0.650952	0.455117	-0.408352	0.079054	1.2147	-1.1513	-0.398051	0.58063	0.304843	-1.60109	1.55629	0.192363	-0.425739	0.839777	1.24339	0.656256	-0.962516
CG8116	0.484168	-0.397339	-2.16455	-0.879486	0.062929	0.146409	-0.812038	-2.52627	-0.096936	0.308909	0.186349	0.857195	-0.203204	-0.362516	-0.080465	1.27416	1.91641	1.08473	0.539473	0.482097	0.179978	-0.910536	1.48005	-1.52262	-0.135609	0.703991	0.384724	1.04167	1.57925	-1.17619	0.670749	-1.3843	-1.35698	1.5076	-1.08857	1.43869	0.463907	0.152389	-0.752074	0.840346	-0.627647	-0.461299	0.510021	-0.63598	-0.721582	-0.005028	0.306403	-2.23329	0.60315
Prp31	NA	-1.13885	-2.70286	0.150788	0.893899	1.35081	0.023497	-0.348131	-1.3078	0.780921	0.854515	0.722912	-0.686683	-0.313984	0.437318	1.18823	NA	0.244252	1.01601	-0.81986	-0.344961	-0.046931	0.93869	-2.13107	0.518296	0.207803	0.513212	-0.553816	-0.045374	-1.88049	0.95176	1.27784	0.077821	1.28291	-0.039723	0.945293	-1.28013	1.05247	-0.381548	0.949868	-0.43867	-0.753173	-1.01336	1.24266	-1.39434	0.038206	0.053056	-0.866957	0.041899
Cyp6u1	-2.03009	0.380329	0.850703	0.129245	0.551649	-0.320227	0.691029	0.335728	0.470256	0.75234	-1.59893	0.650865	0.370681	1.00838	1.0007	-1.83217	NA	-1.63315	0.222664	NA	NA	2.00202	0.117304	-0.802929	-0.394779	0.15277	-1.07438	0.496153	0.717696	-2.26541	0.502337	0.846902	-1.05125	0.720396	0.2867	0.777684	0.447712	1.19884	0.19054	-0.371715	0.492908	-0.529206	0.563659	-0.61726	-2.40669	-0.100539	0.367851	-1.32187	-0.441777
Rtf1	0.807786	-1.29646	-0.509901	0.427829	1.1595	0.528317	0.309558	0.600423	-1.56601	-1.6665	1.1195	-0.5499	0.429968	NA	1.34727	0.988682	-0.357173	-1.64848	-1.30486	0.851521	0.328936	0.513451	-0.591058	-1.39723	-0.839	1.32116	0.992678	1.27985	1.96642	-0.786279	-0.138203	-0.345396	-0.038593	0.094125	-0.992682	0.303835	0.346585	0.16333	1.4196	-0.394694	-2.42238	0.134635	-0.961138	-0.667146	1.03813	-0.148848	0.769868	-0.451698	0.15963
CG14568	NA	-0.47089	0.786459	1.19398	1.34868	-1.4872	0.919553	0.475518	-0.388622	-0.064425	0.619963	0.767144	0.087119	-0.985665	0.778919	-0.327931	-2.95216	0.559204	0.306068	-0.514798	-0.650916	1.09468	-0.877625	NA	-1.1105	NA	0.893445	-0.239955	-0.235483	1.20865	NA	-2.22046	0.835333	-0.938758	1.43033	NA	-0.65448	-1.00808	0.033052	-0.775876	0.396635	1.42853	-0.048593	0.789156	NA	-2.53733	-0.347634	NA	0.09171
CG14567	NA	0.379273	0.744221	NA	-2.95385	0.983103	NA	-0.390379	1.23777	0.216675	-0.433665	0.489946	-1.28121	0.438506	NA	-0.258253	NA	-0.030173	-0.292039	1.20869	-0.058609	-0.288054	1.03004	0.140669	-0.711493	1.38333	-1.55449	0.983529	-0.238361	-0.076501	1.00264	-0.191846	-0.750401	0.950893	NA	-1.03033	1.17178	-2.41804	0.930591	-0.769985	0.98975	-1.04952	1.0918	0.069037	-0.665034	0.081862	-2.16332	0.079215	-0.260948
CG14566	0.567097	-0.420068	0.538565	0.230727	0.84688	-0.159731	0.62262	0.179339	-2.25861	-0.82353	0.480517	0.209722	0.948027	0.631797	0.158638	-0.082531	1.53872	-2.94527	0.512444	-0.331306	-0.444039	0.745986	-1.14125	0.135818	1.36617	0.35322	-1.45994	0.065562	-0.240276	-1.08782	-0.124291	0.996462	0.351622	-0.115773	-0.939561	1.48955	1.46312	-0.453763	-1.02255	2.11311	-0.73657	-0.471333	1.02552	-1.43828	-0.87473	-0.604372	-1.64142	0.557344	1.32238
CG14564	-1.66952	0.092074	0.435323	0.090024	0.587836	0.204592	0.371627	0.776001	2.20591	1.03772	0.845105	0.239815	0.294079	-1.09331	0.050969	-0.470405	-2.47716	-1.28346	-0.829697	0.221533	0.370945	0.915245	-1.42455	0.674004	-1.3873	0.553202	0.669393	0.803564	0.884866	0.679618	1.06348	1.12404	0.678248	-1.43623	-0.475617	-1.91685	-0.919697	-1.92876	-0.549077	0.183065	1.15811	0.997365	-0.14083	-0.019393	-0.185897	-1.31771	-1.46995	0.714654	0.720618
CG14563	-2.35571	-1.05034	-1.80795	1.03775	0.490229	0.443916	-0.20971	0.33322	2.51067	-0.636419	0.195047	-0.560103	0.338658	0.885954	-0.032974	0.191325	0.986626	0.106993	-0.142921	-0.63072	-0.093544	1.62818	-1.36689	0.549927	0.391538	-0.98972	-0.213032	-2.11945	-0.18075	NA	-0.452979	0.573457	0.892255	0.664282	0.440611	0.187146	0.17048	0.42781	0.423423	0.413599	NA	1.11468	-0.636412	-2.60605	0.687896	0.6846	-1.66093	0.690664	-2.04477
CG14562	-0.419879	-1.9627	0.852448	0.144315	1.28645	0.053004	-0.25545	1.32626	-1.9246	-1.55231	0.427714	0.978602	0.723062	1.21619	0.315122	-0.634434	-0.921295	0.243654	NA	0.783495	-0.679659	-2.03914	-0.022665	-0.014765	0.502408	0.368872	1.20528	1.0066	0.332502	-1.05903	0.662446	1.58301	0.27173	-0.31562	0.042965	0.904235	0.139797	-1.32634	-1.01713	-0.407145	0.511855	-0.52446	0.81449	-2.58836	0.968456	-1.14875	0.804162	1.44304	-0.036255
CG14561	1.28222	0.435773	1.43569	0.363346	0.228831	0.133007	-0.500651	0.906558	0.775051	-2.45209	0.075162	0.314318	0.688877	NA	-0.930468	0.850104	-2.0486	0.467976	-0.266459	-0.969209	-0.789419	-1.50907	-0.47026	-0.86347	0.745067	1.06642	1.03131	1.27045	-0.380352	-0.692308	0.905217	-0.522742	1.74537	-0.590816	-0.395834	0.966366	-0.679578	-1.1943	0.448022	-1.7704	-0.178093	0.751358	-1.27184	-0.066404	1.65588	2.36834	0.377464	0.222681	-1.69635
CG8207	1.23465	0.182831	0.25969	-1.83384	-0.595945	0.687606	-2.08994	0.194233	-0.002696	0.642574	0.983645	0.98718	0.303074	0.405822	-0.778649	-0.901696	-2.19161	0.861741	0.726968	0.111483	0.81287	0.06914	-0.164603	1.71653	-1.60255	0.466816	-0.485337	0.616587	-2.7812	0.239297	-0.78614	-1.18827	0.685466	1.14449	0.535327	0.083698	1.14703	-0.135639	0.50149	1.26962	-0.507413	-1.38503	0.361553	0.4161	-0.216971	0.303773	-1.01737	1.24848	-1.80927
vig2	0.391423	-0.647543	-1.30616	-0.863481	-0.40151	-1.34609	-1.40957	0.15889	0.072071	0.134864	0.295075	1.29252	-0.287912	-1.73525	0.376864	1.17364	0.075216	0.704042	-0.306683	1.36	2.26959	0.565503	-1.05675	-0.859681	1.90619	-0.142139	-0.413125	0.568645	0.579638	-1.98156	0.098521	0.940601	-1.8112	0.88338	-0.422488	0.667567	0.443806	0.945389	-1.19712	0.727267	-0.248576	-1.52923	0.997289	0.984482	-0.646418	0.169138	-1.29459	0.421781	-0.122076
CG13186	0.405429	NA	NA	NA	NA	-1.2568	NA	NA	1.32075	0.40982	NA	-1.70836	0.616469	NA	NA	NA	NA	NA	NA	NA	0.212679	1.32552	-0.235844	NA	NA	NA	-1.08967	NA	1.50992	-1.67874	NA	-0.265966	NA	0.474717	NA	0.626928	NA	1.03858	-0.256637	1.02622	NA	-1.58806	NA	-0.666947	-0.220012	NA	NA	NA	-1.57268
fd68A	NA	NA	-2.13377	NA	NA	NA	NA	0.133583	NA	NA	NA	-0.27113	NA	NA	NA	0.746854	1.23925	NA	NA	-0.190153	0.475366	1.02574	NA	NA	NA	0.330272	-1.35601	0.572323	-0.549592	1.26826	0.010915	-1.10637	1.23599	-0.315365	-2.80432	-0.185577	-0.080546	-0.60352	0.11224	-0.636449	0.031982	1.36448	-0.023547	0.183843	1.52525	NA	NA	NA	0.149467
CG10674	-0.471105	-1.15121	0.991206	0.564753	-1.29842	-1.19816	0.644408	0.71858	-1.94439	0.033336	0.908069	1.58078	0.931733	-0.930339	-0.842363	0.469379	-1.50763	0.946176	0.988606	0.391512	0.175086	0.099092	1.93838	-1.33456	-0.641592	-0.169023	0.107694	0.659983	0.602021	-1.45598	0.76448	0.628305	-0.456443	0.4767	-1.53348	0.685663	1.05338	0.535995	-0.707486	1.02983	0.295412	-1.61684	1.14176	-0.137678	-1.96563	-1.56575	0.22776	-0.717924	0.398512
CG10673	1.34238	0.472228	-1.36793	0.057564	NA	0.71828	0.281587	0.702305	0.855525	NA	0.175497	0.54554	-0.098769	-0.966628	0.772161	0.330401	NA	NA	NA	-1.20106	-2.61909	-1.16346	1.22906	-0.840593	0.832412	0.902585	-0.960003	1.03806	0.783487	-0.938512	-0.626216	-0.405906	-1.39234	-1.02249	0.777609	1.44849	0.706208	1.58729	0.583688	0.875764	0.147448	-1.5754	0.076829	-1.48943	-0.574578	-0.259665	0.01003	1.90154	-1.36648
CG10672	1.14555	-0.565925	1.17748	-0.466392	1.09474	-1.73693	1.41755	0.723763	-1.52775	-0.228461	0.339873	0.830789	1.64197	-1.2694	0.050665	0.704456	-0.430032	-0.980852	-1.20241	-0.071606	-0.647089	0.554652	-2.16678	0.164609	0.898102	0.354756	0.19466	0.980775	0.179132	-0.590819	0.378894	0.146198	-0.356178	0.208264	-1.18166	1.23018	0.792709	0.485089	-0.441425	1.71723	-1.76554	-1.09292	1.48926	-1.58996	-0.589225	0.224006	-0.626272	0.188273	1.44733
Mst77F	1.53529	1.3341	-1.16114	-0.339176	-0.367392	0.240626	-0.786519	-0.672197	0.718415	0.474091	-0.176498	-0.302901	-0.156958	-0.952296	1.05202	1.16675	-2.42822	-0.799534	-0.664755	1.51873	0.767568	-1.25697	-0.036411	1.30092	0.92528	-0.932817	NA	NA	1.49398	-0.678668	0.634995	0.560535	-0.412465	0.130145	0.008667	0.563549	0.430327	1.06681	-0.822242	0.756052	-1.11626	-0.473314	-2.816	1.00303	-0.329146	-0.530069	-0.864712	-0.062807	0.989347
CG12811	0.968396	-1.42431	NA	-1.30968	0.151142	0.892274	0.669327	NA	-0.079473	1.15746	0.78055	1.60959	0.317144	-1.07422	-0.320912	-0.718985	NA	-1.34478	-1.30929	1.40437	-0.368595	-0.000898	-2.06986	1.16777	0.443951	0.072158	0.386878	1.27089	-0.139462	-0.078304	0.95288	-0.035772	-2.24595	0.606244	-0.104675	0.435448	-0.052208	-0.899632	0.441022	2.00588	-0.188213	-0.831716	0.974471	-1.72731	-0.383587	-0.156968	-1.12764	0.603292	0.598363
CG18449	1.47449	1.71834	-3.04231	-1.05641	-0.22712	-0.140143	-0.655389	-0.762599	0.380167	0.210112	-0.419272	-0.180082	0.23653	0.330184	0.536337	0.37536	-1.24746	0.43794	0.225985	0.911879	0.893465	NA	0.924316	-1.59045	0.715539	-0.767293	0.71789	-1.29371	1.5175	-0.156808	0.387102	0.401752	-0.848475	0.771351	-0.018949	0.519094	0.337226	1.22516	-1.96215	0.768663	-1.03292	-0.670155	-1.57502	1.41584	0.2145	-0.570478	-0.517253	-1.4473	0.800359
CG12817	-0.342162	0.757082	-0.277738	0.302495	-0.198971	0.351072	-0.042902	0.149829	0.93351	-3.85087	-0.726777	0.040866	-0.134419	0.255459	0.513119	0.067842	0.499424	1.45567	0.657725	0.28837	-0.698621	-0.55869	0.963473	-1.4635	0.169874	-0.602921	1.49177	1.55154	-0.284834	-1.67725	1.25374	-1.92033	-0.273013	-0.152766	-0.841513	0.916745	0.984344	-0.817174	-0.579217	0.483439	0.298636	-0.652153	1.70894	-0.274869	0.275731	0.56901	1.07027	-2.27691	-0.342292
CG12818	-1.28915	0.919982	0.496038	0.064183	-0.806573	NA	NA	0.230945	-0.921777	NA	0.009635	NA	-1.18593	1.1961	-0.77504	NA	NA	NA	2.06159	NA	NA	NA	NA	NA	NA	NA	NA	0.228739	-0.058736	NA	1.62608	NA	NA	0.871216	-0.17714	0.503669	0.953903	-0.331695	NA	1.38072	-0.487897	-1.58661	-0.285291	-0.605698	-2.03127	1.2615	0.967249	0.21435	-2.27477
CG18446	NA	1.13165	0.879839	0.140046	NA	0.014017	-2.36183	0.852928	0.773104	-0.713248	-0.355765	0.575893	0.835023	0.490522	-0.784196	0.745184	0.042551	0.700624	NA	-2.20935	-0.756998	-0.300052	-1.23798	-0.00383	NA	NA	1.54187	1.37734	-1.50203	0.722734	-0.130392	0.122095	0.300296	-0.894155	-0.025861	0.66862	0.751566	-1.70067	0.566569	1.06752	-0.72998	0.650288	-2.08962	0.845675	NA	0.652045	0.098362	NA	-1.48644
CG3194	0.8982	-0.998148	-0.384517	0.491886	-2.74476	0.797394	0.511897	-1.1134	-0.121326	0.900817	-1.27357	0.917651	0.701489	0.654405	-1.55478	0.118751	0.438856	-0.489749	0.308286	0.766096	1.17452	0.814851	-2.03501	1.05831	-0.117998	0.035877	0.243968	-1.03373	-0.347226	1.20265	-0.213791	0.142871	1.78689	0.348721	0.167391	-0.984195	-0.590314	-0.569748	1.16081	-1.07161	0.744177	0.130963	-2.25869	-0.077869	1.4627	0.449414	1.35633	-0.563766	0.788562
H15	-0.390273	1.05299	0.887664	0.568278	1.56679	-0.305286	-1.16662	1.25287	0.76535	-2.27359	-0.063299	NA	0.989288	NA	-0.769334	0.328691	-0.383584	-0.217392	-1.56153	-0.281013	NA	-0.157968	0.913948	-1.49663	1.27187	NA	-0.531218	0.192588	-0.476078	-2.33515	0.269309	1.12309	0.9195	-0.739819	-0.80978	0.192793	0.264963	-1.70055	0.105159	0.722411	0.599443	1.01002	0.302133	-1.20443	1.56441	NA	0.237823	NA	0.287781
Ge-1	0.479792	-0.839645	-1.75343	-0.90996	-0.926748	0.45876	-0.34733	-1.19488	-0.348196	-0.43421	0.852861	-0.294122	0.513729	-0.536673	0.605546	-0.663295	3.00174	-0.003385	0.793772	0.435765	1.10991	-0.8793	-1.51788	0.494802	1.0466	1.20779	-0.352016	0.774562	-0.269899	-0.377606	-0.072337	0.371063	0.607199	-0.133502	2.55322	-0.793023	0.413626	-0.288503	1.28009	-1.46652	-0.353897	0.131355	-0.302744	-2.27766	0.204584	0.749861	-0.354223	-0.827422	0.492646
Gasp	-0.310325	-1.38424	-0.30396	-0.583797	0.788617	2.25296	-0.328066	-0.471691	0.664652	0.742634	1.5139	2.02414	-0.69961	-0.742317	-1.00739	-0.24073	-0.725158	-0.273412	0.883413	-0.776089	-1.02353	0.489972	0.460631	-0.403692	-0.231508	-1.78273	1.46733	1.47633	0.406764	-2.00547	1.53038	-0.964515	0.523639	0.54124	-0.264631	0.802554	0.655497	0.649448	-2.21874	0.504896	0.301843	-0.478356	-0.537887	-0.374762	-0.548236	1.36993	0.277071	-0.800037	-0.026989
CG14309	0.800812	1.52895	0.682908	-0.278707	0.310781	-0.037764	1.35835	0.149784	0.044106	0.146155	0.710303	-0.803858	-0.53532	1.96928	1.05146	-0.717102	-1.70134	-1.24347	-1.48992	-0.969887	-0.975518	0.431693	NA	NA	0.284145	0.960544	-1.67638	-0.203024	-0.773172	0.588314	-0.438174	0.562072	0.141675	-0.408239	1.00547	-0.191957	-3.5287	0.149713	0.685941	-0.164878	1.11722	0.301476	0.098371	0.971815	0.086074	-0.28871	-0.776928	1.4626	-1.79415
aub	0.146423	0.278305	-1.87271	NA	0.724979	-0.382402	0.948683	0.570795	0.226633	0.7683	-2.49897	1.01448	0.318138	0.580281	-1.45811	-0.767992	NA	0.438672	-0.55814	1.37927	0.143371	0.863347	1.22273	-0.031251	0.36073	-0.611538	-1.80402	-0.021587	-0.064017	1.42419	-1.60877	1.88556	-0.077254	-1.84134	1.03659	0.061948	1.52632	0.157752	-0.642368	-0.07924	0.615735	-0.336184	-1.006	-1.03496	0.003623	0.580098	0.944702	1.55177	-1.10579
CG14303	1.51341	0.313939	0.425584	NA	-2.29303	-0.308675	-0.136588	0.513224	NA	-0.979183	-0.047589	0.391078	0.807675	0.462149	-2.32943	-1.17728	0.716994	0.11423	0.947924	0.599818	0.465755	0.672395	NA	NA	-1.72613	0.445636	0.608096	0.824511	0.361525	NA	-3.24979	0.419512	0.701811	-0.581266	-0.068648	0.325152	1.05296	0.077308	0.299432	1.03653	0.447764	-0.091037	0.027084	-0.170718	-1.41212	1.12969	-2.35164	0.646443	-0.220887
CG14302	NA	NA	-1.96489	NA	1.00602	0.985142	0.951761	0.979366	NA	0.510361	0.903959	-0.524537	-0.877079	0.706492	-1.97325	-0.743859	-0.954944	0.622563	0.8827	-0.16885	-0.340957	0.445301	0.886634	1.06466	-1.91677	-0.024324	-0.455499	-0.213891	1.31905	-1.47123	0.087968	-0.347786	0.481977	0.249784	0.107366	0.485476	-0.409541	1.14897	0.418989	1.43311	-0.906075	0.288896	-1.45216	-2.32852	1.10762	NA	0.603462	0.537807	-1.98441
CG14301	NA	0.883386	0.004336	-1.52738	0.126784	1.8618	1.15685	-0.28255	NA	NA	0.345214	0.680763	NA	-0.483042	-1.88853	NA	-1.40318	0.724116	0.113753	NA	-0.312323	NA	-1.10056	NA	NA	NA	NA	0.650725	0.505002	-2.03518	1.33928	1.12072	-0.25655	-0.939472	1.43162	0.072599	-0.842819	1.00406	-1.17977	0.331398	-0.904579	NA	NA	-0.297034	NA	NA	1.19909	NA	NA
CG14300	1.57279	0.23566	0.486882	-1.88632	0.854397	0.437965	1.42112	0.638211	0.120292	-1.54308	-1.23732	0.318275	1.65002	-0.251345	0.371993	0.447769	0.033394	-1.1593	-0.282037	-1.4785	-0.750856	0.614635	NA	-0.008001	-0.375489	-1.60796	1.37682	0.496976	0.025322	1.43629	-0.654043	-1.17668	0.70357	-0.842779	0.570216	-1.10065	0.543139	-2.33273	0.640227	-0.521276	1.1861	1.48877	0.495631	-0.920105	-0.037978	-2.53373	0.304035	0.298863	-0.348377
CG14306	1.25909	0.064368	NA	NA	-0.433521	NA	-1.06286	0.739122	0.560486	NA	-1.6916	0.926896	NA	-1.45521	NA	1.17773	-0.084502	NA	NA	NA	NA	0.886476	0.766121	-1.62055	NA	-0.032043	NA	NA	NA	NA	NA	NA	NA	NA	NA	NA	NA	NA	NA	NA	NA	NA	NA	NA	NA	0.80751	-0.530651	0.747088	0.13066
CG14305	-1.22625	1.10568	NA	NA	NA	NA	NA	NA	NA	NA	-1.13639	1.33835	NA	NA	NA	-0.347218	NA	NA	NA	NA	0.265828	NA	NA	NA	NA	NA	NA	NA	1.83989	NA	-1.35875	0.054332	NA	-0.277576	NA	-0.645862	0.310953	1.33857	NA	-1.52525	NA	NA	NA	0.02731	0.236377	NA	NA	NA	0.209411
CG14304	0.238005	-2.99427	NA	0.542858	0.548118	0.896351	0.283129	0.488108	-2.11088	-1.34981	-0.042089	0.120924	0.322829	0.848193	0.284339	0.251277	-0.051886	1.05937	0.616535	-0.471842	0.520741	NA	NA	-1	1	NA	NA	NA	NA	0.705214	NA	NA	0.994629	NA	-0.989887	-0.566025	NA	NA	1.51438	-0.565356	0.577365	0.586288	-1.95804	NA	-0.298568	0.856215	-1.39176	0.997049	NA
CG7246	NA	0.606601	0.779279	NA	NA	NA	0.648435	NA	NA	-0.102307	NA	NA	NA	NA	0.530989	NA	NA	NA	NA	-0.164096	-2.2989	NA	NA	NA	NA	NA	NA	NA	NA	NA	NA	NA	NA	NA	NA	NA	NA	NA	NA	NA	NA	NA	NA	NA	NA	NA	NA	NA	NA
CG7248	0.328326	NA	0.059624	-1.29093	NA	-1.32495	0.540215	1.46454	1.16416	NA	NA	-0.140849	-0.884281	NA	-1.72282	1.13794	NA	0.773846	NA	NA	-0.104824	-0.302219	0.708984	-1.86932	1.34957	-0.148328	0.261316	-2.23688	-0.694933	1.58194	0.489959	0.319998	0.700539	NA	-1.00076	1.13853	0.212362	-1.4101	0.815857	-0.992246	-0.465022	NA	0.637028	0.163891	0.739831	1.52875	-0.954492	1.03882	-0.872991
wtrw	NA	0.383066	NA	-1.01592	0.838012	NA	-2.18128	NA	NA	NA	NA	NA	NA	0.991281	-0.120319	NA	NA	0.131972	1.14721	NA	-0.174021	NA	NA	NA	NA	NA	NA	-0.348159	-2.88095	0.616763	0.213488	-0.504975	1.06081	-0.212793	0.42625	0.204145	-0.212121	-0.827307	0.829899	NA	NA	1.33379	-0.643606	NA	0.944762	NA	NA	NA	NA
CG12268	1.36007	-0.465071	0.010451	0.390606	0.10085	0.077607	0.731821	0.518522	0.935899	0.848868	-1.97799	0.070383	0.28218	-1.01744	0.337812	-0.670752	-2.40345	-1.281	NA	0.938016	1.21262	0.819853	-0.959461	-1.52256	0.394169	-0.117611	1.3856	0.206436	1.34559	-0.933214	0.538292	0.941959	-0.666118	1.06031	-2.30904	0.300473	0.332751	0.568941	-2.07372	0.828209	-0.384151	-0.902656	0.178894	0.81992	0.147127	-0.186408	-0.24176	-0.717875	0.452109
nullo	1.33874	NA	NA	NA	NA	NA	NA	NA	NA	NA	NA	NA	NA	0.531357	NA	NA	-1.23238	NA	-0.63771	NA	NA	NA	NA	NA	NA	NA	NA	NA	NA	NA	NA	NA	NA	NA	NA	NA	NA	NA	NA	NA	NA	NA	NA	NA	NA	0.492469	NA	NA	-1.39432
CG9578	NA	0.836051	0.304628	0.457569	0.111906	0.235925	NA	1.10922	-0.394505	0.800767	0.776874	0.671796	NA	-1.7836	0.312575	0.566991	0.839889	0.346775	-2.26662	-1.50496	-1.42127	0.430388	-2.23551	0.411243	0.447824	0.480113	0.46594	1.18413	-0.266017	-1.25719	0.750702	0.34513	-1.76768	-0.601361	-0.682611	0.838974	1.02006	0.249711	-0.429011	1.07541	0.584288	-0.091356	1.0373	-2.36592	0.375444	0.539249	-1.81436	-0.074222	0.423903
CG9689	-1.75917	-2.8707	0.174664	-1.43546	-0.051315	0.126919	0.040009	0.829059	-0.481465	-0.536623	0.288697	0.753971	1.39467	0.199953	0.443966	0.703128	0.330724	1.36225	0.956323	-0.352268	-0.117339	-0.219321	1.39362	-0.383624	-1.41304	-0.603199	1.22557	-0.883119	0.031012	-1.07102	1.4214	0.699539	0.442002	1.36259	0.962245	1.84262	-0.561306	-0.255014	0.39666	-0.041699	-1.70338	-1.68617	0.194861	-0.89552	-0.25571	-0.293286	1.18665	0.912864	0.840441
CG3906	1.6283	1.59395	-0.310626	0.057134	-0.792758	-0.674895	-0.777501	-1.01252	-0.071448	-0.020304	-0.951461	-0.659455	0.293249	0.551259	0.544429	0.785387	-1.97412	-1.01744	-0.42557	1.58793	1.64646	NA	NA	NA	-0.20391	NA	NA	NA	0.906172	-1.41837	0.101274	-0.768535	-2.13406	0.414977	-0.88065	0.247217	0.44946	1.30977	-0.069206	0.482557	NA	NA	NA	1.3594	NA	NA	NA	NA	-0.284574
CG3907	0.355162	-1.16955	-1.71438	-1.05795	-2.19426	-0.198058	-0.514961	-0.157244	-0.087798	0.557652	0.283035	1.63631	-1.00655	-0.326727	0.83701	0.740159	-0.166516	1.30687	1.44705	0.660498	0.770238	-0.133903	0.369249	-1.23119	1.87612	-0.899834	0.019556	0.718499	-0.280317	1.66835	-0.087706	-0.419509	-0.489563	-0.118184	0.550936	-2.02392	0.05121	-0.222021	-0.249932	1.0672	1.54994	-1.69527	1.44586	-0.519857	-0.945715	-1.78947	1.75563	-1.35005	0.013313
CG3902	1.266	0.73033	1.55434	0.190824	0.97941	0.208285	1.53947	1.45527	0.118824	-1.26121	0.180422	0.111394	-0.418081	-1.27785	-1.74842	-1.09944	-0.542534	-0.79529	-1.03714	0.691948	-0.846548	0.447713	-1.47221	1.50447	0.694655	-0.274019	-0.90061	1.20145	0.474367	-0.166586	1.78351	0.74048	0.7182	-0.750679	-1.55223	-0.1508	-0.117067	-0.41923	-1.42576	-0.275077	0.258638	-1.72392	1.48142	-0.912658	0.835932	1.70351	0.524881	1.30951	0.646407
Br140	-0.640946	1.37926	-1.26669	-0.108266	NA	0.82171	-0.960019	NA	-1.53965	0.64818	NA	-1.59598	NA	NA	1.28429	0.206639	-0.938053	0.418625	0.11368	1.03593	1.1413	0.724532	NA	-1.5238	NA	-0.246004	1.04527	0.761243	0.516956	-1.01878	0.460389	0.767618	0.092443	1.07465	0.592077	-2.95368	0.684796	0.823085	-0.171102	-1.2516	0.679637	-0.929272	-0.058162	NA	-0.070299	-1.36862	-1.04749	-0.419123	-0.084273
CG9682	1.55176	1.48921	-0.151321	0.043451	-0.399346	-0.610575	-1.24648	-1.25528	0.504833	0.76802	-0.060191	0.1759	-0.167379	-1.34774	0.345535	0.70969	-1.83866	-0.555927	-1.00328	1.53481	1.51296	0.181215	-0.152793	0.034326	1.54035	-1.6031	NA	-2.12841	1.79588	-1.03034	0.505748	0.827834	-0.770892	0.858059	-0.425469	0.770126	-0.198061	0.964653	-0.482907	1.38743	-1.15877	-0.978521	-0.645807	0.496961	0.212475	NA	0.051674	NA	0.727477
CG9684	NA	NA	NA	NA	NA	NA	NA	NA	NA	NA	NA	NA	NA	NA	NA	NA	NA	NA	NA	NA	NA	NA	NA	NA	NA	NA	NA	1.05395	-0.566558	NA	NA	-0.672309	NA	-1.43273	NA	1.20491	-0.363763	-0.238868	1.10966	-1.30939	NA	NA	1.2151	NA	NA	0.132919	NA	0.608371	-0.152641
CG9686	-1.56094	-1.71892	-0.688915	-0.26333	0.827877	1.15877	0.905017	1.10475	0.733576	0.510347	1.22009	1.35575	0.295358	-0.050798	0.024796	0.165478	-2.20678	0.230737	-0.16326	-0.802238	-1.07738	0.778298	1.14859	0.569302	-1.00569	-1.64766	0.157156	-0.740537	-0.932384	-0.630807	0.443423	0.051071	1.57583	0.634638	2.49005	0.191606	-0.278956	-0.294221	0.715333	0.366884	0.144325	-0.100121	-0.196102	-1.90046	-1.53957	1.04039	1.05646	0.229522	0.475715
CG2260	-3.36062	-0.793679	0.44535	0.845283	1.11989	-0.323977	0.968337	0.924743	0.07923	-0.063498	0.080038	0.460201	-0.782288	0.325442	0.623055	-0.673692	0.615974	0.824056	-0.268662	-1.04519	NA	0.08052	-0.688223	1.1217	0.679275	-1.83927	0.645997	0.636269	-1.13311	1.5357	0.675972	0.405801	1.08935	-1.41202	1.29827	-1.8565	0.109855	-1.06624	0.637759	-1.26017	1.19436	-0.15125	-0.360515	-0.515703	0.172172	-0.400372	-0.307648	-0.186238	0.998805
CG15914	-1.16322	-0.252026	-1.16734	1.45387	-0.728123	1.86943	-0.715794	0.335572	-0.257753	0.09596	-0.693917	-0.706281	-1.79653	1.21981	1.6119	0.247705	0.339537	1.03051	-0.730637	-0.807189	0.814517	-0.923999	1.28201	-1.25336	-0.064291	1.33632	-0.376673	-0.628239	0.712664	-1.36496	0.073276	0.440785	0.68296	-0.385052	1.46937	-0.515742	-0.190874	0.490358	1.71621	0.367406	-2.48115	-0.595173	0.742981	-1.11366	0.578836	-0.813594	0.072889	NA	0.570873
p47	-0.439485	-0.523153	-0.532898	0.206093	0.030252	0.225294	0.168107	-0.758049	-0.643607	0.176639	-0.19859	-0.911182	-2.09898	0.718033	0.657069	0.98771	3.23259	-1.05256	0.543001	-0.021993	0.235706	0.553449	-2.2179	0.661141	0.324368	0.36961	0.309331	0.765824	-0.343477	0.076363	0.476659	-0.042846	-1.15683	-0.476158	-0.595237	-0.297784	1.98054	1.58266	-1.16538	0.172966	0.525783	-1.11839	0.454281	1.18546	-2.02445	0.113414	-1.45632	1.94668	0.70389
Gr66a	1.1085	0.57411	0.681618	NA	-0.746008	NA	0.603321	0.612882	0.490659	0.437819	-1.2026	-0.662736	0.831936	NA	-2.17758	-1.59884	1.16561	-0.11869	NA	NA	NA	-0.442606	0.687996	0.650994	-0.988032	-1.35535	1.447	0.694991	0.079223	NA	0.304858	1.12671	NA	-0.08403	NA	-1.82186	0.786988	-1.5886	-1.71422	0.884588	1.2532	0.568286	-0.40705	0.627562	-0.710656	1.65597	-0.955731	-2.05639	-0.469564
CG4554	NA	NA	1	NA	NA	NA	NA	NA	NA	NA	NA	NA	-1	NA	NA	NA	NA	NA	NA	NA	NA	1.22746	-0.350446	0.444627	0.078915	-1.96239	0.561831	0.654721	-0.42545	0.529756	0.202326	1.70777	NA	0.342641	-1.67353	-2.50132	0.431261	0.537166	0.013695	0.402986	-0.3374	-1.17695	0.589833	0.702496	NA	1.10343	NA	-0.325764	NA
Ef1alpha48D	-0.36382	-0.090681	0.519947	1.83449	-1.17991	-0.712823	0.603439	-0.789473	-0.616691	-0.121152	-0.593931	-0.119718	-1.42787	-1.36676	2.59873	0.614469	0.304224	-0.883516	-0.022449	1.00191	0.811579	-1.00322	1.98586	0.153281	-0.134136	0.002399	-1.00419	-1.04674	-0.42928	1.63256	0.096461	-1.44263	0.874185	-0.18915	1.81021	-1.23642	-0.14861	-0.995359	0.763872	-0.359708	0.536008	1.15678	-0.742671	-1.23907	0.959558	1.82618	-0.152158	0.770627	0.613265
CG2051	-0.652171	-1.01809	-0.01916	-1.11784	0.27654	-0.454186	0.924183	-1.73119	-1.74771	0.963835	0.206148	1.44819	0.9325	1.16248	1.42897	0.989773	0.282649	0.468516	-0.840155	-0.180079	-1.32321	NA	0.453886	NA	-0.381132	1.31382	-1.38658	1.53148	0.560345	-1.03824	-0.493438	1.08568	-1.35388	0.683143	-0.089946	0.858533	0.027087	1.21722	-0.237685	1.16342	-0.306097	-2.47931	-0.773004	-0.146882	-0.208422	0.905898	1.00327	0.978642	1.06559
dnd	0.763266	-1.243	-2.82587	-0.14491	0.368726	0.241164	0.998124	0.469166	-0.975362	-0.575537	0.336974	1.00586	0.780037	0.170361	0.951559	0.355304	0.690813	-0.703506	-1.89688	0.463643	0.77007	NA	-1.05154	-0.025452	NA	1.61406	-0.537058	1.18248	-0.096296	0.461185	-1.81982	1.19295	-2.23613	0.218879	-0.424006	-1.07504	0.075496	-0.773688	0.740174	1.13841	0.861532	-0.599025	0.422443	0.730455	NA	0.02795	0.018875	0.022064	0.243987
CG2053	-1.4542	0.773309	NA	0.769836	NA	NA	0.736354	NA	NA	NA	NA	NA	0.802936	NA	0.555715	0.556164	0.221782	NA	NA	-1.95738	-1.00451	NA	0.935107	-1.38635	NA	0.45124	NA	0.148759	0.806669	NA	-0.74648	-0.168838	NA	1.03212	1.51689	NA	-1.98997	0.189989	NA	-1.12524	NA	NA	0.336091	NA	NA	0.206948	1.2432	-0.519697	NA
dnc	-0.362371	1.15736	NA	-0.240498	-0.951921	NA	0.320142	1.11306	1.45466	NA	NA	-1.18747	NA	NA	NA	NA	NA	-1.30296	NA	NA	NA	NA	-1.33212	NA	0.254861	1.07726	NA	0.613616	-2.55295	0.818339	0.239542	0.490675	0.488135	NA	NA	-0.655532	-1.73436	NA	-0.117434	-0.447297	0.678236	1.05613	-0.519604	0.657011	0.985487	0.891173	-0.805518	1.1324	NA
CG7024	-1.33997	0.559236	0.849691	NA	1.31023	NA	-0.072737	-2.79431	-0.891505	NA	0.966476	0.289641	-0.064755	0.266714	0.385515	0.206809	NA	0.667491	NA	-0.338527	NA	NA	-1.53278	1.23063	0.790696	-0.68676	0.19821	NA	0.992673	NA	0.235336	0.207625	-1.06209	0.425796	-2.63059	-0.073291	-1.0972	0.634033	NA	0.720427	-0.044333	0.597018	NA	1.09459	NA	0.935088	-1.72248	0.403782	-1.20745
CG2059	1.7166	1.42515	0.454522	-0.60137	0.209815	0.277197	-1.67774	0.378076	1.41806	0.355104	-0.126596	0.631641	-0.312062	1.46551	-1.19445	-1.55544	0.340272	-0.751636	-1.61607	-0.630242	-0.206338	-0.070584	0.353051	NA	-1.83245	1.16949	0.3805	0.811007	-1.69033	-0.782935	0.510525	0.15859	-1.63339	-0.950683	-0.511814	1.14809	0.858237	1.11725	0.442857	1.0841	1.0395	-1.68885	0.865451	-0.171864	-0.605752	0.828879	-1.97131	0.21088	-1.08189
CG4552	0.862717	-1.21565	0.171327	0.631683	-1.19962	-0.505662	-0.111831	0.899225	0.597178	-0.594451	0.363957	0.764199	1.23426	-1.62593	-0.220899	0.17437	1.10469	0.805118	-2.83513	0.417637	0.282816	1.11989	0.420868	-2.08955	0.434715	-0.002309	0.116385	0.58074	0.38771	0.493899	0.632641	-1.45651	-0.811182	0.559799	-0.063013	-1.37371	0.402809	0.331313	0.495286	0.686505	0.437494	0.863889	0.81324	-3.04831	0.067393	0.521844	0.093479	-2.94042	0.24774
CG7029	-1.40561	-0.975968	0.028631	0.877325	0.544462	-0.2888	1.11571	0.202997	-1.57532	-0.79165	0.268109	-0.116232	2.05101	-0.312041	0.107262	-0.431486	2.50136	-0.475566	-0.439521	-1.10282	0.218151	-0.038724	-2.17248	0.372772	0.556325	0.576022	0.706089	0.264798	-0.620499	1.17458	0.678674	0.208973	1.70347	-1.09466	0.442039	-0.175867	-1.1067	-1.21578	0.857851	-1.54259	-0.083388	1.19333	-1.04148	-1.03313	1.39037	0.994458	-0.113399	0.920033	-0.165662
CG7028	-2.02142	-0.64165	-1.11859	-1.05104	0.052442	-0.220439	-0.678278	-1.21322	-0.569321	1.39318	0.1852	1.42298	0.590776	1.12754	0.673844	-0.054743	2.3563	-0.242523	-0.154607	-0.155949	0.319513	-0.953437	0.86054	-1.41998	-0.518629	0.987525	1.04398	1.75184	0.729319	0.020022	1.08774	-1.16257	-0.190575	0.000247	-0.932862	-1.9192	1.19125	0.535957	-0.070558	0.423213	0.127757	0.783712	0.400112	-0.778762	-1.99665	-2.81781	-0.258861	0.367538	-0.782844
dnk	1.49925	NA	NA	0.259954	0.467781	0.743364	NA	-1.27209	NA	NA	NA	0.119232	-0.192692	NA	NA	0.799549	NA	NA	NA	-0.299557	-2.12478	-0.495881	NA	-0.596045	1.97859	-0.656549	-0.230116	0.72354	0.448194	-3.13813	0.747111	0.91607	-0.35897	0.757278	-1.21192	0.825749	0.300678	-0.253001	0.707498	-0.585738	0.263649	-0.394039	0.278142	-0.981799	0.955684	0.339356	-2.73949	-0.643251	1.12287
CaMKI	-0.499509	-1.46426	-2.29665	-1.84036	0.352633	0.194261	0.415318	-0.172226	-0.11505	0.565314	1.03497	0.927096	-0.219565	-1.38687	1.53674	0.341847	-0.419624	1.13302	0.9754	0.559344	0.378175	-1.26692	0.561768	-0.576982	-0.20829	-0.393285	1.88371	1.24003	1.11985	0.361346	-0.010184	-0.144548	-0.167204	-1.36481	1.32485	-0.599673	-0.766685	-1.91427	0.324156	-1.20424	-0.881427	0.730502	0.812671	-0.575458	1.71509	-1.67547	-0.187302	-0.028923	1.42204
dnt	-0.852121	-1.06193	-1.63388	1.37164	0.973263	0.066281	-1.07029	-0.352169	-1.53718	0.831758	0.698343	0.418401	NA	-1.34481	1.20403	1.57668	-0.192004	-0.155094	0.423314	-0.539505	1.17528	-1.68365	1.41072	0.846659	0.172268	-0.098759	-0.647235	-0.108083	0.29884	-2.46943	0.538441	-0.137392	0.065911	0.200111	-0.955479	1.28082	1.01155	0.189959	-2.20505	0.194641	1.155	1.16152	-0.232732	0.319924	-0.308566	-1.00143	1.11189	0.714032	-1.05813
Jon44E	1.02523	0.660391	0.348836	0.129526	-0.498114	0.607962	0.023135	-0.259101	-3.4723	-0.524153	-1.56728	-0.617129	-0.009345	0.494929	0.417467	0.571484	0.468351	0.247628	-0.24945	1.16007	1.04187	0.188459	NA	0.564932	1.17498	-0.125901	-1.80247	0.051359	1.95219	NA	0.069333	0.182273	-0.474229	0.695446	-2.47565	-0.017033	-0.655869	-0.954899	-0.698276	-0.127255	0.845454	0.218858	1.71097	-0.762452	0.439788	NA	-0.897812	1.26094	NA
CG5089	1.16087	1.24917	NA	NA	-0.351343	-1.69904	-0.82577	-1.2993	0.091334	-0.030866	-1.32069	NA	0.698359	-1.27876	0.845404	0.970735	NA	NA	-0.263232	1.00161	1.05153	NA	NA	NA	NA	NA	NA	NA	1.83888	NA	-0.252601	-0.679	NA	0.081458	NA	-0.749286	-0.916481	1.14427	NA	-0.506568	NA	NA	NA	1.26845	-1.22912	NA	-1.28213	-1.08107	0.843869
CG5080	-1.60014	-1.22166	-0.998623	-1.52807	1.29847	1.22958	-0.651651	0.524492	0.947984	0.78086	0.832594	1.02435	0.497086	-0.597454	-0.833443	0.068508	1.79896	-0.917615	0.267523	0.081486	-1.00323	-0.412108	0.919421	1.64832	-0.093447	-1.28882	-0.773359	-2.24764	-1.27746	0.420531	-1.05808	2.05969	-0.207787	0.450963	1.18068	-0.489489	-0.814009	0.070661	0.382622	-0.656487	0.77392	0.653865	-0.379681	-0.077108	1.21481	1.77522	-0.427587	0.611876	0.045285
CG5087	-1.5685	0.625854	0.957711	-0.162553	0.298472	1.02485	-1.27428	-1.34733	-1.06702	0.728311	0.724097	-0.34709	-1.14938	1.39819	-2.13113	-0.116382	0.739879	0.972376	0.69504	0.55442	0.444468	0.822769	-2.10245	0.777	-0.166372	0.488665	0.180391	0.399552	-1.03332	0.017808	1.00562	-0.221018	-1.31551	0.209243	0.554707	1.73774	0.124488	-0.129942	0.127846	0.228591	0.672095	0.404594	-2.73775	1.07255	-1.1173	-2.40625	1.11166	0.94611	1.20392
Cyp9c1	-0.388291	0.001191	0.764389	0.780875	0.20978	0.80454	0.415824	-0.188963	0.050438	0.721332	0.707774	-2.36538	NA	NA	0.894165	-2.17744	-0.865989	0.397828	1.08692	0.611276	-1.46027	-1.32968	NA	NA	-0.55309	1.21854	0.664226	-1.41122	-0.587582	-0.574513	-0.311012	1.60331	0.372619	0.15459	-0.182394	1.57043	0.110024	1.95463	-1.06571	0.59194	0.087075	-1.58642	0.849465	-0.47286	-1.10237	NA	NA	NA	NA
KaiRIA	NA	NA	NA	NA	NA	NA	NA	NA	NA	NA	NA	NA	NA	NA	NA	-1.36209	NA	1.0105	0.35159	NA	NA	1	NA	NA	-1	NA	NA	2.02914	-0.126731	NA	-0.236214	-0.339301	NA	NA	NA	-0.643031	1.31517	-1.26573	-0.893624	NA	NA	-0.674479	0.834794	NA	NA	NA	NA	NA	NA
CG1979	1.68545	0.942021	-1.05702	-2.15177	-0.144498	-0.50613	0.437891	-0.320972	0.802026	0.545515	-0.512406	-0.067948	0.035733	-0.840053	0.998886	1.00297	-1.14224	-1.81308	-0.099768	1.1112	1.09419	0.188697	0.586526	-2.0866	1.04724	-0.127612	0.391755	-0.702568	1.80809	-1.72756	0.287525	0.19065	-0.437747	0.948086	0.418511	0.441919	0.119256	1.60771	-1.29129	0.304961	-1.41363	-0.668484	-1.28382	1.04723	0.351156	0.549948	-0.059062	-0.2877	0.537725
CG1972	-0.867294	-0.948094	-2.02964	1.0884	1.26149	-0.157748	-1.5183	-0.523761	-1.12864	0.466678	0.2225	0.245732	-0.885683	0.153599	-0.252885	0.718593	0.887512	2.06983	0.812173	-0.532959	0.918509	-2.01533	-0.436997	0.405047	0.541765	1.0326	0.472914	-0.508284	-0.320609	0.050174	-0.45906	0.196039	-0.838648	0.512921	0.943276	-0.474241	2.41062	0.52484	1.63585	-0.960073	1.17423	-0.554717	-0.852432	-0.981399	-1.49849	0.51541	0.77466	0.205341	0.435465
CG1971	NA	-0.082835	NA	NA	NA	NA	NA	NA	-1.49729	NA	NA	NA	0.140267	-1.18338	NA	NA	1.38285	1.34502	NA	0.497401	-0.602038	1	-1	NA	NA	NA	NA	-0.203407	1.52389	-0.589951	-1.31607	-1.4638	-1.25211	0.325523	0.893251	NA	1.00366	1.09589	-1.0555	NA	0.350333	-0.449578	NA	1.13786	NA	-2.40144	NA	NA	0.471239
CG1970	1.9425	0.56719	0.026401	0.073909	-1.04356	-1.60529	0.568464	-0.588923	-0.642725	-0.431195	-0.327869	-0.033945	-0.333615	-0.170478	0.857617	1.17325	-1.59417	-0.161909	-1.39032	1.20258	1.91207	0.007997	-1.13656	-1.30261	0.101598	0.785572	1.544	1.15946	0.626077	-1.39758	1.17063	-0.781542	-1.53377	-0.129564	-0.926481	1.05787	0.165434	0.560257	-0.825833	1.37962	-0.989355	-0.444696	0.648355	1.43917	-1.17805	-0.330407	1.39981	-1.30626	-0.061427
Fkbp13	0.7449	0.221954	-0.60871	0.431968	-0.180525	0.776824	0.24285	0.252626	0.281346	0.152267	0.045581	1.34634	-1.20342	1.1511	0.273969	-0.643015	-0.451317	0.517947	-3.65408	0.276085	0.025306	-1.34957	-0.154075	-0.086843	1.22763	1.31599	-0.953129	0.600429	-0.123498	-1.83334	0.560996	1.38314	-1.88272	-0.082547	0.74598	-0.048795	0.607336	0.707335	-1.53303	1.11779	0.512763	-0.96411	0.569767	0.801341	-1.13883	0.123877	-0.94459	0.022566	1.73461
CG8316	NA	NA	NA	NA	1.36079	NA	NA	-0.346944	NA	-1.01385	NA	NA	NA	NA	NA	NA	NA	NA	NA	NA	NA	NA	1	NA	-1	NA	NA	1.01755	1.0561	0.924903	-1.94982	NA	-1.38876	0.564697	NA	NA	0.160691	-0.120086	NA	NA	NA	NA	NA	0.526537	-0.791819	NA	NA	NA	NA
Eip74EF	NA	NA	NA	NA	NA	NA	NA	NA	NA	NA	NA	NA	NA	NA	NA	NA	1	NA	NA	NA	-1	0.227505	NA	NA	1.09504	NA	-1.32255	NA	NA	NA	NA	NA	NA	NA	NA	NA	NA	NA	-0.4131	NA	NA	NA	NA	NA	NA	NA	NA	NA	NA
l(3)neo43	0.279552	0.232908	-1.90001	-0.027013	-0.814997	0.402947	-0.415178	-0.765745	-2.86416	-0.328567	1.02008	1.24114	0.9706	0.197672	0.646191	0.973393	0.478621	-1.00737	0.810344	0.157029	0.71257	NA	0.936117	-0.66074	-1.2886	NA	1.01322	1.08092	0.894396	-2.11592	-0.003109	0.598427	-1.90764	0.841085	-0.643882	0.509659	0.944054	0.574675	-1.42501	0.692096	0.140613	-0.870386	1.20741	-0.064531	-0.452847	-1.19397	0.323261	-0.458558	0.094118
CG6195	1.79748	NA	NA	0.346903	NA	NA	-1.10667	NA	NA	NA	-0.983205	NA	NA	0.292098	NA	0.422955	NA	0.589124	-1.35869	NA	NA	NA	NA	NA	NA	NA	NA	0.802936	-0.06569	-2.59202	0.493289	0.296499	-0.42401	-0.18761	-1.28781	0.856799	0.982632	1.21349	-0.090297	1.1598	-1.15138	NA	1.02135	-0.464063	-0.563918	1.46318	NA	-1.68619	0.952422
CG6196	0.605201	-1.14365	NA	NA	NA	NA	-0.133003	0.781281	NA	NA	NA	-0.167628	1.00897	0.81108	NA	-2.37557	NA	0.689721	NA	0.622006	-0.69841	-1.91346	0.779467	-0.070025	1.15483	0.466948	-0.417766	0.408992	0.030536	-0.311029	1.13547	-0.01319	-0.37325	1.00649	-3.01096	0.088391	-0.2267	1.37197	-0.485998	0.469315	0.260127	-0.097186	1.20631	0.055314	-1.51461	-1.88115	0.621181	0.649313	-1.10412
CG6197	NA	NA	NA	NA	NA	NA	NA	NA	NA	NA	NA	NA	NA	NA	NA	NA	NA	NA	NA	NA	NA	NA	NA	NA	1.41308	-0.657515	-0.755565	0.480158	-0.089037	NA	0.757565	0.446648	0.042291	0.443007	-0.590249	0.593925	0.34062	0.449887	0.562601	0.703936	-0.287868	-0.54073	0.264598	-3.67474	0.097389	NA	0.369653	0.705729	0.294551
CG6191	-1.67869	-1.44304	-1.391	-0.382751	-0.294962	0.326598	0.516657	-0.3566	-0.022705	0.234108	1.0553	1.09806	-0.794093	-1.12122	0.987235	0.268297	2.34674	1.08899	0.806615	-0.669258	-0.574294	-0.37126	2.06956	0.369904	-0.76658	-0.711988	-0.589639	-0.824823	-0.933614	0.888554	0.417396	1.82511	0.847356	0.20704	1.4392	-0.672332	-0.403227	-1.36505	0.080916	-1.6643	1.58425	-0.614996	0.513404	-0.79909	-0.525787	-0.798738	1.45589	0.806448	0.485867
CG9350	0.562145	0.178184	1.3016	0.986175	0.750204	-0.521254	0.130197	1.39834	-1.22805	-2.03159	-0.091393	0.697494	0.352049	-0.92606	0.029328	0.410257	-2.44389	0.99155	-0.573225	0.567583	-0.539659	0.829922	-1.56667	0.263808	1.28727	-1.03904	0.224708	0.350731	0.245927	-1.11824	0.547145	0.115726	-0.29542	0.602554	-1.9176	1.21562	0.828868	0.79679	-1.16774	1.92259	0.154492	-1.73671	0.632006	-0.847557	-0.329172	1.9663	0.833812	-1.20571	-0.73458
CG11289	NA	NA	NA	NA	NA	NA	NA	NA	NA	NA	NA	NA	NA	NA	NA	NA	NA	-1.58434	NA	NA	NA	NA	NA	NA	NA	NA	NA	NA	NA	-1	NA	1	NA	NA	NA	NA	NA	NA	NA	NA	NA	NA	NA	NA	NA	NA	NA	-1	NA
Jarid2	-2.14045	-0.4442	0.06116	-0.530695	-1.47466	-0.232959	-0.259921	-0.32813	-0.477373	0.607806	-0.522962	0.572098	-0.781203	-0.600308	0.176112	1.23231	2.08527	2.24772	0.429058	0.469839	-0.088509	-0.165829	1.99523	-1.31469	-0.496913	-0.098511	0.080717	0.820572	0.593794	-1.27735	0.365445	-0.428751	-1.96081	-0.189385	-0.572498	0.663548	0.663721	-0.688952	0.200992	1.39949	0.942533	-1.3659	1.62852	0.535284	-1.33025	-1.16696	0.721841	0.310926	0.624343
CG6199	NA	NA	NA	0.174669	1.13267	0.768083	0.784719	-0.412643	0.61248	0.280847	0.703786	0.678669	-0.3425	0.542966	0.54243	0.788538	-2.07275	-0.932458	NA	-0.874054	-2.37544	-2.22991	0.348739	0.404517	0.553697	0.531268	0.39169	0.753881	-0.857975	0.247437	0.682788	0.904573	0.550144	0.517437	-2.39165	0.988671	0.050228	-0.627967	1.00111	-0.037842	0.943599	-1.75817	0.187372	0.423029	-1.57667	0.024645	0.616927	-0.53331	0.262617
CG11236	0.625799	NA	NA	0.55556	NA	NA	NA	1.5398	0.47636	NA	0.744533	0.196435	-0.404235	NA	-0.610045	NA	0.340532	NA	NA	-1.25531	-2.20943	-0.55939	-1.3136	1.07402	1.57464	-0.505533	-0.270141	1.74937	0.487086	-0.810615	1.33074	-0.950371	0.068859	-0.154434	-0.356986	0.280893	0.77018	-0.337151	0.168172	0.611707	-0.373527	-0.697293	0.713793	-2.94811	0.447685	1.49378	-0.551695	1.07147	0.514932
Sry-beta	-0.899222	1.11755	1.26012	NA	0.351743	NA	0.252058	NA	-1.57428	NA	NA	-0.380441	NA	0.834636	0.558138	-1.02386	1.91491	-1.17595	0.030654	-0.069226	-1.19682	0.679268	-1.43065	0.121297	0.913409	0.999099	-1.28242	0.877903	-0.05281	-1.43202	0.945963	0.676773	0.569018	0.457553	-0.513608	0.152971	0.754393	0.092329	0.383969	-0.470534	0.223927	-1.13726	0.831703	-3.08217	0.721897	-0.948804	-1.49947	-1.02609	0.446806
CG16956	NA	NA	NA	NA	NA	NA	NA	-1	NA	NA	NA	NA	NA	NA	NA	NA	NA	NA	1	NA	NA	NA	NA	-1.44446	NA	NA	NA	NA	NA	NA	NA	NA	NA	NA	NA	NA	NA	NA	NA	NA	NA	-1	NA	NA	1	NA	NA	-1.01058	-0.341482
CG16957	1.299	0.133694	-0.460271	NA	NA	-1.75384	-1.23816	NA	NA	0.056549	NA	NA	NA	NA	1.43204	NA	NA	NA	NA	0.638971	-0.107986	1.16549	0.422521	NA	-1.56932	-0.018686	NA	NA	1.31464	NA	-0.442628	0.301	NA	0.77253	-0.754065	-0.916235	-0.145725	1.00883	-1.1653	NA	-2.14807	0.541949	NA	1.23009	0.402978	0.312516	-0.054833	-0.813418	-1.228
CG8336	0.903516	1.10176	1.25896	-0.751839	-1.59693	-0.612442	-0.337635	-0.494331	0.00186	-0.156547	-0.176152	-0.50309	0.421094	1.24122	-2.45844	-0.222206	-1.18756	1.36356	1.30432	0.310046	0.59082	-1.37531	1.14637	NA	-0.872292	0.088489	1.01273	0.679167	0.445236	-3.11325	0.799391	0.600258	-0.763827	0.480064	-1.0624	0.54375	0.500718	0.436648	-1.12203	0.395445	0.221189	NA	0.62906	0.33057	NA	1.84358	0.454546	-0.767893	-0.617677
CG16952	0.115821	-0.477467	0.79751	-1.53529	-0.009791	-0.45607	-0.708666	1.02911	-1.67001	-1.6958	-0.4524	1.14813	0.929071	-0.722281	-0.319819	1.70385	1.48289	0.271714	1.13901	-0.870423	0.300911	1.12914	-1.71041	0.694647	0.536641	0.314431	-0.964449	1.48126	-1.32822	-0.469556	0.870316	-0.471754	1.62975	0.440957	-1.72324	-0.409654	0.474924	-1.21128	0.45666	-0.147834	-0.300268	-0.490422	-0.263612	-0.584554	2.04653	2.50881	0.713575	-0.554	-0.371485
CG16953	-2.33978	-1.63218	0.413031	0.730245	-0.140475	0.30216	0.942972	1.30415	-0.473655	-1.71973	0.747563	1.11691	0.590542	-1.45067	0.183263	-0.642414	0.508554	0.939389	-0.219706	0.30394	0.535892	0.308121	-2.22533	0.511965	0.358217	0.438724	0.608309	0.779295	0.204539	1.01673	0.213224	0.349617	1.47443	-0.249094	0.398474	-0.509743	-1.28043	-0.438463	0.660121	-2.24972	-0.134475	0.901705	-1.68811	-0.80407	1.35597	-0.734734	0.216905	0.285887	1.13511
MrgBP	NA	NA	NA	NA	NA	NA	NA	NA	NA	NA	NA	NA	NA	NA	NA	NA	-0.639277	NA	NA	NA	NA	NA	NA	NA	1	-1	NA	0.752354	0.330937	NA	0.856775	0.634671	-2.68885	0.370173	NA	0.468954	0.758892	0.512507	-1.59292	0.471169	-0.936077	NA	0.280301	-0.218882	NA	0.3307	-0.834615	0.727583	1.54639
CG16959	NA	NA	NA	NA	NA	NA	-0.773686	1.59595	NA	NA	-0.919208	NA	NA	NA	NA	NA	NA	NA	NA	0.096939	NA	NA	NA	NA	NA	NA	NA	0.810912	-0.084791	NA	-2.79264	0.839452	NA	-0.512066	NA	0.142227	0.510393	0.820824	NA	NA	0.717647	-0.355213	0.647745	-0.744495	NA	NA	-0.140923	1.05694	NA
pinta	0.317315	-0.06418	-0.183901	0.502346	0.39477	0.112712	0.626629	0.7942	NA	-3.47254	-1.06123	NA	-1.10245	NA	-0.237919	0.585415	0.591576	0.735948	0.549749	0.391147	0.520412	1.00897	0.392373	-1.66473	-0.990905	0.247559	1.00674	1.3324	0.522144	-0.733118	1.38777	1.35788	-0.079026	-1.22418	-1.15003	-0.841508	-0.687719	-1.07244	-1.3075	0.363573	0.461884	-0.801851	1.76302	0.817384	-0.108689	0.983379	0.786888	0.86426	1.00796
CG4781	1.4077	0.771076	1.14141	0.719778	0.980717	0.518704	0.439645	0.39659	0.750157	-1.5271	0.005908	-0.491059	0.488983	-0.18543	0.349522	0.153272	-2.42652	0.241635	-1.7333	-0.494712	-1.50698	-0.476089	NA	-1.62559	1.35627	0.290487	0.454915	-0.861961	1.21807	0.501044	-0.109533	0.662752	-0.622701	-0.30784	1.21912	-1.45514	-0.059782	1.27421	-0.19399	-0.959042	-0.62888	0.066055	-1.85663	2.13376	-0.019522	-0.681625	-1.57007	-0.665448	-1.75133
Sox102F	0.788364	-0.859984	0.115157	-0.039771	-0.363421	-2.73122	-0.67698	0.414259	1.55142	0.312679	0.527174	1.04518	-0.629017	-2.16826	-0.479154	0.92685	0.904122	0.343622	0.536849	0.210357	0.27177	-0.388509	0.705234	-1.74324	-0.517461	0.693094	1.25088	1.75151	-0.072926	-0.369216	0.737745	-2.53689	-0.46253	0.195644	0.654479	0.410131	0.126397	-1.31113	-0.090905	-0.333258	-0.110402	0.914455	1.82286	-0.494139	-0.831821	-2.18838	-0.026999	-0.503303	1.65545
cype	0.673205	2.00684	0.722308	1.20574	0.230996	0.238912	-0.403963	0.511388	-0.282883	-1.2545	-0.0374	2.03282	0.36216	0.078166	-0.801552	-0.810555	-2.21406	-1.08457	-0.759823	-0.059399	-0.353842	0.197883	1.95107	-0.137174	0.053011	-1.05344	-1.01134	-0.353331	-1.11979	0.023813	1.86822	-0.399895	-0.160399	0.720984	-1.84653	-0.648473	1.50716	-0.143371	-1.03544	1.91893	-1.01344	-0.278817	0.176858	0.621147	0.162373	1.91328	0.267459	0.69076	0.281461
yata	-0.754128	-0.306997	0.881027	-0.441278	0.360834	1.30416	1.24592	1.07594	0.561457	-0.861155	-0.11031	0.785256	1.16507	-1.62394	-0.261762	-0.251938	1.51573	-2.27991	-0.347994	-0.715527	-0.940444	-0.656429	-0.757272	-1.38183	1.48009	0.780875	0.534561	-0.640009	1.06136	1.44131	-0.048912	0.735692	0.898532	0.615705	-0.75977	-0.903844	-0.609174	1.21164	-0.004696	-1.68412	-0.861325	0.551391	-2.19667	0.551615	0.641271	1.44535	1.16438	0.127968	0.130702
s-cup	2.07864	-0.970783	-0.004753	-0.642033	1.2865	-0.766719	0.208695	-0.043349	-0.729898	-1.57431	0.749183	0.536242	-0.309352	-1.49824	-0.766705	-0.03986	0.984681	1.24101	-1.06646	-0.263116	1.59062	0.168821	-1.8821	0.731508	-0.662887	0.59622	1.04843	-0.686744	0.950456	0.769391	0.174867	-1.02932	1.07433	0.788668	0.251092	0.653665	-1.85124	-1.17171	-1.37111	0.662621	-0.589578	0.110874	-1.3155	1.02428	1.55496	0.16807	0.89505	0.120239	-0.680133
CG6370	0.818973	0.580108	0.604507	0.073813	-0.760074	-0.644129	1.4475	0.979099	0.074678	0.09152	-0.498799	-1.23762	0.969954	0.235435	0.569745	1.00573	-2.11698	-1.43831	-1.98998	0.320878	0.913948	-1.72441	0.221668	-0.723742	0.021309	0.998671	1.20651	-2.04573	0.390976	-0.011573	-0.913298	0.147479	-0.138297	1.49494	0.248472	-0.144539	0.274186	1.61715	0.274389	-0.207166	0.512379	-1.51655	-1.38392	1.74978	-0.348687	-1.32121	-0.548841	0.023232	1.87711
CG9531	0.364874	-0.921733	-0.217957	-0.400146	0.419529	0.075447	0.816067	-0.668767	1.02002	-1.17787	0.160721	1.91104	-0.530599	-1.80889	-0.531165	1.81275	-0.651657	-0.613603	-0.716755	-0.310092	1.96879	-0.001108	-2.04412	0.689918	0.876907	0.719921	-0.241517	0.3415	0.180984	-1.88782	0.661516	0.079128	0.126895	0.156073	-3.17811	0.348182	0.536125	0.959893	-0.67866	0.200815	0.856735	0.223157	1.01303	-0.14181	0.202371	1.76911	0.423779	-0.782632	-1.59806
CG9536	-0.82795	0.670092	-0.862398	-0.632116	-0.642575	-0.603229	-0.484341	0.546386	-0.361203	0.314316	0.612797	0.271039	-0.645061	-0.114565	-0.318234	0.764558	3.61864	-0.89473	-1.14491	0.635119	0.098363	-0.117794	0.087048	-0.96017	1.46087	0.950786	-1.42074	-0.735095	0.309888	-1.04023	-0.363932	0.974043	-0.546225	1.21781	0.872606	-0.090445	0.631917	2.11271	-0.374345	-1.08373	1.53362	-1.56445	-0.537684	-0.149957	-1.16649	0.37059	-1.18994	0.318337	0.470503
hop	NA	0.889412	0.005405	1.10346	NA	-0.356445	-1.41157	-0.028167	-1.29801	0.34189	0.507353	1.46447	-0.131564	-1.18065	0.290068	0.256084	0.252247	0.953604	-0.117671	1.09198	-2.6319	-0.601226	0.220744	0.105472	-1.56841	0.079203	1.76422	0.961882	0.416025	-1.24707	1.19861	1.19801	-0.103222	1.09766	0.044191	0.449007	0.183915	0.364133	0.236863	-2.73822	0.420176	-0.495144	0.17858	-1.60091	-0.564484	-0.33267	-0.233648	0.696665	0.893414
CG6379	0.034811	NA	NA	NA	NA	NA	NA	-1.24178	NA	NA	NA	NA	1.20697	NA	NA	NA	NA	NA	NA	NA	NA	1.44673	NA	-0.529652	-1.27947	0.860804	-0.498417	0.527918	0.71296	-0.262069	0.626143	1.0332	-0.014669	0.731346	-1.09807	0.53042	-0.080003	-0.326271	-0.47847	0.595281	-3.2719	-0.437896	0.983228	0.848045	-0.619188	0.524114	0.635762	NA	0.323671
CG33123	0.073028	NA	-2.31461	0.594589	NA	-2.45486	0.533641	NA	NA	NA	0.425679	0.078008	0.074439	0.159729	0.380968	1.14993	-0.797913	0.169411	0.268407	0.536259	1.1233	0.724389	1.45209	-1.16285	0.715028	-0.931655	-0.797009	-0.184902	0.269726	-1.54844	-0.926189	0.14984	-1.21619	0.398642	0.363462	0.933657	0.46208	1.18559	0.184735	0.497277	1.44931	-2.16389	-0.841746	1.51678	-0.529743	-2.67237	0.909523	0.828399	1.09582
Ube3a	-1.33283	-1.15881	-0.369004	-0.336774	0.768553	-0.472329	0.966	-0.428953	1.09796	0.385269	0.713563	-0.257941	-1.75238	0.057284	1.83505	0.548526	1.90581	-1.58695	-0.803506	-0.211368	0.432826	0.037998	1.22674	-1.93802	0.306143	0.720517	-0.353387	0.202465	0.086544	-0.644381	-0.596542	0.441371	0.375534	0.105658	0.464994	-0.589364	-0.404591	2.00985	-0.148673	-1.77597	-0.216373	-1.52485	-0.51221	2.49002	0.236526	-1.80095	-0.115537	-0.23569	0.744376
CG6206	-0.32432	-0.749763	-0.545052	1.54007	-1.88108	-0.824767	-0.390002	-0.01104	-0.964534	1.18944	-0.499052	1.53503	0.224396	0.992395	1.3295	1.4912	-0.848242	-1.31809	-0.671162	0.632494	0.092582	0.272112	-1.68964	0.616828	1.53136	-0.167089	-0.563573	-2.68249	-0.917463	1.06932	-0.633902	0.925924	1.94867	-0.265662	0.669326	0.00481	0.649248	0.146973	0.723663	0.055963	0.549406	-0.709861	-1.18357	-0.23041	-0.119948	-1.11671	-1.65112	-0.092503	1.15979
CG1358	-0.162673	-0.023277	-1.49168	-1.43053	0.231377	-1.26323	-0.65631	0.704079	-2.51902	-0.73553	0.249226	-0.270466	0.983571	0.320302	0.921225	1.1518	1.31663	0.25683	0.605082	0.747633	1.06495	0.153262	-2.11664	0.664088	0.507537	0.887969	-0.096218	0.541087	-0.852	0.813126	0.332214	-0.209221	0.556726	-1.29445	1.01497	-0.312571	-1.10439	-1.38464	1.37987	-1.10516	-0.186478	1.34364	-1.34662	0.043348	1.77055	0.795432	0.922679	-0.361976	0.522177
CG8485	0.09564	-1.88903	-1.13626	0.643532	-1.18043	1.21403	-1.96989	0.636178	0.093414	-0.100828	0.725709	0.057537	0.169554	-0.376594	-1.45226	0.557368	-0.11028	1.98346	0.437919	0.747829	0.853405	-1.22746	-0.384543	-0.340354	-0.744625	1.48689	1.21009	0.478976	-0.177972	1.51073	1.5334	-0.798294	0.639239	0.121022	-0.769807	-1.66937	1.23012	-0.700946	0.803966	-0.943403	0.447901	0.520078	-1.40061	-1.4968	0.671762	1.48222	-0.90679	0.624986	-0.585757
CG8486	-1.25153	-2.05191	-2.01527	-0.468105	-0.699252	0.370939	-0.404027	-0.544721	-0.65147	1.22576	1.80329	1.51788	0.085108	0.514414	0.695148	-0.157164	0.394511	0.926746	0.746808	0.083877	-0.121026	0.05287	-1.69212	NA	0.318068	1.42217	-0.100981	0.930374	-0.091731	1.06685	0.798701	-1.29624	0.798887	-0.555286	1.26336	-0.024649	0.367262	-1.47718	0.304526	-1.12716	0.5829	0.5112	-0.479405	-2.42619	0.853778	-2.14322	-1.34776	0.248673	1.32853
CG1354	0.366603	-0.455844	0.443284	-1.02096	1.19264	-0.974872	0.006442	-0.853934	0.950474	1.90895	1.46457	-1.42569	1.23164	-0.552992	-0.943849	-0.214265	-1.50998	0.661287	-0.050342	0.910087	-1.13326	0.575505	-2.03928	0.586881	0.855905	0.475747	-0.454762	0.513876	0.264153	1.35895	0.827136	1.53681	-0.447346	0.884599	-0.00947	-0.991485	0.161753	-1.22342	1.3434	0.280574	-0.694096	0.227104	-1.27289	-2.22832	-0.53133	1.32424	-0.637212	0.598144	0.060826
CG8481	0.166004	-0.034094	-3.54216	-1.40625	-0.465049	0.333409	-0.641478	-0.177157	0.625914	0.592084	1.15049	0.874693	0.097937	0.277392	1.10011	-0.182055	0.093443	-0.247372	1.08675	0.480652	-0.183258	0.909403	1.66104	0.0799	-1.00756	-0.674766	-0.968017	1.62286	0.279388	-0.977064	1.31127	0.046013	-1.47687	0.500424	-0.851542	0.906763	0.611604	0.356285	-1.06879	1.07191	0.085616	-0.95026	0.823967	-0.244125	-2.04745	-1.30158	1.5714	-1.69494	0.773866
smt3	0.143606	0.822584	-3.30723	-0.010241	-1.61109	0.424546	-0.703848	-0.491458	0.210878	-0.113976	-0.457598	0.784455	1.18836	-0.026316	-0.023575	0.71498	1.51216	0.759605	-0.125538	0.39761	-0.087916	0.099888	1.52778	-0.021758	0.593665	-0.434984	-1.76459	0.496562	0.606772	-1.43323	0.673375	0.847712	-1.15642	0.98213	-1.19968	0.68531	1.08212	0.753272	-0.909264	0.992555	-1.34677	-1.54742	0.860323	0.635322	-1.02267	-1.89243	-1.16303	1.35633	0.076025
BG642163	-0.491977	0.829947	0.724143	0.815809	0.664525	0.435956	0.75558	0.164299	0.593241	-1.79629	0.588509	0.287964	0.406706	0.039673	0.042317	-0.175697	NA	-3.12509	-1.53853	0.442088	0.336829	NA	NA	-0.760728	0.502383	1.38128	-1.12293	-0.129133	1.70197	0.368586	-0.05735	0.104541	NA	0.652888	0.615667	-3.02731	-0.047133	-0.144564	-0.057669	-1.34717	-0.335106	-0.244333	0.258208	1.32464	0.363266	-0.009023	NA	-0.708043	-1.87972
Edg91	-0.827324	1.26932	0.621735	-0.09447	0.728501	-0.210582	-1.44111	1.01434	-0.021426	0.254145	-0.897075	0.293909	1.00537	-3.02045	-0.684187	0.184555	-0.523518	-0.398239	0.917883	0.703641	1.12499	0.735601	-1.34657	0.968444	0.738341	-1.43171	0.335891	0.959564	0.34548	-1.03516	0.250692	-0.984508	0.83186	0.536628	-0.169133	0.629588	0.038231	-1.21325	2.03712	0.159096	-0.340065	0.345977	-2.67378	0.575873	-0.29421	-0.023596	0.797629	0.23491	0.917177
PebII	1.7685	1.70924	0.913852	1.06234	-0.427706	-0.28763	-0.934639	-0.583599	0.174176	0.250544	-0.721557	-0.414655	-0.187362	-0.61947	0.419885	0.693172	-2.62812	-0.802768	-0.938927	0.824403	0.730315	-0.169578	0.982131	-1.56311	0.75056	NA	NA	NA	1.37868	-1.50369	0.2133	0.351388	-0.877989	0.71804	-0.147715	0.315681	0.464766	0.765283	-0.861071	0.870143	NA	NA	-2.562	0.353354	0.521826	NA	NA	NA	-1.72981
pr-set7	-0.264944	0.435363	1.12407	0.612811	0.047003	1.1767	1.07648	0.455685	0.523617	0.703831	-1.50607	1.24701	-0.309802	-1.53605	0.49126	0.213134	-1.87815	-0.182297	-2.33342	-0.010927	-0.085312	0.129052	0.220039	NA	-1.25181	-0.76528	1.668	-1.2356	0.540603	0.903786	-0.047914	0.546832	0.587462	0.64209	1.06731	0.219811	-1.54487	0.138179	0.57462	-0.947138	-0.18853	0.679341	-2.90282	0.700506	0.266331	0.036423	-0.943773	NA	NA
CG30090	NA	NA	NA	NA	NA	NA	NA	NA	NA	NA	NA	NA	NA	NA	NA	NA	NA	NA	NA	NA	NA	NA	NA	NA	NA	NA	NA	NA	-4.3343	NA	NA	NA	NA	NA	NA	NA	NA	NA	NA	NA	NA	NA	NA	NA	NA	NA	NA	NA	NA
CG30095	0.612497	0.224596	-1.27536	1.14135	NA	-0.765609	1.89792	1.20407	-1.13098	-1.34078	-0.075879	0.862553	-0.256152	NA	0.130133	-1.27915	0.380469	0.976733	0.101943	0.382314	-1.79066	-0.424037	NA	1.21359	-1.40366	0.614105	NA	-0.128955	0.096475	-0.093607	-0.561361	-0.802645	0.567588	-0.956086	1.29632	-2.00805	0.448643	-2.04277	1.17377	1.43023	-0.324874	1.26398	0.563588	-0.304379	0.382136	1.10142	NA	0.668203	0.560994
CG30094	NA	NA	NA	NA	0.503987	NA	NA	NA	NA	NA	0.892339	NA	NA	NA	NA	NA	NA	NA	-1.39633	NA	NA	1	NA	NA	NA	NA	-1	1.69226	-0.264464	NA	0.163201	NA	0.117691	-0.894266	0.451168	0.659871	-0.073969	-0.124084	-1.81844	0.605692	-0.407781	NA	1.63782	-1.74469	NA	-0.528039	0.635082	2.20535	-0.831011
CG2177	-0.225998	-0.481239	0.372524	-1.08906	0.427732	0.740899	-1.24726	0.372397	0.731348	0.665588	-0.461093	1.11964	1.07833	-1.60112	-0.20122	0.558277	-3.00891	0.303186	0.521468	0.63598	0.788536	0.065332	0.995787	-0.007351	-1.49573	-0.934268	1.37623	1.96205	-0.705947	-0.501364	0.148118	1.37878	-0.183338	-0.820605	-2.15106	0.768106	0.442363	-0.182064	-0.580888	0.43877	-1.7506	0.782325	-0.334684	0.34999	0.940043	-1.16704	-0.901884	0.096366	1.58012
nAcRalpha-96Aa	NA	NA	0.235588	0.119668	0.721899	-2.13501	-0.463262	0.655966	NA	0.722881	0.434318	0.661418	0.051199	NA	-2.95495	0.397763	0.856778	0.512343	0.333812	-0.225788	0.075375	1.05382	-1.62719	0.03428	1.09397	0.389576	-0.94446	0.205283	NA	-2.19899	NA	1.22408	1.45039	-0.267698	0.385605	-0.859793	-0.532206	-0.845796	0.776189	0.123261	0.655407	1.41463	0.540186	-0.837313	-1.23323	-0.944077	-1.24573	-0.069631	1.40341
eIF-1A	-1.31822	-2.31519	0.081279	0.130155	0.831727	0.227091	-0.332823	0.362131	0.505768	0.387387	0.944582	1.9296	0.135141	-0.84778	0.380504	0.689612	-0.761712	-2.22469	0.973925	0.033155	0.18836	0.816583	-0.293349	-1.29825	1.30844	-1.19067	0.657246	-0.584674	-0.027943	0.889601	0.091995	-0.607315	1.14691	-0.245411	1.5913	-0.714853	-0.59769	-0.298588	0.912625	-1.07026	-2.2491	1.23698	-0.173017	-0.82969	1.52913	1.77605	1.08001	1.07736	0.476547
nAcRalpha-96Ab	-0.095896	1.09225	-2.33257	-0.386356	-1.7463	0.675542	0.498732	0.807262	-0.757281	-1.24205	0.425956	0.377834	-1.38974	0.63554	1.26871	-0.267132	1.06583	0.582964	-0.360017	1.30879	-0.162059	-1.61323	0.747446	1.03604	0.419952	0.545995	-1.13621	1.63596	-0.673232	-1.38712	1.24802	0.331378	-1.84355	-0.376749	-0.005254	1.09986	0.686632	-0.014412	0.679826	-0.40111	0.452122	-0.610886	1.26079	-0.299969	-1.78232	0.382978	0.479083	0.595834	0.250214
Myo10A	0.496779	-2.35607	1.5755	0.30204	1.22842	-0.916087	0.937714	1.26963	1.30329	0.165281	-0.330842	0.728016	-0.077087	-0.469504	0.222672	0.077382	-1.26042	-1.50891	-0.950299	0.153832	-0.591335	0.477102	-0.026654	0.738939	0.275889	0.694948	-2.16022	-1.15165	0.234793	1.11972	-0.236967	0.664533	0.102426	-0.528813	1.32226	-1.28472	0.181147	-0.850608	-0.422829	-0.841494	0.637232	1.63325	-2.07916	0.0391	1.46178	0.083873	-2.44949	1.42605	-0.776365
CG9630	-0.635443	1.053	0.025079	0.337662	0.508739	0.242428	-0.601721	0.031466	0.170407	0.551628	0.671779	-0.068164	-0.067454	0.968191	-0.030677	0.167199	NA	0.157458	0.360802	0.127599	-3.96998	NA	0.15157	0.669205	-0.029421	1.05608	-1.84744	0.531217	0.283226	-0.097362	0.151298	0.45227	-0.530555	0.293026	-3.85805	0.192287	0.520201	0.495774	0.276366	0.141426	0.680024	0.019142	0.412605	-0.639215	0.676316	0.633148	0.29156	0.665042	0.197011
Usp7	-0.056404	-1.03223	0.286959	0.562293	0.386095	0.055708	0.065316	0.890777	-0.700884	-1.12017	0.629568	1.26417	-0.13959	-1.13491	1.01058	0.833374	-3.3232	0.087217	0.438566	0.696768	0.299998	0.613292	-1.03279	-0.607757	-1.12567	0.527288	1.62563	-0.309901	-0.112249	1.29111	0.045614	-0.636968	1.12352	-0.888677	1.12699	-0.522904	-1.18142	-1.04915	1.10351	-1.7419	1.3435	0.592806	-0.999137	-0.588763	1.40401	0.207863	-0.48144	1.00774	0.242154
CG17571	0.607453	0.424851	-0.016104	0.589558	-2.06751	0.968818	-0.252701	-2.60319	NA	-0.268897	0.658356	-0.506159	0.701088	0.401405	0.760767	0.849682	-1.74495	-0.335821	0.467474	0.794084	0.571796	0.029515	-1.65227	0.735883	1.41695	0.273173	-0.803254	NA	1.83053	NA	-0.879165	-0.570065	NA	0.035291	NA	NA	NA	0.944069	-0.06208	0.532858	NA	NA	NA	0.004569	-1.83601	-0.386645	0.548823	-0.584549	0.955776
CG17570	NA	NA	-0.510643	NA	0.161175	NA	NA	NA	NA	NA	0.607105	NA	NA	NA	NA	NA	1.33943	NA	NA	NA	-1.59707	NA	NA	NA	NA	-1.11149	NA	0.734976	-1.03875	NA	-1.81133	0.727379	-0.800204	NA	NA	NA	0.944448	NA	NA	NA	NA	NA	0.986021	NA	0.257456	NA	NA	-0.975562	1.03923
CG17572	-0.032299	0.093336	-0.771822	-0.636415	0.438317	0.296983	0.618974	-0.047424	0.469194	-0.095601	-2.20564	-0.796624	1.24806	0.376177	-2.91491	0.762006	0.294352	1.29945	0.758904	0.187545	0.65744	-0.237916	-2.11672	0.377928	0.762648	0.580113	0.633949	0.343592	-0.579801	-1.812	1.11902	0.925799	0.162234	0.295405	-0.864184	0.788899	0.857912	0.826962	-0.283383	0.738865	0.93635	-2.65676	0.296015	-0.515151	-0.579773	-0.985014	-1.87414	0.529218	0.819317
CG17575	1.24737	1.22566	0.8028	0.928281	-0.593049	-0.691712	NA	0.474069	-0.06472	0.020731	NA	-0.778571	0.328044	NA	0.155293	0.231326	NA	-2.10921	-2.03846	-0.465843	1.32799	NA	NA	-0.382732	NA	NA	NA	NA	0.953176	0.084597	-1.65305	0.248086	NA	1.73026	-0.072876	-1.34939	-0.635845	0.482744	-0.892671	-0.063221	NA	NA	NA	1.668	-0.499807	NA	NA	NA	0.428122
Set2	0.087889	0.220649	0.107585	-0.404956	1.26439	NA	1.27126	-1.8945	0.459676	0.00228	0.744064	-0.608658	-0.046787	0.3004	0.712235	0.454111	0.809686	-2.31103	0.842596	-2.07655	0.065654	-1.98816	0.492192	1.08077	0.724469	-0.333841	0.024575	0.193504	0.608717	-0.501144	0.41513	-0.165265	-1.45216	0.580252	-0.710912	0.741769	0.929557	-0.053058	0.511804	0.177671	1.01768	-0.110918	1.28701	-0.364382	-3.10526	-1.55106	0.132628	-0.384885	0.962595
Spn27A	-2.53591	NA	0.11067	0.838585	0.276872	0.840774	0.438968	0.524844	-0.612031	-0.436382	0.136708	0.63394	-0.377792	-0.062609	0.038059	0.868616	-2.89966	0.534725	0.336238	0.642813	0.702569	0.168523	-2.19965	0.355784	0.370941	0.747724	0.556674	-1.23136	-0.299855	-0.419311	-0.854321	-1.4757	0.065186	-0.918728	-0.559583	0.005628	0.741219	1.60715	0.206498	1.57004	1.57065	0.209554	-1.5493	1.26209	0.070142	-0.447276	-0.515827	-1.61622	0.626082
Mis12	NA	NA	NA	NA	NA	NA	NA	NA	NA	NA	NA	NA	NA	NA	NA	NA	NA	NA	-2.26291	NA	NA	NA	NA	NA	-1.85706	NA	NA	0.409152	-0.020779	-2.51812	NA	0.62965	0.424776	0.327448	NA	1.2876	-0.007006	NA	0.443307	NA	NA	NA	NA	-0.976021	NA	-0.551365	0.493926	-2.79459	0.135427
inaD	-0.170889	-0.534216	0.104654	0.84397	0.435845	0.871901	0.562226	1.11964	-0.045635	0.301892	-0.165466	0.569481	-2.3685	-2.24032	-1.34334	-0.277356	-0.90291	1.31414	1.32877	0.270145	0.325962	1.61882	0.10908	0.800879	-1.24678	-1.05926	-0.22274	1.31427	0.8473	0.575811	1.36814	-0.064968	0.023373	-0.569383	-0.32428	-0.798646	-0.952499	-1.65935	-1.87732	0.449163	0.647593	-1.37761	1.04369	1.21053	0.144187	1.6137	1.11146	0.839944	0.796073
inaE	-2.32509	-1.81638	0.547543	-1.92872	-0.53328	0.597123	-0.709351	0.266162	-0.684797	-0.307526	0.520835	0.486169	0.792127	0.095903	1.22668	0.549067	-0.263804	1.06015	1.16926	0.317423	0.940492	0.945738	-2.01617	1.01316	0.053315	-0.073253	0.077213	0.563814	-1.20188	0.744321	0.711122	0.309145	1.65631	-0.047275	-1.10687	0.6255	-0.435155	-0.167698	1.07111	-1.25922	-1.17544	1.06761	-0.317974	-2.03681	0.999384	1.01421	0.771884	-2.343	0.370642
vari	1.41693	-1.15887	-0.121036	-1.39881	1.00136	0.641749	0.25869	1.1733	-0.359411	1.01465	0.676021	1.39605	-1.67175	-1.4481	-1.2292	0.484827	NA	-0.879306	-0.140651	0.790462	-0.446911	0.774565	-2.15623	0.297119	0.746806	0.323319	0.014415	-0.291577	0.495921	0.926047	1.49788	-0.510783	-0.990331	-1.81076	-2.17409	-0.876849	-0.300456	-0.043923	1.01126	1.25331	0.915305	-0.53297	0.55754	0.277394	0.597086	NA	0.81044	-0.964607	1.01078
inaC	-0.813813	-1.75509	-1.08915	-0.426507	0.685873	0.967638	1.26076	1.19428	0.554123	1.19013	0.961347	1.47199	-0.687287	-0.701488	-1.42048	-1.11431	0.609885	0.243547	0.596043	-1.13729	-0.590183	1.32924	-0.377275	1.46084	-0.90766	-0.761118	-0.744028	1.34927	-0.2898	0.533172	1.87208	-0.062711	0.964767	0.464311	1.07855	0.878739	-0.20007	-1.64906	-1.05261	-0.450802	-0.407109	-1.62923	0.049218	0.075072	-1.5238	0.795203	1.3831	1.07158	1.35228
CG9825	NA	NA	0.725667	0.988355	1.13201	0.004089	-0.37048	-0.095658	NA	NA	0.761945	NA	0.176528	1.35362	-1.24714	0.091916	NA	-2.51088	-0.855947	-0.154027	NA	-0.000313	1.47439	-0.836228	0.661755	NA	-1.2996	0.260795	1.13071	-1.87941	NA	NA	0.454593	-0.478341	0.297001	NA	NA	1.1863	0.616026	0.086627	NA	NA	NA	-1.67431	NA	-1.81589	1.21307	NA	-1.09775
Pcf11	-2.95385	-0.09202	0.28057	1.22295	0.189481	0.27574	0.435575	-1.46373	-1.29195	-0.542129	-0.054497	0.755291	0.643759	-0.972821	0.284493	0.982696	0.78971	0.229477	-0.747678	1.08616	0.942774	NA	NA	0.05723	-0.405408	1.54736	-1.19918	0.704017	-1.08547	-0.958901	1.00745	-0.198867	0.546093	-0.839823	-2.58058	0.588703	0.447896	0.524479	1.48644	-0.58118	-0.126652	-0.63209	0.754815	1.44372	-0.500046	-0.085484	0.578369	-0.594935	0.457219
CG9826	-1.55276	-0.636551	1.04087	-0.353937	1.12383	0.567076	0.634397	0.985718	-1.14546	NA	-0.752499	0.764724	1.10976	0.456947	0.36938	0.062251	-2.10336	NA	0.806994	NA	-1.37739	NA	NA	NA	1.29743	-1.13607	-0.161359	NA	0.154918	NA	0.880945	NA	NA	NA	NA	NA	NA	NA	NA	NA	-1.67193	NA	NA	NA	0.636067	NA	NA	1.28588	-1.28016
CG9821	-0.735171	-0.571749	-0.039637	0.495804	0.528968	0.694669	0.543456	0.682988	0.217206	-0.428217	0.041564	0.894165	0.371845	-4.04943	0.152287	0.617554	-0.140539	0.528888	0.265259	0.05508	-0.124986	-1.27205	1.35801	1.161	-0.225203	-1.06634	0.044596	-1.27714	-1.46349	0.375996	-1.69629	0.349736	0.081325	1.42696	1.23476	0.317938	0.135434	-1.28466	0.612945	0.726806	1.60185	-0.012246	0.245459	-1.48539	0.109999	0.835803	-0.260508	1.76145	0.119303
fit	1.47079	1.09152	1.46332	1.73863	-0.992807	-0.791108	-0.632125	-0.504987	0.536425	0.578189	-0.748378	-1.16786	0.912748	1.49308	-0.641874	-1.3701	-1.00964	-0.401387	-1.04362	0.164094	-0.144902	-1.65951	0.934117	-0.212201	-0.219587	-0.318812	1.47599	0.726347	-0.037342	0.195606	0.403256	-0.773548	0.805266	-1.40937	0.540255	-0.417987	-0.042196	-1.28134	0.83944	0.543718	-0.510331	1.36949	0.329054	-2.62292	1.3426	0.151026	-1.08497	0.005346	0.70113
CG9822	1.49061	0.502943	1.13416	0.001462	0.178187	1.01095	0.047578	0.044567	-0.486582	0.53811	-0.263856	-0.71686	-1.77987	1.20487	0.275442	NA	-2.66534	0.004547	-0.520924	NA	NA	NA	NA	NA	NA	-1.73527	NA	NA	NA	1.00505	-1.51592	-0.894513	NA	-0.372321	NA	NA	NA	NA	NA	NA	NA	0.594783	NA	1.18293	NA	0.126741	NA	NA	NA
CG7979	0.252316	-1.83789	-1.15349	0.551092	-1.65232	-1.03654	0.717899	-0.775349	0.924907	-0.076499	1.27463	-0.598069	0.072769	-1.76129	0.63209	1.01039	0.362556	1.27586	0.129826	0.378656	1.30846	-0.276473	1.72041	-1.48137	-0.572608	0.662326	-0.052289	-0.157285	-0.060878	-1.26507	-0.486745	-0.487024	-1.27115	0.450165	-0.715394	0.490606	0.553979	0.135517	-0.144208	1.29071	1.25723	-1.10484	2.5942	0.234675	-1.31449	-1.59318	1.73422	-0.804524	0.241942
Vsx1	0.5275	-1.5114	1.04472	0.443773	0.672693	-0.057837	1.23396	-0.259554	-0.66929	NA	0.417882	-0.548351	0.567963	1.37883	0.954722	0.661889	-0.908127	NA	-0.955101	-2.58956	-0.404712	-0.642121	-1.83634	1.01723	-0.069254	0.716313	0.814177	-0.756811	0.231465	-0.609257	0.316254	NA	1.20363	NA	1.13943	-1.72691	-0.620253	-0.94366	0.862036	-0.213846	0.675671	0.314862	0.957751	-2.04175	1.21139	1.35108	-1.43941	NA	NA
Cad89D	NA	NA	NA	NA	NA	NA	NA	NA	NA	NA	NA	NA	NA	NA	NA	NA	NA	NA	NA	NA	NA	NA	NA	NA	NA	NA	NA	-1.1729	NA	NA	NA	NA	0.566993	-0.72643	NA	NA	NA	NA	NA	NA	NA	NA	1.33234	NA	NA	NA	0.758649	NA	0.824274
CR16735	NA	NA	NA	NA	NA	NA	NA	NA	NA	NA	NA	NA	NA	NA	NA	NA	NA	NA	-0.483123	NA	NA	NA	NA	NA	NA	NA	NA	NA	NA	NA	NA	NA	NA	NA	NA	NA	NA	NA	NA	-1.50707	NA	NA	NA	NA	NA	NA	NA	NA	NA
Vsx2	NA	NA	NA	NA	NA	NA	NA	NA	NA	NA	NA	NA	NA	NA	NA	NA	NA	NA	NA	NA	NA	NA	NA	NA	NA	NA	NA	NA	NA	NA	NA	NA	NA	NA	NA	1.06474	0.469885	-1.62405	NA	0.089429	NA	NA	NA	NA	NA	NA	NA	NA	NA
SA-2	NA	NA	NA	1	NA	NA	NA	NA	NA	NA	NA	-1	NA	NA	NA	NA	NA	NA	NA	NA	NA	NA	NA	NA	NA	NA	NA	NA	NA	NA	-2.28929	NA	NA	NA	NA	NA	NA	NA	NA	NA	NA	NA	NA	NA	NA	NA	NA	NA	NA
Hil	-3.47012	0.519248	0.404242	0.722093	0.3533	0.448404	0.883872	0.172707	-2.36284	-0.263934	0.353123	0.17819	0.599381	-0.134727	0.321181	0.462392	0.522337	-0.092252	0.25933	0.121576	0.002494	-0.22582	-1.88035	0.636642	0.594749	1.23477	-0.359993	0.710077	-1.4116	-0.014822	-0.374923	-1.6616	-0.576198	-0.246109	-0.535839	-0.429176	-0.381968	-0.508248	0.070107	0.884428	-0.14939	2.74597	0.389788	-0.183238	1.67274	0.611179	0.229302	-1.22107	-1.2703
Him	NA	-1.31227	0.03011	NA	NA	NA	NA	NA	0.532221	NA	NA	NA	NA	NA	NA	NA	NA	1.19275	-1.33341	NA	0.890593	-0.428433	NA	NA	NA	NA	NA	0.925396	-0.738726	-0.247708	NA	0.06822	NA	0.545016	-0.158768	1.76513	0.364388	-0.744059	NA	-1.83808	0.217109	0.208838	1.37723	-1.74399	NA	1.19078	NA	NA	-1.60638
MRP	0.252824	-1.25695	-2.22661	-1.70443	0.63898	-0.200993	0.414419	0.905226	-0.223778	0.554797	1.01836	1.52486	0.649124	-1.88306	0.108782	1.0983	-0.824993	0.158106	0.06087	0.45491	0.481255	-0.554026	1.9335	-1.21209	0.500387	-0.256054	-0.411712	-0.099082	0.934108	-1.9925	0.829283	0.814549	-2.34473	1.32081	-0.302291	0.529833	0.717078	0.374031	-0.589689	0.393532	-0.055361	-1.59071	0.381603	0.579871	0.099667	-1.90055	0.793726	-0.866747	1.1936
CG3773	NA	1.02973	NA	NA	NA	NA	NA	NA	NA	NA	NA	0.86176	-1.39749	NA	NA	-0.494003	NA	NA	NA	NA	NA	NA	NA	NA	NA	-0.582518	NA	0.476718	1.02869	NA	-0.704624	0.010371	0.057987	0.073863	NA	0.614509	-0.120254	1.15519	-2.11972	0.579646	NA	0.372774	1.49165	-1.59174	-1.32506	1.12816	NA	0.147127	-0.004114
Ugt86Dd	0.100922	0.531422	-2.59923	-0.202288	-0.503669	0.177862	0.473412	1.1373	1.27217	0.011323	-1.18009	0.114305	0.064032	-0.358442	-1.54374	0.242168	-0.984315	0.583287	-0.346867	0.981643	2.02879	-1.71104	NA	0.656415	NA	0.320754	0.733873	-1.79251	-1.93641	-0.646645	-0.237683	0.290236	0.565601	-0.417492	0.425127	0.006685	-1.01338	0.337467	1.26217	0.62097	2.46516	0.022849	-0.044902	-0.501338	0.594101	-0.555196	-1.61579	0.083708	0.240637
CG3995	0.772372	0.159154	NA	0.120743	1.31217	-1.05296	-2.64529	0.630457	0.146791	-0.591613	-1.37556	0.136965	1.44943	0.252073	NA	0.478396	1.31859	NA	-0.108764	-0.178383	-0.824574	-1.90001	1.07516	-0.249043	0.008566	-0.017084	1.0824	0.612654	0.25493	-0.557726	0.381383	0.441337	-0.466486	0.631454	-2.77098	0.882383	0.880362	0.694536	-0.427689	1.17931	0.478106	-1.27414	0.804936	-1.57313	-0.171242	-0.789703	-2.4731	0.302259	0.114768
timeout	1.19769	1.27871	1.64749	-0.011001	0.589928	0.297907	0.563449	0.505166	0.923403	0.112971	-0.621525	-2.16849	-1.7091	-0.215749	-0.968834	0.461408	-1.29839	1.08565	-0.987355	-0.167481	-0.515843	0.395246	1.75361	-0.856281	-0.155229	-1.39467	0.257316	0.373097	0.552316	0.363953	-0.522684	-1.6262	0.853542	-1.01591	1.28872	-1.56608	-0.35239	-1.15369	-0.581843	0.378545	-0.588826	1.76606	-0.293016	1.72795	0.396456	0.596556	-1.98057	-0.692662	1.0111
CG3770	1.22322	-0.084291	0.781903	0.418261	0.631167	0.789172	1.31962	0.827822	NA	-3.12152	-0.713979	-0.315459	0.429537	NA	NA	-0.454525	-0.880299	-0.057593	-0.637262	0.32321	-0.47898	0.223138	NA	-1.97269	0.732503	0.558158	0.458895	1.13566	0.192712	-0.720165	0.166316	1.17685	-2.28707	1.16772	0.20389	0.576858	-1.11482	0.285767	NA	0.177666	0.260489	0.730616	-2.11909	0.477703	-0.311092	NA	0.494632	0.145478	0.94567
CG42269	NA	NA	NA	NA	NA	NA	NA	NA	NA	NA	NA	NA	NA	NA	NA	NA	NA	NA	NA	NA	NA	NA	NA	NA	NA	NA	NA	NA	NA	NA	NA	NA	NA	NA	NA	NA	NA	-1	1	NA	NA	NA	NA	NA	NA	NA	NA	NA	NA
CG42268	0.239669	-0.371008	-2.58184	-1.14007	-1.22103	0.22298	0.242017	0.639954	0.199479	-1.01416	0.341817	0.883135	0.866944	-0.408609	-0.632349	0.351171	1.9432	1.5134	0.87985	-0.72984	-0.224713	-0.090946	-1.76504	1.27591	-0.498261	0.996728	0.08161	0.724582	-0.468554	1.49196	0.675713	0.112183	1.40824	-0.987591	-0.412079	-0.305329	-0.973655	-1.00867	1.04271	-0.825162	-1.50587	0.80118	-0.864856	-0.746236	1.84143	-0.817392	1.03396	-1.48039	1.47573
Droj2	-0.91153	-0.342627	-1.47324	1.29065	-0.695895	0.568796	0.711547	-1.18352	1.19091	-1.28975	1.33953	0.559585	-1.30518	-0.284667	0.554786	-0.54922	-0.959713	-0.107534	0.55345	0.177941	2.15568	-0.00154	-1.33664	1.99994	-0.011553	-0.357641	-0.292562	0.099884	-0.328988	-0.332058	1.78598	-0.322944	1.64296	-0.622086	0.728303	-0.760391	1.20647	0.749108	1.52259	-0.805995	-0.051678	-1.48113	-1.03046	-0.857419	-1.14215	2.2106	1.74465	-0.357992	-0.289733
CG42266	1.17181	1.14331	-1.69007	0.656974	-1.15429	0.179525	-0.061479	-0.120934	0.102253	0.868658	-2.87107	-0.215755	-1.05123	-0.316691	1.0446	0.681625	1.04097	-0.446556	-0.010286	0.523708	0.52493	0.505781	0.901517	-0.451344	1.005	-1.92786	-0.033097	-1.69459	0.989696	NA	0.290646	0.498864	NA	1.0723	NA	-0.160376	0.026281	0.203471	NA	0.261929	-2.17681	NA	0.589046	1.15405	-1.05451	NA	NA	NA	1.15561
CG42265	-0.666765	-1.84486	-0.366569	-1.78245	1.43665	0.144588	0.110753	1.80133	-1.12177	-0.99597	0.473258	0.376901	1.52059	-0.16888	-0.127871	0.086479	-0.229602	-0.618167	1.50622	-0.360828	0.826959	1.2706	-1.53854	0.593582	0.911123	-0.807043	-0.429723	-1.32322	0.096929	1.41395	-0.055145	-2.48371	1.15582	0.353128	0.638216	-0.313476	0.323876	-0.339964	0.862076	-0.019465	-1.31262	0.732983	-0.45016	-0.738638	1.45941	-2.52893	-0.036526	0.899178	0.640262
CG42264	NA	NA	NA	NA	NA	NA	NA	NA	NA	NA	NA	NA	-0.891366	NA	NA	NA	NA	NA	NA	NA	NA	NA	NA	NA	NA	NA	NA	NA	NA	NA	NA	-3.44345	NA	NA	NA	NA	NA	NA	NA	NA	NA	NA	NA	NA	NA	NA	NA	-1	NA
CG42262	-0.304618	-0.446235	-0.669921	1.02612	-0.607454	0.99151	-0.032252	-0.599828	-0.517452	0.067568	0.464697	0.511515	-0.032659	-0.166447	0.093096	0.28748	1.95178	0.60512	1.0739	-0.353847	-3.34206	-1.25403	0.241541	-1.48026	0.749644	0.651635	1.09147	0.969447	0.071758	NA	0.393887	0.106397	NA	0.225532	-3.09063	0.566848	0.738132	0.163316	-1.04289	0.767198	0.097942	NA	0.610882	-0.577819	NA	-0.943804	-1.7815	-0.030516	1.30973
CG42261	-0.38413	0.293518	0.773054	0.703383	0.087114	-0.040146	-0.752478	-0.336384	-3.76027	0.430934	-0.345216	-0.147082	0.185517	1.06177	0.987868	-0.010596	1.02709	-0.166641	0.529236	-0.136543	NA	1.6964	NA	-0.767413	-0.690099	-0.238887	NA	-1.81948	NA	0.431896	NA	NA	NA	NA	0.538723	NA	NA	NA	NA	NA	1.07729	NA	NA	NA	-0.228421	0.516461	NA	NA	NA
CG42260	0.352074	0.23218	NA	NA	NA	NA	NA	-1.83531	NA	NA	NA	NA	NA	NA	NA	NA	1.46376	NA	-0.486187	0.273482	NA	NA	1.09325	1.32347	-0.560409	-1.01823	-0.838083	0.817599	-1.26473	2.12423	-0.14533	NA	-0.3185	-0.389029	0.230671	-0.47656	-0.43981	0.448102	NA	-0.290857	-1.21848	0.376889	-1.49364	-0.040764	2.0802	-1.43033	0.333854	0.078795	-1.07309
Cg25C	-2.88588	-1.18423	-0.216206	-0.43176	-0.929381	0.401913	-0.53619	-0.36794	-0.337369	0.165359	-0.151625	2.14283	0.880039	-0.199123	0.395403	0.623437	-0.369333	0.629991	1.44236	0.000744	0.926961	-0.309978	0.216769	-1.12939	2.03822	-0.190477	-0.625146	-1.04349	-1.21942	1.1606	-0.759824	0.295767	0.299064	0.032977	1.49645	-1.33005	-0.254586	-0.658223	0.884428	-1.13308	2.16892	0.364092	-1.06649	-0.110535	0.873425	0.726187	0.112956	-1.39995	-1.3559
mdy	NA	0.390714	NA	-0.915921	-1.48168	0.770984	0.574164	NA	NA	NA	0.572748	NA	NA	1.44464	1.09048	NA	-0.075343	-1.08144	1.1087	-1.2493	-1.14875	NA	NA	NA	NA	NA	-0.818967	0.196907	0.03859	1.26123	0.336476	0.198863	1.40552	-2.43897	0.510278	0.056159	-0.988104	-1.80325	0.56623	-0.808887	-0.085562	0.50702	-0.49405	0.019433	1.52212	NA	NA	NA	NA
Trs23	0.286514	-2.86903	-0.006001	0.234758	0.307757	1.04488	0.369021	1.31428	NA	0.487107	-0.349443	0.388579	NA	NA	-0.132778	0.641637	0.397697	-0.267872	NA	NA	-1.84711	1.07883	-0.375582	NA	-1.6832	0.053097	0.926859	0.697578	0.004808	0.164894	0.392533	0.4724	-0.511832	0.030152	-3.35129	0.787257	0.983095	0.00444	-0.676946	0.861022	-0.056628	-0.248857	1.41462	-0.86765	-0.099603	0.775477	-0.394742	-0.191361	0.881808
rt	NA	NA	NA	NA	NA	-1	NA	NA	NA	NA	NA	NA	NA	NA	NA	NA	NA	NA	1	NA	NA	0.234119	0.852927	-1.55473	1.15339	-0.685713	NA	1.08716	-1.96043	NA	0.806906	0.536806	NA	NA	NA	0.025007	0.817849	NA	0.090925	-1.28792	NA	NA	0.31888	0.901039	-1.33621	NA	1.04011	NA	NA
ru	-0.712397	0.250516	0.417238	-0.34005	1.51057	0.801499	0.556231	0.645392	0.197288	-1.33145	0.0129	-0.49179	1.48588	0.269809	0.811594	0.201355	-3.29489	0.010193	0.077913	-0.61935	-0.458454	-1.30648	-1.05661	0.451556	-0.029752	0.233205	1.70808	-0.518742	-1.51166	0.257508	-0.222779	-0.009683	0.462241	-1.04551	1.69874	-0.50109	-1.38305	-0.114603	-0.218034	-0.114013	1.16268	2.20614	-1.2436	0.030873	1.06459	-0.73323	0.141896	-0.786692	1.27701
CG5508	-0.168238	0.04095	0.049327	0.446311	-0.933784	-0.860261	0.143301	0.674388	0.006959	-1.43891	-0.701016	-0.141785	0.066404	-0.843349	-0.135528	0.531769	3.56592	-0.57333	-1.06546	0.737446	0.598886	-0.608203	-0.974172	-1.21065	1.10202	1.37993	0.311079	-2.34671	-0.129678	-0.006272	-1.27095	0.942104	1.06261	0.449552	1.1821	-1.06195	-0.862738	0.691514	0.391557	-0.991249	0.573257	0.34993	-0.947621	0.507703	1.46685	0.420683	-1.25411	0.695302	-0.621096
CG5509	1.95239	0.700453	NA	0.364117	NA	-0.013587	-0.315308	NA	0.024477	-0.239553	0.487833	-1.20841	-2.33098	NA	-1.08943	-0.139781	NA	NA	1.26038	-0.133056	0.680457	NA	NA	1.32378	0.259495	-0.110865	-1.47241	NA	0.651801	0.396486	NA	NA	-1.3471	0.715651	NA	NA	NA	1.04205	-0.393163	0.509293	-2.33734	NA	1.04292	-0.163754	-0.116849	NA	NA	NA	NA
CG5506	0.747709	0.176034	-0.287018	0.194804	-0.757285	-0.471934	-2.59264	NA	0.354338	-0.168216	NA	NA	0.182713	NA	-0.951798	0.690739	NA	NA	NA	1.28833	1.59423	1.02597	NA	0.880808	-0.532867	-1.37391	NA	NA	1.38073	NA	-0.034636	0.69528	-1.83033	0.679683	-1.19833	0.207038	0.322982	0.994344	-1.0042	0.70135	NA	NA	-1.74098	0.832843	-0.005763	-0.075286	0.392487	-1.37595	0.804625
ry	-1.5025	0.634847	NA	1.02552	-2.61517	-0.03824	-0.726571	0.144705	-0.854323	0.554384	0.016036	0.090973	NA	-1.23549	0.372612	0.521714	-0.583034	1.21489	1.29667	0.87078	0.8122	0.133607	0.337108	0.570804	-1.97229	1.24628	-0.315502	0.387213	-0.35801	0.003608	-0.288436	-0.203895	-0.838962	-1.5588	-1.46954	0.487781	1.28714	0.835587	-0.580238	1.68181	-0.005163	-1.63251	1.75991	0.821668	-0.329166	0.990357	-0.823494	-0.922201	-0.77974
CG5500	NA	0.642041	NA	0.844148	0.444127	-0.180598	0.693494	-1.88017	-2.81968	-0.9566	0.888602	NA	0.34715	0.303842	0.26116	0.730062	1.0423	-0.180956	NA	0.022071	-0.200989	0.283555	-2.09511	-0.055788	1.10614	0.297768	0.463432	0.51005	-0.181012	-1.36876	1.07959	-0.680654	0.174199	0.025971	-2.35748	1.23047	0.637235	1.1753	-1.14741	1.10309	-0.094523	-0.384519	1.02439	0.432271	-1.17821	2.04232	0.573775	-1.37349	-0.332709
smo	-0.346667	-0.436094	0.423797	-1.71953	-2.63334	0.148392	-1.25829	0.86629	0.176156	0.699625	1.22875	-0.130952	-0.248686	-0.155799	0.54914	0.835207	1.30005	-0.633341	-0.525092	0.211582	1.64881	-1.03414	1.3523	-1.57877	0.193128	0.56742	0.500068	0.380732	0.577573	-1.17827	-0.302383	-0.786214	-0.855942	1.57113	0.465985	-0.106433	1.09535	-0.439902	-1.65651	0.93542	2.24446	-0.227788	0.170863	-1.14472	-0.743363	-0.712405	0.802956	-2.5155	0.196468
CG31388	NA	NA	-1.40594	NA	-1.26165	NA	NA	NA	NA	NA	0.18063	0.549117	NA	2.21057	NA	-0.347029	NA	0.21054	0.067436	NA	-0.203677	NA	NA	NA	NA	NA	NA	-0.96713	0.366756	NA	-1.69129	NA	-0.53784	0.433637	0.778579	NA	0.908017	0.320744	NA	1.19467	NA	NA	0.882744	-1.68889	NA	-1.28712	NA	NA	1.151
rg	NA	0.587496	1.67537	0.951758	1.03419	0.890888	-0.474563	0.263229	-0.153202	-2.12913	0.063943	-0.905762	-0.654226	-0.153999	1.22157	1.27522	-1.71639	0.219644	-0.086107	-1.01625	-0.89368	0.43619	1.55016	-0.503957	-1.06597	-1.1905	0.774078	-1.94156	-0.647309	0.396179	-0.582111	-0.281757	0.761258	-0.378301	1.9259	-0.661699	0.250308	-0.444675	0.979964	-1.16384	-0.412656	1.58508	-0.696554	-0.282991	1.59477	0.271906	-1.73376	1.86219	-0.37554
dsh	1.70629	-0.363971	-0.872854	-1.04447	-0.299198	0.683898	-0.326878	0.591856	0.974369	0.174147	-1.12384	-1.11052	0.962972	-0.355362	-0.596829	0.020035	2.37273	-0.707389	1.29353	-0.519148	-1.45936	0.878849	-2.11724	0.510652	0.091416	0.687841	-0.051513	0.247227	-0.864484	0.835376	-0.072677	1.0962	2.92353	-0.658277	-0.833717	1.16695	-0.150222	-0.594699	-0.434672	-1.23559	0.061661	0.216138	-1.32966	-0.553665	0.180576	0.349838	-0.42699	-0.941863	0.803397
dsf	NA	NA	NA	NA	NA	NA	NA	NA	NA	NA	NA	NA	NA	NA	NA	NA	NA	NA	NA	NA	NA	NA	NA	NA	NA	NA	NA	NA	NA	NA	0.249922	NA	1.23761	NA	NA	NA	NA	NA	-1.82634	NA	NA	NA	0.249823	0.088988	NA	-1.41416	NA	NA	NA
rn	NA	NA	NA	NA	NA	-1.12032	0.189588	NA	NA	NA	NA	0.299577	1.17114	NA	0.328464	0.626131	-2.3007	0.14854	0.657584	NA	NA	NA	-1.33296	NA	NA	1.07565	0.25731	NA	NA	0.929688	0.271465	NA	-2.49051	0.054606	NA	-0.346838	NA	NA	0.7036	NA	0.372305	-1.20431	0.14618	0.330273	1.23354	-1.76382	NA	-0.330206	NA
Spred	0.07319	-1.26723	-2.5067	-0.725824	-0.709191	0.277668	-0.080916	-0.062973	1.55281	0.519528	0.307075	0.902605	-1.27071	NA	0.029164	-0.120513	2.35034	0.171654	0.046295	0.056888	0.456841	-1.54303	1.71139	-0.649017	0.137794	-0.137762	0.480628	-1.18392	-1.07855	0.475983	-1.79104	-1.01798	0.804201	0.545508	1.44812	0.298307	-0.90605	0.191591	1.17387	-0.246432	1.15444	1.11555	0.481765	-1.64229	0.176926	-1.86473	0.586972	-1.45096	0.935985
rk	NA	NA	-1.68009	-1.39504	0.883951	-0.288027	0.441756	NA	NA	NA	NA	1.40122	0.372297	NA	NA	NA	NA	NA	0.263926	NA	NA	0.332872	NA	1.0239	NA	-1.35677	NA	0.615881	0.477804	NA	0.155821	0.610356	-0.740226	0.724397	-2.339	0.782125	0.800396	-1.95073	-0.564999	0.325895	NA	NA	0.126072	NA	0.976201	-0.25722	NA	1.03874	0.133021
Su(z)12	-2.0123	-0.244268	-0.96865	0.404498	-1.27871	0.613687	0.154569	-0.256536	-0.178281	0.9333	0.138669	-0.103203	-0.249933	-1.48749	-0.509598	0.566679	3.01952	0.774542	0.352857	0.130082	0.200561	-1.91872	0.406556	0.432507	-0.48319	1.28711	0.275737	0.643473	0.253654	-1.23041	-1.72892	1.85966	-1.1699	0.046468	0.99794	0.80064	1.03563	-0.264928	-0.362148	-0.725951	1.79765	-0.477244	0.052803	-0.517774	-1.01065	-1.29703	1.00882	-2.27821	1.24843
CG42404	NA	NA	NA	NA	NA	NA	NA	NA	NA	NA	NA	NA	NA	NA	NA	NA	NA	NA	NA	NA	NA	-1	1	NA	NA	NA	NA	NA	NA	NA	NA	NA	NA	NA	NA	NA	NA	NA	NA	NA	NA	NA	NA	NA	NA	NA	NA	NA	NA
CG5342	NA	-0.082115	1.14441	NA	NA	NA	NA	NA	NA	NA	0.140798	NA	0.546553	-0.123335	NA	NA	NA	-2.2322	0.605895	NA	NA	NA	NA	NA	NA	NA	NA	-0.787129	1.37563	NA	NA	NA	NA	NA	0.661701	-0.848117	NA	NA	-1.51608	NA	1.01083	0.103157	NA	NA	NA	NA	NA	2.13582	0.02633
Egm	-0.357613	-0.311442	0.748801	-0.420443	-1.51658	-0.326938	-0.836347	1.61119	-1.53678	-0.881672	1.17227	2.19543	0.726567	-1.18972	0.109592	0.244814	1.01992	-1.15954	0.62814	0.359779	-0.279429	0.250854	NA	-1.15991	0.916194	1.16951	-1.17666	0.547085	-0.376822	-1.37075	0.656051	-0.10793	-1.16439	0.64221	-0.662863	0.373751	1.30337	1.48348	0.116313	1.26973	-0.711469	-2.28464	1.03182	0.013063	-0.758012	-0.22899	-0.871217	1.08817	-0.818845
Mst57Dc	1.75436	2.20041	0.384798	0.853489	-1.30266	-0.68766	-0.606829	-1.4476	0.558899	0.247048	-0.818603	-0.659495	-0.322882	-0.603644	0.713807	0.845318	-1.33989	-0.202981	-1.13298	0.943331	0.623785	0.794106	0.198802	-0.313186	1.07449	NA	-1.75421	NA	1.61671	-0.936856	-0.851903	0.639524	-1.1133	1.47281	0.422334	-0.254443	0.616478	0.780546	0.15878	0.572054	-1.46047	-1.37501	-1.42956	1.14589	-0.003596	NA	-0.805427	NA	1.13944
Mst57Da	1.85494	2.22072	0.822434	1.12726	-0.787297	-0.623192	-1.14632	-1.3082	0.186443	0.026914	-1.1605	-0.702337	0.116274	-0.031797	0.243156	0.313817	-0.696756	-1.10086	-1.14182	0.917826	0.869312	-0.571987	-1.17925	0.263744	1.48749	NA	NA	NA	0.896124	-0.925345	-0.263289	0.516713	-0.915222	0.841668	0.11431	-0.055171	0.495812	0.48233	0.116995	0.591658	NA	NA	-3.12798	0.785396	0.446	NA	-1.44197	NA	0.698874
wfs1	-4.08357	0.474958	0.302769	0.441908	0.845145	-0.41979	0.226319	0.415892	0.157987	0.860121	-0.504738	0.435466	0.193635	0.572822	0.087448	-0.197007	0.555521	0.221181	0.426828	-0.398501	-0.61439	0.615916	1.06749	0.449585	-2.03798	-0.293582	0.198575	0.087486	-1.62025	1.05533	0.600196	-0.03804	0.662451	0.166121	1.07088	0.099348	-1.5395	0.171694	1.33203	-1.24241	-0.001979	0.646652	-2.38208	0.355759	0.576324	0.933154	-0.411568	-0.431992	0.270151
CG6974	0.461682	1.3739	0.939949	0.007489	1.30712	-0.482102	-0.859848	1.02301	0.34311	0.920197	0.208038	0.108906	1.13404	0.158718	0.861867	-1.73293	-0.680076	-1.10352	-1.27918	-0.573351	-2.13701	-0.269555	1.81998	-1.12876	0.782222	-0.648614	-0.555277	-1.41303	-0.759471	0.679748	-0.35615	-0.579122	0.815204	-1.25569	-0.489072	0.514584	-1.86647	0.310249	0.34493	0.470632	1.11279	-0.274216	-0.364797	2.4365	0.673375	1.41457	-0.502342	0.761421	-0.925832
CG6972	0.599916	-0.115352	1.25484	-0.405419	-1.28052	1.07452	1.19629	0.707597	0.088105	0.357072	-1.13854	-0.592169	0.469636	-2.33098	-0.887661	-0.923726	-0.573317	0.437954	2.12022	0.153406	-0.211872	-1.02469	-0.872743	-0.964273	0.47774	1.49909	0.884876	0.867218	-0.629701	-1.12368	1.06983	0.032114	-0.495991	0.060867	-1.63696	1.12928	0.908463	0.883076	-0.254551	0.981172	-0.646976	-1.71854	0.808247	1.21599	-1.44986	1.92236	1.1989	-1.06236	-0.575265
CG6971	1.73282	1.93292	-0.234967	-0.817232	0.365182	-0.395989	-1.8958	-0.231669	-0.287754	-0.123079	-0.402196	0.604889	-0.760254	1.09869	0.411563	0.194425	-0.878098	0.887181	-2.20249	0.689786	0.312072	0.402096	-0.580004	0.663434	NA	1.1615	-1.64702	-2.28934	1.73725	-0.528942	-0.892601	0.080442	-0.370503	0.603524	-0.464042	0.771657	0.678607	1.81641	-0.675567	-0.17291	-0.780374	NA	-0.257372	1.12938	-0.385627	NA	-0.880066	NA	0.626848
ato	2.46487	-0.024805	-1.16395	-0.445062	0.021514	0.621086	-1.03605	0.27355	0.101587	0.862027	-0.219812	-0.985019	-0.204204	0.120066	-2.4961	0.601619	-0.379295	1.16268	-0.832033	0.866166	0.691159	-0.839171	-1.80555	0.621363	0.668647	0.299867	1.05484	-1.1012	0.635104	1.4534	-1.04782	-1.18286	-0.479891	0.915428	1.40735	1.31784	0.044078	1.12614	-0.887822	-1.24636	1.154	0.050919	-0.149181	-1.03836	-0.97076	-1.97685	-0.637605	-1.16575	1.06755
Vinc	NA	NA	NA	NA	NA	-1.10018	1.01478	0.649101	0.636813	NA	1.14191	NA	0.801008	0.080674	-1.94148	NA	NA	-0.200309	NA	-1.08231	NA	NA	NA	NA	NA	NA	NA	-2.64279	-0.375797	-0.028234	0.156932	0.845979	0.891794	0.567584	0.609229	-0.319902	0.690479	0.403656	0.835548	NA	NA	-0.001705	NA	-2.01463	0.381856	NA	NA	NA	NA
CG6978	-1.35374	0.374407	1.15136	0.402538	0.855978	-0.643879	0.349462	0.352073	2.42427	1.81482	-1.174	-0.278763	0.323467	0.087675	-1.18481	-1.55725	-0.314642	0.177784	-1.04842	-0.55393	-0.204383	-0.260531	1.50148	-0.877335	-0.338503	-1.19431	1.1692	-0.095877	-0.10866	1.2386	0.236355	-1.57265	0.653281	-2.47816	0.298657	-0.695809	-0.127264	-0.004095	1.48883	-0.256914	0.634794	1.39076	-0.335961	-1.13048	0.864596	-0.21527	0.142573	0.88276	-1.83753
CG14174	-0.864936	1.72835	0.983247	-2.1986	0.617696	-1.143	-0.100224	-1.14459	0.093457	1.71875	-0.449303	-0.299132	-1.05848	-0.346831	0.517018	-0.025192	-0.206265	0.36052	1.86704	0.104796	-0.15432	0.718356	NA	1.07036	-1.77399	-0.316501	0.301778	-0.046863	0.450723	-1.71307	-0.626004	1.13545	0.10363	-0.281794	-1.99852	0.315358	1.14758	1.27001	-0.625287	0.62598	0.16447	NA	-0.356914	1.63774	-1.20248	0.571697	1.04781	-0.552723	0.8674
rnh1	0.600788	-2.0818	0.4264	NA	1.34279	-0.573577	0.872087	-1.46886	0.512736	0.789782	NA	NA	-0.014638	0.617323	-0.615376	-0.298829	NA	NA	-1.36668	1.54498	-0.287125	0.011932	-0.35397	-1.91955	0.551437	1.31525	0.3949	0.349439	0.55413	-2.02692	0.436449	0.26952	-0.286971	1.29073	-2.71861	0.494477	0.167001	0.449792	-0.618509	1.30425	0.316467	-0.832864	0.326817	0.743783	-0.218985	1.08772	0.377732	0.173033	0.35546
SF2	1.53468	-0.789532	-1.62422	-1.23655	-0.609263	-0.230363	0.478671	-0.428203	0.075191	-0.431407	0.113204	-0.105276	-0.364438	-0.579743	0.370706	1.0827	3.27255	-0.28072	-0.201906	0.28768	-0.33376	0.515539	1.72322	-1.61312	-0.062815	-0.270271	-0.292551	0.859391	-0.254464	-0.244113	1.27512	-0.401445	1.30893	-0.761801	0.798032	-0.327628	-0.820781	-1.15995	-0.307994	-1.54443	-1.94123	1.09054	0.042943	1.19525	1.19364	0.082438	-0.648063	1.51673	-0.201858
bowl	-0.59575	-0.108255	-1.00578	-1.0891	0.808714	-0.672913	-1.6008	-0.835154	0.567108	0.772694	0.856443	0.95791	-0.102044	-2.15318	0.435184	1.00435	2.12267	-0.412168	-0.246275	0.845408	0.450922	-0.577922	0.212923	-1.95542	0.754654	0.753679	0.812083	0.909886	0.617848	-1.1444	0.005007	-0.530787	-2.25317	1.35782	-0.918509	1.00878	0.761095	1.49675	-0.060237	0.542678	-0.521915	0.062376	0.45635	-0.115785	-1.6738	0.382127	-0.516186	0.452803	-1.02823
CG15555	-0.887647	0.103832	1.5028	0.103706	-0.378466	-0.586514	0.018194	1.58581	-1.02786	0.964768	1.50741	-1.16211	-0.491849	1.16704	-0.7169	-1.64551	-0.898174	-1.39715	0.903368	0.785835	0.549418	-1.45916	0.760905	1.41529	-0.484542	NA	-0.232485	0.918128	-0.396321	0.561931	-2.42709	0.421546	-0.370104	0.380612	0.752539	-0.502682	-0.226627	-0.233968	-0.580601	0.602966	0.721106	2.3168	-1.31611	0.357859	-0.979982	-2.18863	-0.269516	1.0614	-0.123366
mus101	NA	-1.743	1.55137	-0.319502	0.939932	1.91661	-0.123483	-0.11868	0.839155	-0.269318	-1.18741	-0.183696	-1.20381	0.577727	-1.09565	0.318006	1.45607	0.435047	-1.10871	0.288854	-0.969516	0.307787	-0.308602	1.84107	0.314354	-1.06168	-1.09293	0.787417	-1.49802	1.11358	0.686101	0.174784	1.12382	1.15928	0.031194	-1.08665	0.034174	0.316309	0.630626	-0.502805	-1.03758	0.494343	-0.795734	-2.48428	0.853451	-1.57911	-0.248624	-1.35852	1.49647
CG15225	NA	NA	NA	NA	NA	-0.744082	1.27505	NA	NA	NA	NA	-1.1819	NA	NA	0.650935	NA	NA	NA	NA	NA	NA	NA	NA	NA	NA	NA	NA	NA	NA	NA	NA	NA	NA	NA	NA	NA	NA	NA	NA	NA	NA	NA	NA	NA	NA	NA	NA	NA	NA
CG18304	-0.925527	NA	0.687339	0.636437	-0.449968	NA	-2.73357	1.15259	1.16761	-0.659821	NA	0.294866	0.482747	NA	-0.78368	0.569936	NA	NA	0.12637	NA	0.434668	1.34156	NA	NA	-1.0583	-0.283258	NA	0.563167	0.224795	-0.349013	0.887513	-0.858205	-1.3773	0.503061	0.675757	0.318733	0.631847	0.133847	-0.598201	1.04335	-3.03934	-0.47649	0.378887	1.34398	-0.006386	0.701421	1.1155	NA	-0.311875
CG18302	-0.468183	-2.63186	-0.993074	-2.42597	0.216214	-0.260871	1.00917	-0.163274	-0.051867	0.106093	-0.186135	0.580493	1.23063	0.583015	0.57205	1.25362	0.712302	0.008816	-0.107361	-0.061408	1.0776	-0.841757	0.275035	0.126022	-1.67071	0.756001	1.3554	-0.177391	-1.76142	-0.498332	0.74979	-0.119833	-0.494612	-1.29498	-0.905907	1.35511	1.67817	-0.149002	1.39815	0.938687	0.576141	0.576676	0.125096	-1.7449	-0.251427	-0.720481	-0.984011	-1.44595	-1.84079
CG15221	-1.01292	0.632901	1.47451	0.583169	1.43741	0.424821	1.03866	0.270765	0.150722	-0.098888	0.999074	0.189342	-0.338299	0.735369	-0.019234	-0.589638	-2.79044	-0.552004	-0.460703	-0.283927	-1.79068	-0.198145	2.01628	-1.11937	-0.322559	0.295396	-0.671603	0.755696	-1.34379	-0.001933	0.08962	0.03596	0.869819	0.280137	2.06184	-1.89212	-1.00585	-0.653778	0.249478	-0.766307	-0.188701	0.643548	-0.766907	-0.298505	1.93179	-0.909001	-0.834379	1.48703	1.35162
CG15220	-1.26655	0.568535	0.397152	0.866746	0.599048	-0.038999	-0.95037	1.0007	-1.3219	-1.50143	1.33461	1.65785	0.988976	-0.347922	1.05812	0.766956	-0.913266	-1.5107	0.151126	-0.424744	-1.11393	0.013346	-1.61972	0.086343	1.16776	1.16183	-0.809557	-0.101581	0.65256	1.43204	0.562834	0.592864	-1.91993	1.14617	-0.172183	-0.558314	-0.523506	0.409851	-0.278113	-1.38506	1.55497	-1.24571	0.680621	-1.49001	0.64249	2.11245	-0.271935	0.053395	-0.766329
wash	0.711031	0.009921	NA	NA	NA	-1.58797	NA	0.086555	NA	NA	NA	-0.713266	-1.52563	NA	NA	0.994969	NA	NA	NA	1.22416	0.800235	0.574558	-0.432327	0.693767	1.45173	-1.51622	-0.771508	0.067512	1.4511	-2.96089	-0.046365	0.086906	-0.50219	0.993681	-0.427551	0.342223	0.371911	0.94718	-0.605955	0.811267	-1.26629	-0.76128	0.441858	1.06515	-0.008275	0.499164	0.339135	-1.20113	1.1322
CG11425	1.00651	0.527245	-0.44102	-1.21079	-0.071087	-0.006585	-0.534546	1.64304	1.15524	-0.528166	0.084292	-0.034759	0.124428	0.070337	-0.759	0.595293	1.31324	0.185062	-0.077959	0.225634	-3.26641	0.406703	-0.862203	1.58099	0.68548	-1.39639	-0.41458	0.255054	0.826473	1.23072	-0.63289	1.0877	-1.15185	1.46449	-0.812149	0.138041	-2.29085	-0.65773	-0.360782	0.787116	-0.520486	-0.575817	-0.19505	1.68924	-0.281231	0.920561	-1.31439	0.681953	0.907069
CG11426	-1.71784	NA	-1.6607	0.903926	1.13582	0.617538	1.39866	1.35728	-1.27182	-0.757936	0.26618	0.836772	0.552806	-0.495256	-0.384122	0.195984	0.620476	0.981814	-0.389419	-0.644945	-1.54522	-1.118	NA	1.16906	-0.856816	0.805755	NA	0.451512	1.11384	0.257554	0.363266	1.25429	0.045912	0.863073	-2.11253	0.25655	-0.281043	0.118764	0.137969	-0.553554	-0.062811	-2.68226	-0.386328	1.31607	-0.100269	1.29639	0.626716	NA	-0.935666
Rala	0.122885	0.322256	-0.645146	0.90284	-0.574329	0.210379	1.63269	-0.407511	-0.350592	-1.34159	0.715834	0.143955	-0.18675	1.02313	1.89813	-0.611742	-1.11234	-0.241843	-1.36363	1.62942	-1.76604	0.783695	1.01293	-1.68817	0.379671	0.545428	-1.03356	1.62227	0.038993	0.737912	0.552295	-0.55509	-0.320804	0.830216	0.721606	1.36955	-0.755156	1.34289	-0.441175	0.197361	-0.803784	-1.07751	0.00671	-2.28021	-1.18608	-1.35731	0.133295	0.413397	1.02052
Atet	-0.108185	0.571301	-2.14845	0.282916	-0.206224	0.465173	0.383294	0.505779	0.015511	0.028223	1.59513	1.08917	0.009551	-1.39852	0.532971	0.733187	-2.84058	0.462638	0.465456	0.096577	-0.534916	0.616096	-1.79781	-0.77294	0.205032	0.544495	1.20513	-0.263685	-0.591922	1.77438	-0.017696	0.274448	1.63629	-1.25199	0.852484	-0.338941	-0.789733	-0.311246	1.05534	-1.85699	0.349834	0.921316	-1.70982	-0.033664	0.301596	0.567302	0.095025	1.09703	-0.270716
Hdac3	NA	NA	NA	NA	NA	NA	NA	NA	NA	NA	NA	NA	NA	NA	NA	NA	NA	NA	NA	NA	NA	NA	NA	NA	-1.28831	NA	NA	0.456349	0.266004	-1.00532	0.624334	0.734042	-0.328473	0.560048	-3.00799	0.689427	0.654128	0.519151	-0.577968	0.72857	-0.2137	NA	0.832015	0.560278	-1.4909	-2.23306	1.62494	-0.018841	0.375437
CG13689	0.669822	1.11273	NA	NA	NA	-0.338025	1.39355	NA	NA	-1.19459	NA	-1.45818	NA	NA	NA	NA	NA	0.493187	NA	NA	-0.678491	0.287668	0.938373	NA	-1.68192	NA	0.455885	1.2898	0.382692	NA	0.689899	-0.770673	-0.942718	0.441211	-2.12652	0.279548	0.346223	0.344647	-0.8126	0.589496	0.027871	-0.138845	1.38329	1.05316	-2.03649	1.41797	-1.69646	0.286649	0.650039
CG12589	-2.25336	NA	NA	NA	NA	NA	NA	NA	NA	NA	NA	NA	NA	NA	NA	NA	NA	NA	NA	NA	NA	NA	NA	NA	NA	NA	NA	NA	NA	NA	NA	NA	NA	NA	NA	NA	-2.83541	NA	NA	NA	NA	NA	NA	NA	NA	-1.22799	NA	NA	NA
CG13685	0.54555	1.39703	0.372343	-0.114162	1.08136	0.928625	0.493732	0.512081	0.176626	-3.20621	0.410515	0.002955	-0.418408	0.764488	0.560833	-1.32004	-1.06011	0.250956	-0.045449	-0.079707	-1.253	NA	0.744406	NA	-1.72146	0.437879	0.539172	0.639271	NA	0.820111	-0.546574	-0.812288	-0.54926	-0.055393	0.616602	-0.902375	NA	NA	-2.31158	-1.32091	0.582456	1.10751	0.632417	1.36777	0.732245	-1.58545	1.00452	1.057	0.303214
CG31961	1.03687	-0.037919	NA	NA	NA	NA	NA	-0.123026	-1.32258	-0.936976	0.897643	0.782893	0.960582	0.306966	NA	-1.32102	-0.007603	1.31961	0.456367	0.244501	-2.25631	0.903399	-0.837398	NA	-1.53083	0.550329	0.914504	0.773526	-0.345473	-1.60078	0.915417	-1.21735	0.436252	0.163	0.366173	1.54438	0.127064	0.382951	-0.964909	1.42886	0.686116	-1.22356	1.10903	-1.30668	-1.27402	0.184358	1.41432	-0.740115	0.091577
Ilp3	NA	NA	NA	NA	NA	NA	NA	NA	NA	NA	NA	NA	NA	NA	NA	NA	-1	1	NA	NA	NA	NA	NA	NA	-0.721251	NA	NA	0.944946	0.158541	-0.51417	0.849864	0.563504	NA	0.602703	-0.622627	0.623145	0.715599	0.325084	-0.222952	0.547073	-0.174311	-3.38236	0.589447	-0.083343	-0.920147	-0.335624	1.40484	NA	0.8427
Sucb	-3.53304	-0.432221	0.280707	-0.627202	0.82669	-0.100629	0.462457	0.189966	0.16993	0.300652	0.7711	-0.056201	0.938109	0.438055	0.780179	0.843411	-1.06018	-0.876176	1.29176	-0.128442	-0.478927	0.726458	-0.966763	-1.58042	1.08177	0.915668	-0.176713	0.767262	-0.685381	-1.87106	0.229979	1.07949	0.687699	0.700414	-0.136448	0.854845	0.95255	0.453966	-0.071589	1.47288	-0.493933	-1.95793	0.435884	-1.08811	-1.33051	-1.23643	0.117677	-1.86814	-0.20039
CG4908	-0.485776	-0.166008	-0.055488	-1.99516	-2.84315	-0.350184	NA	0.966914	0.598064	0.388551	0.295222	0.956213	0.773059	0.129227	1.0579	1.03854	-0.452136	-0.031074	0.923545	0.315511	-1.06376	-1.17895	-0.851118	-0.700577	0.849013	1.61304	0.268596	0.544078	-0.101405	-2.68554	0.22463	-0.505001	-1.19712	1.01646	-1.65952	0.561413	0.446872	0.497175	0.348466	0.622185	0.364109	0.853777	1.29449	-1.00269	0.377623	-1.33384	1.09454	0.940446	-0.872446
CG3598	NA	NA	-0.96786	NA	NA	NA	NA	NA	NA	NA	NA	NA	NA	NA	NA	NA	NA	NA	NA	NA	NA	NA	NA	NA	NA	NA	NA	NA	NA	NA	NA	NA	NA	NA	NA	NA	NA	NA	NA	NA	NA	NA	NA	NA	NA	NA	NA	-1.33145	NA
CG3597	1.06645	0.591206	0.166819	1.55829	-0.912751	-1.67714	1.09534	0.829268	1.59468	0.946344	-1.1473	-0.618087	-0.947798	0.194412	-0.904419	-0.325814	0.472706	0.870231	-1.69289	-0.517914	-0.641635	-0.372029	0.691427	1.53593	-0.07187	-0.046477	-1.73698	1.02935	-1.34092	0.628504	0.065767	-1.34822	1.0714	-1.27414	0.527465	-0.666849	-1.1224	-0.915936	1.20203	0.482298	0.228464	1.46098	0.788243	-1.52916	0.713127	-0.221191	-1.25699	0.516527	1.16722
CG3224	NA	NA	NA	NA	-1.86555	1.22841	NA	0.918034	-1.29907	0.34526	-0.288361	0.494905	NA	NA	0.011793	-1.21005	0.709343	-0.300967	1.67356	-0.417308	NA	1.22898	NA	-0.356078	-1.1496	-0.862385	1.13908	1.37296	-0.188492	-1.96237	-0.732943	0.66696	-0.603557	0.123126	-0.708381	0.719901	0.860455	0.57175	-0.821479	1.4405	-0.013454	-1.2039	1.78838	-0.142534	-1.16692	-2.03809	0.137294	0.249548	-0.472374
CG3227	0.952945	0.840655	-0.60404	0.341347	-0.622486	0.443031	-2.0526	0.225958	-2.83911	0.781583	-0.258813	0.392024	-0.336814	-0.593757	-0.406748	1.05711	1.44567	0.083789	-0.322249	0.991108	0.481399	-1.12203	1.39508	0.845796	0.182805	0.123406	-1.42505	2.0279	-1.41038	-1.13318	-1.86107	-0.007267	-0.922581	0.362922	-1.09983	0.129716	0.710487	0.803792	-0.319098	1.15923	0.683569	-0.401599	0.795407	0.936523	-0.454544	-0.597278	-2.55199	0.215915	0.638292
l(2)s5379	0.507155	0.008167	-0.654282	0.146754	-0.368809	0.321108	0.296605	-0.214507	0.219056	0.073889	0.093674	0.368871	0.200087	0.564868	0.193077	0.319255	-4.24526	0.573857	0.411388	0.57818	0.606867	0.477977	-2.21976	0.418818	0.367364	0.281298	0.674308	-0.398992	0.33896	0.943342	0.448123	-0.362515	1.20896	-0.698933	0.606694	-0.299463	-0.90281	-0.573903	1.31315	-1.90964	-0.61923	1.37502	-1.52788	-0.568407	1.62752	0.386031	-0.977238	1.90088	0.682658
CG4901	-0.632868	0.519229	-0.953122	0.34138	0.247525	NA	-0.121985	0.430162	0.06687	-1.75988	0.40719	0.873873	-0.339647	-2.72775	-0.568472	0.035257	0.361717	1.55679	NA	1.04374	1.21999	-1.52104	1.55614	-0.357651	NA	0.367358	-0.04481	0.466266	1.09425	-1.56565	0.638041	0.76731	1.33926	0.55121	-1.67265	0.5488	0.239126	1.39955	0.546247	-0.332269	-1.48614	-1.31144	0.380753	-0.519145	-1.08352	-1.84067	0.955604	-0.495025	1.27293
CG3592	1.12083	-0.427438	0.522607	0.20449	-0.675322	-0.643807	0.673152	-3.62745	0.958881	1.311	0.1604	0.180794	-0.376087	-0.222759	-0.241529	-0.520746	0.66982	-0.559787	0.657876	0.458323	0.376756	-1.64372	1.68116	-0.502758	0.417853	0.171003	-0.123539	1.50183	-0.208448	1.00056	-0.636193	-1.4798	0.318881	-0.08354	2.12602	0.922225	-0.812074	-1.03184	0.062388	NA	-1.09007	0.822665	-0.83947	-0.573117	NA	-1.10003	-0.517499	0.97417	0.43431
CG3223	-2.10139	1.52894	-0.291525	0.185287	0.664063	0.619476	1.29698	-0.563018	1.02509	0.219094	-2.04481	-0.280028	0.05143	-0.831255	0.885358	0.266069	-0.629756	NA	NA	NA	NA	1.0077	0.673227	NA	0.468202	-1.78263	-0.366501	0.510537	0.101924	-1.49759	2.38938	0.456419	0.14446	-0.293818	-1.82353	0.505126	0.408953	-0.539151	-1.43241	0.966025	-0.760925	NA	0.837803	-0.266704	0.293498	1.80097	0.21586	1.18414	-1.13351
CG3222	-0.277129	1.12364	-1.8778	-1.70608	0.030616	1.93392	-1.95602	-0.549773	0.569747	0.804063	0.451093	0.219718	0.55628	1.05068	-0.595056	0.192561	-0.102345	-0.177779	1.07198	-1.03129	0.268969	NA	-1.04462	1.34789	NA	-0.303267	NA	-2.16795	1.79155	-1.36981	0.210135	NA	NA	0.445198	-0.370906	0.546074	0.085425	1.18774	-0.779352	-0.099061	-0.56738	0.596898	-1.18816	0.849433	0.830164	-1.80938	NA	NA	1.01475
TwdlC	-3.85427	0.33981	-0.202749	0.867064	0.626619	-0.492822	0.547139	1.12093	-0.556116	-0.022655	0.261183	-0.008994	0.25986	0.508017	0.565646	0.401604	-0.114463	0.600934	-1.17038	0.340085	-0.016444	0.436804	0.820103	-2.10504	-0.221666	0.739901	0.329901	0.618721	0.596119	1.09942	0.870484	-0.372148	NA	0.675985	-0.276473	0.245357	0.302166	0.417823	-1.1491	0.487571	0.198676	-0.832873	0.193327	-3.30398	0.228925	1.00991	-1.02168	NA	-1.70423
CG14935	-0.59161	0.350827	-0.00292	1.06775	-0.537324	-0.66022	0.717619	0.5222	-3.27289	0.65728	0.127016	0.273125	-1.04535	-0.739521	1.21839	-0.33657	-0.217237	0.008889	1.7219	0.611818	0.126832	0.668863	-1.85768	-0.389461	0.494932	1.2894	-0.206045	-2.04699	-0.464591	0.068589	-0.752148	0.827429	-0.358339	-0.017699	-1.18904	-0.688751	0.012987	2.43364	-0.554515	1.12535	1.4625	-0.621446	0.143911	0.519192	0.099925	-1.26672	-1.02847	-0.38734	0.210653
Snmp	NA	-1.09207	1.28577	0.157778	-1.29766	0.960709	-2.11784	NA	-0.226047	1.04601	-0.237993	NA	NA	0.377677	NA	0.710865	NA	NA	0.432795	NA	NA	NA	NA	NA	NA	NA	NA	0.602076	0.326819	NA	0.690829	-0.37301	NA	0.630641	NA	1.02131	0.793831	0.211934	-2.8411	0.742152	-0.155375	-1.57001	0.615576	-0.529281	-0.166392	-1	1	NA	NA
Ilp6	1.18628	-0.294093	0.970478	0.129036	0.37652	0.168672	-0.276529	0.787131	0.899188	-0.094062	0.470479	0.264058	-1.30025	-2.2698	0.008886	0.149151	-2.08412	1.59712	0.931088	-0.245764	-1.37348	1.62464	0.002219	0.208302	-1.48028	-0.354881	NA	0.657254	-0.883261	-1.27624	0.602536	1.25647	-1.3449	-0.871021	-1.7775	0.663863	1.60612	0.50459	-0.253026	0.163609	-0.447915	1.38389	0.523481	0.642072	-1.15003	-0.897489	-1.14846	-0.102286	-0.458809
Cyp4d21	-0.859575	-0.915431	-0.132596	-0.024606	-1.60541	-1.48913	-0.944006	-1.0538	-0.355362	-0.360132	-0.441179	-0.864742	0.306398	0.605669	0.523863	0.436147	1.09884	1.55029	1.58924	1.60835	1.32716	-0.375984	0.561879	-1.44098	-0.734034	0.305585	1.68354	-0.348157	-0.730403	-0.245099	-1.48318	-1.25073	-1.26084	-0.409177	-0.499644	-1.01486	0.038328	-0.166527	0.507103	0.956077	0.576145	2.03004	1.32512	0.238544	1.73725	-0.561427	-0.117322	-1.17267	-1.9485
CG33521	0.198471	0.319727	-2.07261	-0.519973	-0.964	-0.136513	-0.757649	-2.42706	0.86203	-0.106577	0.679423	0.803012	-0.56138	-0.878478	1.2803	1.02303	0.466673	0.498018	0.024573	1.45515	0.813821	-0.382915	1.84444	-1.03373	-0.974147	-0.104044	0.650398	0.739097	0.386018	-2.09006	0.121587	0.679279	-1.45523	0.424948	-1.33389	1.12461	0.319133	1.72536	-0.451039	0.393725	-0.429237	1.24257	0.310192	-0.406729	-1.30033	-2.03633	0.960616	-1.66114	-0.583618
CG33523	0.909492	-0.514814	-0.555457	-0.914514	-0.598369	-0.871479	-0.353265	-0.057724	1.82244	1.05435	-0.111323	0.487003	1.05507	-2.52626	-1.11438	0.589756	0.407226	1.58954	0.142289	0.465989	-0.90557	0.613245	-2.1517	0.684525	-0.149261	0.495835	0.507357	0.40005	0.097463	0.99226	0.6875	-0.527401	-0.065208	-0.279114	2.05091	0.526424	-0.286348	-0.11362	0.135881	-0.412183	-0.492062	0.692346	-3.21624	-0.380375	0.189715	1.50296	-0.265506	0.128311	0.764161
knk	-0.103053	1.65312	-1.77201	0.128158	0.605647	0.225282	1.2843	0.175554	0.498453	-0.862916	-0.44176	0.603008	1.18096	-1.65623	1.08234	-0.327629	-0.455413	-2.21207	0.888567	-0.350876	-0.143427	NA	0.096081	0.898876	NA	0.661793	-1.65675	0.088684	0.661558	-0.308985	0.594441	0.634829	-0.305898	0.605668	-2.76876	0.657284	0.828026	0.598056	0.31327	1.07688	-1.59321	-0.568263	-1.08662	1.1912	-0.618158	-0.145078	-1.86561	-0.269045	0.945471
CG14795	NA	NA	0.834655	NA	-1.40602	NA	NA	NA	NA	NA	NA	NA	NA	NA	NA	NA	NA	NA	0.571365	NA	NA	-1.29435	NA	NA	1.14063	NA	0.153715	0.239689	-1.13792	NA	NA	NA	0.859575	NA	0.458422	-0.332448	0.389263	0.01573	-1.94111	NA	0.524738	-0.946194	NA	NA	1.87025	0.4068	NA	-1.26455	0.592305
Pvr	NA	NA	-0.67728	-0.134027	NA	NA	NA	0.024276	NA	NA	0.420225	0.773217	0.144656	NA	0.5575	0.98558	-2.02241	-2.18066	0.472508	0.681175	0.955244	-1.85831	1.03013	-0.129719	0.549373	0.408523	NA	-0.627641	1.02188	-0.339363	0.133402	0.526121	-1.92858	1.33048	0.694419	0.032637	-0.160153	1.37368	-0.564792	0.249853	1.79057	-0.839641	-1.90735	-0.275693	-0.50983	-0.877124	0.021366	-1.67884	0.527724
trem	-1.54962	NA	NA	0.710515	NA	NA	NA	NA	-0.182409	NA	NA	-0.832933	1.08227	NA	NA	-1.2433	0.58071	NA	1.51838	NA	-0.083616	-0.285472	1.69452	0.362565	-1.30195	NA	-0.469662	-0.455499	-0.031579	-0.602417	0.413399	1.00567	-1.03751	-1.11332	-1.51245	0.636524	1.00365	-2.20676	0.619961	1.01903	0.868064	NA	1.02357	0.369667	NA	NA	-0.129997	NA	1.02794
CG14798	-0.016574	NA	-0.321315	-2.98572	NA	0.672946	-0.062981	0.876641	NA	-0.990847	-0.246425	-0.395629	0.962595	NA	0.362467	-0.175456	1.37111	0.211524	0.73767	NA	NA	0.682421	0.670526	-1.95402	0.979095	0.154802	-0.532821	0.303123	0.81661	-0.050412	0.192075	0.899459	0.449327	0.770123	-1.56136	-0.051948	-0.233269	0.726452	-2.59963	0.827737	0.625284	0.589426	0.134253	NA	-1.83725	1.39917	0.844574	0.083733	-0.844815
CG10086	0.872925	1.92834	0.676667	-0.945977	1.32627	-0.56912	-1.79137	0.250879	0.089329	1.11529	-1.37304	-0.595569	-0.381562	0.804258	0.473665	-0.96667	-1.95739	0.127351	0.239273	0.681209	-0.004748	NA	NA	-0.749145	NA	NA	NA	NA	NA	NA	-1.95324	0.476562	NA	NA	NA	NA	0.153329	NA	NA	NA	NA	NA	NA	0.490505	0.832845	-0.109702	NA	NA	NA
CG10081	0.816566	-1.75999	1.16918	-0.201856	0.970303	0.237514	1.1609	-0.356684	-0.165789	-1.10103	0.724484	-2.01047	2.24889	0.596492	-0.282155	-0.646102	-0.420434	-0.299973	0.47317	-1.06783	-0.085186	0.233194	0.826563	-2.16891	0.418018	0.076631	0.614508	-0.525927	-2.40749	-0.051911	-0.03814	0.213163	0.724648	-0.407872	0.260579	-1.19709	0.752175	-1.03744	-0.0068	0.043565	1.34962	2.27203	-0.077563	-0.654855	0.789305	-1.23191	-0.074963	0.156294	-2.07593
CG10082	-0.939452	-3.10021	-0.965447	0.94326	-1.06702	0.710209	-0.598917	0.591533	0.516935	-0.755346	-0.089532	0.445701	1.03704	-0.739097	0.815293	0.922824	1.20113	0.404681	0.680446	0.193843	-0.207873	0.077774	-2.1713	0.83831	0.553109	0.461131	0.240977	0.370739	-0.353488	0.647388	0.907415	-0.915212	0.811477	-1.13911	0.384863	-0.213644	-0.673529	-1.31101	0.590575	-1.68194	1.33218	2.0245	-0.811408	-0.8864	0.916597	-0.883298	0.533071	-1.55956	1.57648
CG10083	0.639381	-2.82758	-1.16673	0.405203	0.646163	-0.508961	-1.17494	0.661101	-1.43149	0.677615	0.097218	1.3519	0.708266	-0.883877	-0.222356	0.574869	1.07391	0.048197	0.964125	0.639727	-0.271747	-1.7363	0.454365	1.38373	0.718018	-0.488991	-0.33083	1.47246	-0.724198	-1.55062	0.61256	1.61217	-0.775099	0.59489	-0.753095	0.374389	0.744784	-1.12225	0.093535	-0.466093	-0.003508	-0.526794	2.1206	-0.832825	-0.870905	-0.43054	-0.090536	-1.44183	0.330214
CG3040	-2.19451	0.586375	0.28775	0.804893	0.409727	0.527644	-0.118622	0.841288	-0.095631	0.35973	0.14263	-1.23916	0.485724	0.600211	0.994542	-2.91716	-0.086684	0.162903	0.493557	0.945204	-0.990408	0.072705	0.368221	-1.97913	-0.356127	0.844488	1.04984	0.50319	-0.321665	-1.49935	1.44918	0.699856	-0.920157	0.410101	-0.106666	0.407298	0.760965	-0.129926	-0.918509	0.581602	0.468356	-0.9757	0.904134	1.21246	-2.52517	1.12471	0.190792	0.696102	-0.578626
CG3045	0.703826	0.351266	0.850687	1.1182	0.377412	-2.65595	0.541619	0.465776	0.427016	-0.607727	-1.56505	-1.93839	0.978796	0.177145	0.213768	0.90205	-0.785501	0.024222	-0.581942	-0.061691	1.06447	-1.84045	1.41061	0.309008	0.440276	-0.535609	0.216162	0.075769	0.451303	-0.645009	0.695145	0.348058	-2.72751	0.52819	-0.699809	1.04999	0.561047	0.33228	0.041684	1.03093	0.820196	-0.532066	-2.09322	0.794697	-0.031683	-0.54858	-0.901741	-0.457545	1.64014
CG10089	1.64989	-0.195671	0.952109	-0.130147	NA	-0.798613	0.001902	1.01821	-3.18233	0.29921	0.276236	0.432463	1.01637	-1.18015	0.129334	0.546338	0.299406	-1.14271	-0.118489	0.02442	0.102225	0.551833	-1.99314	NA	0.552275	0.551029	0.338001	0.536554	-1.14056	0.647181	0.611486	-1.11834	-0.239437	0.002128	0.663654	0.054108	-0.958667	-2.70721	0.67082	0.565002	0.635586	1.34241	-0.950087	0.067579	1.31779	2.45247	-0.182721	0.913596	0.201633
Mo25	1.00153	-1.29558	-1.0432	1.09315	-1.04428	1.3274	0.183745	-0.032432	0.672979	-0.585318	0.207143	0.174252	-1.91745	0.076131	1.24087	0.900759	-1.07156	0.559929	-1.30867	1.59237	-0.731782	-0.099073	-1.00797	-1.49181	0.329783	1.31559	0.953485	0.323282	0.279093	-0.363859	-0.552676	-0.509186	0.187694	-1.06585	-0.264616	-0.333534	-0.379439	-1.60357	1.59047	-0.560084	2.19052	1.46197	-0.359502	-1.27404	1.23334	-0.114254	-0.757614	0.47931	-0.555596
hug	NA	NA	NA	NA	NA	NA	NA	NA	NA	NA	NA	NA	NA	NA	NA	NA	NA	NA	NA	NA	NA	NA	NA	NA	NA	NA	NA	0.96587	0.048492	NA	0.540677	0.739646	NA	-0.403742	-0.629744	0.503886	0.561432	-0.414313	NA	0.933123	0.473377	-0.750058	1.24057	-1.04625	-2.76296	1.5553	1.12875	-0.889101	-0.961357
l(1)G0255	0.704751	0.023044	-0.247011	0.365778	-1.22283	-0.970227	-1.11246	-0.668434	0.177746	0.337674	-0.549407	-0.222989	-1.14928	-1.42783	0.719577	1.12784	2.56155	-0.779363	-0.236678	1.37557	1.19299	0.970695	-2.15297	0.440401	0.185094	0.41853	0.138246	-0.891355	-0.27303	0.372922	-0.652253	0.445037	-0.719396	0.325242	-0.493712	-0.547159	0.403932	2.5829	-0.858295	1.75635	-0.26649	-0.95278	0.019935	1.20356	-1.45541	0.882659	0.475113	-1.45719	0.119382
RpII18	0.370139	0.802925	-0.136465	0.372239	0.539023	0.524342	0.087163	0.805969	0.301368	-0.375426	-2.46244	0.545433	0.604232	-0.164548	0.507557	0.215421	-3.32964	0.162036	-0.239741	0.448795	0.421614	-1.26604	0.842954	-1.06575	-0.575984	0.823559	1.24126	0.753442	0.617066	-1.33114	0.915619	0.869014	-0.393033	0.722721	-1.49092	0.996379	0.63829	1.0135	-1.08733	0.527104	-1.10637	-1.64994	1.10092	0.207554	-1.30288	0.468575	0.114096	0.721697	0.327736
RpII15	-1.3438	0.266361	2.38223	0.42147	0.98055	0.57416	-0.920001	-0.041111	-0.51365	-0.413417	0.120803	0.304661	0.568167	0.392684	-0.266721	-0.316959	-2.65633	1.46826	-0.386006	-0.750362	0.129014	0.74384	-1.11226	1.0059	1.19039	-1.14863	-0.679238	0.418431	0.048532	-2.17111	0.956906	0.41816	-1.73286	0.941529	-0.332947	0.248558	0.062144	0.259782	-2.09717	1.07844	0.481048	-0.446528	-0.056162	1.1039	0.819358	0.989713	-1.20088	-0.120933	-0.072139
CG12025	-0.673596	-1.18978	-1.49378	-0.418041	0.723313	0.778509	0.498533	1.43043	1.23967	-0.256868	0.606724	-0.208475	-2.49772	-0.543866	0.714018	-1.42554	0.301547	1.11055	-0.013622	0.567006	0.750999	1.57502	NA	0.707873	-0.469626	-0.629404	-1.18386	-0.200794	-0.614636	1.36924	0.24805	-0.232365	1.7539	-0.883165	0.525869	0.131011	-0.85733	-1.66827	1.24651	-1.08003	-0.102124	0.915161	-1.18841	-0.851764	1.48914	1.26435	0.196834	0.132929	1.82331
CG12026	0.866519	-0.86315	NA	0.339571	NA	-0.064975	-0.323708	-1.46092	1.02334	0.462456	NA	0.351505	0.936605	-2.87939	-0.560371	0.488897	NA	0.409848	NA	0.462977	0.810793	0.673654	NA	0.466555	0.265911	0.575459	-1.98158	NA	1.12656	NA	-1.31768	NA	-0.448646	0.935013	-0.438944	NA	1.0284	NA	NA	1.08674	-1.3735	0.515412	NA	-1.48292	0.369564	0.255892	0.413005	-0.758921	-0.849306
CG12795	0.361468	-1.84937	-0.626857	-1.44175	1.54295	0.299425	-0.525968	1.20221	-0.361158	-2.43368	0.866947	1.05973	1.42267	0.038312	0.513487	0.019604	-0.14694	-0.559523	0.296466	0.377156	-0.055177	0.716542	-2.06334	0.868751	0.143725	0.613213	-0.278891	0.832599	0.85816	0.534509	1.35627	1.71503	-0.583842	0.763227	-1.66286	0.055926	-0.28964	-0.528817	-1.80448	0.303286	-1.23273	-0.09166	0.284926	-1.34155	0.83164	0.831233	0.62341	-2.31489	0.025327
cv-2	-1.82816	NA	NA	NA	NA	NA	NA	0.722329	NA	NA	NA	NA	NA	NA	NA	-0.319169	NA	0.809659	NA	0.615343	NA	NA	NA	NA	1	-1	NA	NA	0.090448	1.42558	NA	1.18752	-1.18918	-1.29672	NA	NA	NA	NA	NA	0.393226	NA	NA	NA	-1.05127	0.440388	-1.25361	0.512625	NA	NA
Ast	-0.255681	0.284684	0.470896	-1.06396	0.056816	-0.190353	1.29854	-0.397844	1.11678	-0.400687	0.694665	0.395498	1.41819	0.092106	0.015345	0.578901	0.554768	-3.25063	-1.0383	-0.961081	0.581348	-0.089834	-0.63988	-0.057538	2.03418	-0.047341	-1.19959	-0.19122	-0.370268	0.808044	-0.266378	-1.53844	0.794239	-1.03985	0.548195	-1.07866	-0.367034	-1.57694	0.841462	-0.564394	2.13697	0.921284	-0.569007	0.038635	1.47336	1.19986	1.97411	0.296844	0.008115
CG12714	NA	1.23998	0.823342	0.002303	-0.889525	1.10907	-1.152	NA	-1.03553	0.576272	0.015381	-0.649572	-1.07213	1.1708	2.10036	-0.948766	-0.975953	0.757886	-1.4674	0.296004	0.099462	NA	0.75667	0.144335	-1.67539	0.774388	NA	NA	NA	0.651141	NA	0.730579	1.2641	0.635047	0.13302	NA	-0.300791	-0.29862	0.679734	-1.921	NA	-0.531371	0.019926	-2.08732	1.02555	1.33069	NA	-1.48253	NA
Cpr47Ef	-0.343643	1.54539	-1.4279	-1.48328	-0.404908	-0.582959	0.02474	NA	1.74713	1.33601	0.54189	0.43124	-1.72152	0.301709	0.20402	0.062998	1.30374	0.059795	-1.22064	-0.37382	NA	NA	NA	NA	-0.956101	NA	NA	NA	NA	NA	NA	NA	NA	NA	NA	NA	NA	NA	NA	NA	NA	NA	NA	NA	NA	-2.29419	1.24314	NA	-0.721106
Cpr47Eg	0.614727	-1.78369	-1.31842	0.030488	0.216496	0.844683	NA	-1.38848	NA	1.5415	-0.123946	-0.229278	NA	0.97635	NA	-1.03285	1.35296	0.730101	NA	-0.430642	NA	1.19114	-1.25005	1.13617	NA	-0.267148	-0.810117	-0.392647	NA	-0.349097	0.626079	NA	0.649085	-3.15793	-0.210877	0.704024	0.494052	0.308681	0.294801	-0.272882	0.505741	NA	NA	NA	0.800964	0.184392	0.570909	NA	0.697491
Cpr47Ed	-0.144378	1.77035	1.58573	-0.656454	-0.376552	-0.834276	1.00475	0.601863	1.25328	0.938674	0.541387	0.204743	-0.994856	-1.13416	-1.08463	-1.38139	0.616447	-0.689987	-0.626645	0.951505	-1.5454	0.515215	-2.09816	1.04298	0.186456	-0.094554	0.448062	-0.685582	-0.392415	0.934476	-0.105527	0.689165	0.756051	0.271867	1.98176	-0.674991	0.500544	0.340101	-0.060393	-1.21159	0.500697	0.537449	-1.41053	-2.51502	0.543932	-1.09758	-1.67361	-0.939239	0.218216
Cpr47Ee	-1.37762	-0.260843	1.21058	0.634046	0.942369	1.0445	-0.642255	0.321178	0.324057	0.096831	0.421073	0.050206	0.312341	-0.198451	0.226764	0.056195	0.374389	0.209388	-1.01388	0.784604	-3.51548	0.068974	-1.69165	-0.351323	-0.406289	1.11204	1.26824	1.5843	-0.186078	-0.954086	0.717689	1.30361	-0.412395	0.186756	-1.73331	0.76174	0.946375	-0.334309	-0.609644	1.33965	-0.817857	-0.351265	1.10207	-1.02015	-1.52309	-0.013268	0.53821	0.743365	-1.53998
Cpr47Eb	0.454327	-4.16226	0.69131	0.752793	-0.01182	0.56596	0.515431	0.234091	0.389398	-0.11334	0.095829	0.131062	0.296635	0.301344	0.139407	-0.164366	-0.030054	NA	0.352125	-0.489839	0.051971	-1.77533	-0.069607	0.843112	0.897084	-0.760736	0.865474	0.533655	0.345909	-2.52029	-0.137772	0.395849	-0.378562	0.045534	-1.1115	1.76979	0.457033	0.289225	0.299685	1.06357	0.726853	-1.97824	0.261554	-0.54567	0.483375	-1.29719	-1.97518	0.487922	0.060507
Cpr47Ec	0.278204	0.150467	NA	-2.16078	NA	NA	NA	-0.414675	0.660189	0.374718	0.903523	1.89013	-1.02801	NA	NA	-0.146542	NA	0.587588	0.184362	-1.27917	NA	NA	NA	NA	NA	NA	NA	NA	NA	-1.05068	NA	-0.544342	1.31066	-0.490885	NA	0.18475	0.657074	NA	NA	0.591105	NA	0.124696	-2.05011	NA	1.26774	NA	-2.58682	NA	NA
CG10338	-2.89033	0.467354	0.501239	-0.739006	0.572832	-0.374717	1.08684	0.575243	-0.630435	0.727273	0.373442	0.417007	0.076561	1.29763	1.03154	-0.056596	-1.61995	-0.223841	0.713664	0.246204	-1.55194	0.298246	-2.17781	0.519955	0.621259	0.023264	0.715084	0.882631	-0.324662	-0.651851	1.15369	0.895487	0.933716	0.146979	1.28957	0.607675	0.004565	0.496817	-0.811343	-1.36337	0.713037	-1.0348	-0.202179	-2.69186	-0.044109	-0.382429	-1.72332	0.714838	-0.402647
CG10339	-3.36044	NA	0.149594	-0.406188	0.9194	0.110634	-0.004851	0.002475	0.59294	0.477585	0.399071	-0.013896	0.225397	0.845607	0.020227	0.647173	-0.154781	0.689267	0.770236	NA	-1.90945	-1.08531	0.380849	1.30704	1.17385	-0.968669	-0.80776	0.28393	-2.31806	0.423017	-0.502265	-1.78706	1.35828	-0.127368	-0.796118	0.229614	0.48925	0.115321	0.469514	-1.27488	0.510814	1.16044	-0.451071	1.04802	1.16864	0.667193	1.87589	-2.00583	0.30537
CG10336	0.3802	0.575478	-0.175089	0.015296	-0.469387	1.0895	-0.202881	0.989089	-1.45802	1.38219	-1.89414	-0.014063	0.868373	NA	0.76331	NA	-1.20642	0.30327	NA	0.960197	-1.9069	NA	-0.159277	NA	NA	NA	NA	NA	-0.92328	-0.702773	NA	-0.467451	0.58558	-0.520065	0.712803	NA	NA	NA	-1.07567	NA	-0.632787	2.28156	NA	NA	0.742083	NA	0.748335	NA	0.785534
CG10337	0.969203	-1.49217	0.086794	-2.60267	0.050626	-0.507506	-0.51094	1.71364	0.20688	-1.01385	1.62214	-0.633388	0.103176	0.774733	0.053364	1.00507	-0.404574	-0.523483	1.10501	-0.324374	0.322323	-0.490573	2.16472	-0.048625	-0.865735	-0.507956	-0.251836	-1.50606	-1.09569	-0.0885	-0.741136	-0.079673	-0.255632	0.685543	0.870016	0.541552	-2.40371	0.474014	0.348934	-0.05436	-0.791123	1.36913	0.268875	1.8042	0.653627	0.010114	0.849618	0.427442	0.495931
Stat92E	-0.948173	-0.809221	-0.97272	0.300447	-1.88343	-0.931503	0.001821	-0.566485	0.063681	2.39193	1.53086	1.35675	-0.825589	-0.941711	0.853657	0.618116	-0.326348	0.847426	-0.271241	0.422733	0.088998	-1.37987	1.34477	-0.348914	-0.849221	0.031716	1.20152	-0.224443	0.940953	-0.293703	0.353904	-0.977199	0.425175	0.767974	2.02966	-0.29573	-0.322802	0.619156	0.618246	-1.21411	-0.297846	1.56554	-0.735813	-2.22702	-0.731937	-2.19191	-0.349493	-0.007528	1.14762
CG10332	-0.320792	-1.04719	1.1822	0.888749	-1.5157	-0.864564	0.633014	0.674685	NA	-2.82694	0.367677	-1.09695	0.500499	1.1359	0.562945	-0.416462	-0.143063	0.491061	0.599852	0.50935	0.685725	NA	-1.68191	0.432841	1.02501	0.785848	-0.561788	-0.614294	-0.395273	0.02616	-1.60549	0.152115	0.762039	-0.085634	0.935984	-0.345186	-1.32313	0.852516	1.17643	-0.937776	0.482509	1.52397	-1.55123	-0.778152	1.72445	-2.05615	-0.947885	0.908534	0.329262
CG10333	-1.16541	0.718751	-1.10282	1.17126	-1.46741	0.317892	0.289025	0.872891	0.878799	-0.173899	1.08884	0.923966	-0.093621	-0.209128	0.195875	-0.435413	-0.717448	1.75677	-1.95589	-1.56228	0.669244	-1.33522	0.423149	-1.3807	0.580188	1.2617	0.450885	0.5053	-0.758018	0.516152	1.41743	-2.68628	-1.36738	-0.074304	0.762819	1.09753	0.090767	0.152719	0.417896	0.449203	-1.1045	0.882505	0.899621	-0.799394	-0.402066	-2.17927	-0.656354	0.099166	0.033517
CkIIbeta	NA	1.01128	0.255361	-0.16833	-0.017382	-1.29109	0.341284	-0.526731	-1.07261	0.542124	0.372073	1.78138	-0.961209	-1.65938	0.464936	1.33005	-1.85306	1.51102	-0.693513	0.266746	0.367056	NA	-0.416411	-0.962244	NA	NA	1.37865	0.425672	0.992983	0.658898	1.19239	1.20736	0.815916	0.48917	-1.1142	0.724871	-0.631788	0.005015	-0.038986	-2.11932	-2.06372	-0.830469	0.456566	0.540706	-0.711061	-1.64166	0.811138	-0.310787	1.7953
Sgs8	3.30809	0.887977	0.375655	0.103821	0.442993	0.568261	-1.03649	-0.079835	0.304405	-0.871262	-0.665061	-1.82507	-0.089725	0.312008	-0.648447	-1.07579	0.365292	0.126331	-0.959878	0.099832	0.356892	-0.450301	0.248241	-0.006607	-0.833361	-0.978679	2.02071	-1.43452	-2.54254	0.988967	-0.571989	1.12008	-0.22459	0.101699	1.1366	-0.488183	-0.369135	-0.141546	0.446138	-0.011424	0.029806	1.17337	-1.23309	1.13722	0.883146	0.211236	0.175243	0.289783	-2.30305
Sgs5	NA	NA	-2.39214	NA	-0.056188	NA	NA	NA	NA	-0.839431	0.311358	0.366607	NA	NA	0.936727	0.664512	0.691299	-0.704868	NA	1.02213	NA	NA	NA	NA	NA	NA	NA	NA	NA	-0.919281	NA	NA	NA	NA	NA	NA	NA	NA	NA	NA	NA	NA	NA	NA	NA	NA	NA	NA	NA
Sgs4	NA	NA	NA	NA	NA	NA	NA	NA	-0.106736	NA	NA	NA	NA	1.27462	NA	NA	-1.16788	NA	NA	NA	NA	NA	NA	-0.723631	NA	NA	NA	0.076942	-1.2614	NA	NA	NA	NA	NA	NA	NA	NA	NA	NA	NA	NA	NA	NA	1.18446	NA	NA	1.15126	NA	0.782415
CG31344	-0.027446	0.13131	-0.51603	0.395792	0.046783	1.2268	-0.216018	0.60331	-2.0082	-0.124024	0.609763	-0.660045	0.138618	-0.432759	-0.859761	-1.39864	2.52329	0.831606	1.50355	-0.855071	-0.912823	-0.957667	0.648546	1.29837	-1.24674	-0.704618	0.962107	1.82984	-0.172885	-0.236234	1.26027	0.668457	-1.54064	-0.03495	-0.518967	-0.45784	0.317466	-1.51504	-1.6885	1.21184	0.366575	-0.593994	1.50302	0.061349	-0.459765	0.826603	0.863034	-0.10117	-0.729298
Sgs1	NA	NA	NA	NA	NA	NA	NA	NA	NA	NA	NA	NA	NA	NA	NA	NA	NA	NA	NA	NA	NA	NA	NA	NA	NA	NA	NA	NA	NA	NA	NA	NA	NA	-1.47251	NA	NA	NA	NA	NA	NA	NA	NA	NA	NA	NA	NA	-1.17001	NA	NA
CG12241	-2.58317	-0.740306	-2.11417	0.128338	-0.257391	0.513553	-0.159623	-0.175194	0.938223	1.12832	1.50784	0.831812	0.475136	0.271998	1.39444	0.253322	-0.106367	-1.10973	0.286903	-0.105247	-0.378699	1.12375	-1.90998	-0.395195	-0.017521	0.926521	0.272427	0.171645	-0.323665	-0.729404	0.220965	1.30488	-0.79363	1.37268	0.614769	0.91713	0.644936	0.880548	0.270167	-1.79032	0.577479	-1.38454	0.428017	-2.2179	-0.163756	1.51801	0.119482	0.733522	0.562206
Oatp26F	0.51434	-0.504722	0.567573	0.311234	-0.066941	-1.3114	0.523112	0.636648	0.906865	-0.183161	0.485994	0.379871	-0.078985	-1.45878	0.582655	0.506678	-0.003775	-3.559	0.589884	0.613077	0.548834	-0.846172	1.61303	-0.206871	-1.39817	0.010932	0.827248	-0.29236	0.489318	0.519786	-0.113312	0.054996	0.17602	0.428374	1.25518	1.30174	-0.492681	0.173297	-2.37444	-1.55392	-1.90825	0.692005	0.574169	1.06263	0.007443	1.47093	NA	-0.34369	NA
CG8814	NA	NA	NA	NA	NA	NA	NA	NA	NA	NA	NA	0.622103	-1.52349	NA	-0.760824	0.423908	1.23831	NA	NA	NA	NA	0.361469	1.64051	-0.201698	0.001577	-0.030867	-1.77099	1.16553	0.886986	-1.66504	0.539089	1.70652	-0.318274	0.516487	-1.12781	0.515013	0.504076	-0.115725	-0.236598	0.558515	0.29326	-1.2448	0.662901	-2.26316	-0.376981	-1.20137	0.638223	1.11407	0.367257
CG8813	NA	NA	NA	NA	NA	NA	NA	NA	NA	NA	NA	NA	NA	NA	NA	NA	NA	NA	NA	NA	-1.77433	NA	NA	NA	NA	NA	NA	NA	1.01687	NA	0.187642	0.283451	NA	0.440274	NA	0.375389	-0.055749	0.804488	NA	-0.006742	NA	NA	-2.58777	0.786938	-1.24479	0.180226	NA	-1.31988	-0.289222
Tgt	-0.79489	-0.9298	-1.16343	0.217346	-0.182871	0.574177	-1.30995	1.2549	-0.773348	0.874544	-0.164363	0.348226	0.785969	0.367046	0.915996	0.346257	0.645567	0.268371	-3.03318	0.88499	0.868449	1.07381	-0.827658	0.885339	-1.0802	-1.07682	1.02553	-1.76094	-1.41167	1.10608	-0.81029	0.580958	0.997954	-1.03438	0.264101	0.277315	-0.170638	0.427217	-1.1006	-1.30987	1.27367	1.43329	-0.308853	1.2032	0.343445	1.20876	0.838443	1.53462	-1.1722
Keap1	NA	NA	NA	NA	NA	NA	NA	NA	NA	NA	NA	NA	NA	NA	NA	NA	NA	NA	NA	NA	NA	NA	1.29997	0.416976	-1.47242	0.562679	-0.807204	0.19645	0.920217	NA	0.280972	1.39435	1.09318	0.105864	NA	-1.09159	NA	NA	-0.989787	-0.817656	NA	NA	0.767232	NA	-1.85923	-0.859178	-0.688247	0.803579	-2.55085
Pkcdelta	-0.169903	1.59863	0.571412	-0.007644	-2.19528	0.055864	0.263164	0.233189	0.403117	-0.944122	-1.31917	0.898897	-1.01347	-1.44095	-0.419338	0.919475	1.52804	-0.726651	-0.382106	1.30005	0.846797	1.55769	-0.330424	-1.11456	0.020965	0.985025	-1.11869	0.444529	0.264426	0.032901	0.694166	-0.858423	-0.389599	-0.531312	0.417737	-1.20783	-0.484531	-0.121573	0.670557	-1.44727	0.512918	2.20518	-1.9973	0.217799	1.57761	0.51478	1.14777	-1.12535	-0.130065
Eip93F	NA	NA	NA	NA	NA	NA	-2.11783	NA	NA	NA	NA	NA	NA	NA	NA	NA	NA	NA	NA	NA	NA	NA	NA	NA	NA	NA	NA	NA	NA	0.7919	-1.91584	NA	0.466116	NA	0.041336	NA	NA	NA	0.525223	NA	-1.4245	0.879678	NA	NA	0.636081	0.699949	NA	-2.0504	NA
RpL18A	-0.447883	-0.742977	1.13688	2.20211	-1.77544	0.384702	0.876932	0.564108	-1.62247	-0.898554	-2.01793	-0.363491	0.896372	-0.273069	0.010132	0.603004	-0.083282	0.359454	0.210552	0.198067	0.782787	0.880934	-1.08308	1.39323	0.578573	-0.561411	-1.20825	-1.45085	-1.39111	1.5688	1.04879	-1.0319	2.00773	-0.530839	0.695481	-1.52462	0.309331	-0.725607	0.642133	0.322205	-0.182276	-0.20792	-0.509264	0.10703	0.85289	1.83101	0.793346	0.359706	0.021963
Ctr1B	-0.817305	1.10979	1.03737	0.89785	-0.181763	0.333171	-0.120384	1.09801	1.05097	-0.771252	NA	-0.149659	0.603389	-0.167774	NA	-2.68577	0.716378	-0.746052	NA	-1.20698	NA	NA	-0.391404	-1.46027	NA	0.920092	0.931582	-1.16828	0.787998	-0.580788	1.05786	1.28705	-1.96086	-0.069965	-1.00874	NA	0.774051	-0.693287	NA	NA	NA	0.268658	NA	-0.064025	1.37033	NA	NA	1	NA
CG2316	0.295169	-0.865787	-2.6902	-1.11182	-0.446461	-0.248488	-0.915103	-0.68144	0.148544	0.284266	0.951786	1.43524	-0.254525	-1.29096	0.954437	1.38211	0.048373	1.1734	0.539024	0.667991	0.624454	-1.23969	1.24378	-0.551172	-0.138018	-0.743422	1.42852	1.71383	1.20407	-1.28264	0.918862	-0.639253	-2.18355	0.090278	-0.650307	-0.6339	0.062199	-0.254897	-0.638464	1.2083	-0.748011	0.575843	1.49849	-0.042849	-0.198001	-2.97112	0.127641	-0.590898	-0.10753
CG7766	-0.863003	1.49744	0.321351	0.24643	0.984215	0.565527	0.741596	1.31503	1.00297	0.61234	0.23962	0.268193	-1.83731	-1.20329	0.122365	-0.262055	-2.48374	0.036797	-1.17617	0.324242	-0.452545	1.22269	-1.21666	-1.23112	-0.175351	1.1991	0.201336	-0.761146	-1.1606	1.62664	-0.643088	0.758912	0.704516	-0.417896	1.10224	-1.12872	-1.17405	-0.599411	0.905722	-1.37877	0.881005	1.00564	-1.1776	0.187841	1.26876	1.14578	0.255633	1.28925	0.592391
Ctr1A	0.186278	-0.605311	-0.019189	-1.03709	0.327034	1.78923	-1.98136	-0.39307	1.72332	0.758942	0.102571	0.495408	1.24982	0.247232	-1.83172	-0.952435	-1.12704	-0.035578	1.02638	0.28244	-0.205871	-1.30041	-0.116945	1.30298	-1.09572	1.18156	0.028538	0.381223	-0.145244	1.95021	1.39662	1.41745	-0.399978	0.303316	0.246569	-0.870199	0.239682	-0.973962	0.168621	0.140002	-0.700512	-1.52388	-2.04604	-0.44793	0.864052	0.351529	-2.35367	1.24997	1.00835
CG2310	1.30078	0.80131	2.14938	-0.341676	2.11841	0.406791	0.289065	0.272433	-0.509436	-1.07794	-0.529803	-0.422407	0.321945	-0.024743	0.160066	0.138658	-1.96543	-0.661952	-1.54601	-0.36633	-0.513104	-1.85019	0.653193	0.376793	1.21371	0.281595	-0.6751	-0.376994	0.698876	0.928993	0.944495	-0.827312	-1.6546	0.84635	-1.64912	-0.590385	-0.309055	0.072442	0.562393	1.34837	-0.924269	0.680751	-1.64861	0.538738	1.35894	0.560942	-1.92129	-0.404798	0.300985
CG7763	NA	NA	NA	NA	NA	NA	NA	NA	-1.15991	NA	NA	NA	NA	NA	NA	NA	NA	NA	NA	NA	NA	1	-1	NA	NA	NA	NA	0.652727	-0.606011	NA	NA	NA	0.502446	-2.17382	NA	NA	NA	NA	0.360128	NA	0.001386	0.900518	0.050138	1.4284	-1.11591	NA	NA	NA	NA
ste24b	0.380108	0.944334	0.741803	0.51202	0.006089	0.737348	0.155156	-0.095156	0.455588	-0.014038	0.348691	-0.345084	-0.724118	-0.528435	0.81228	-0.191347	-0.292435	-3.89576	0.336031	-0.390857	1.04778	-1.79868	0.726904	NA	0.311678	-0.271995	1.0321	-1.25571	1.36938	-0.386865	-0.053278	0.091475	0.957041	0.964181	0.474293	0.84811	-1.14307	0.809547	-1.78363	0.166172	-2.03736	NA	-0.35576	1.02637	0.309103	-0.006893	0.265317	1.41446	0.715146
ste24a	-0.888647	-0.604806	0.925678	1.02632	0.497393	0.103807	0.064162	0.963705	-0.167157	-1.56061	0.438425	0.98738	1.01018	0.93231	0.34178	1.20769	-0.370211	-1.5212	-2.09532	0.347793	-1.63869	-0.56502	1.06321	-1.3445	-0.964011	1.20071	0.609617	-0.179027	0.235345	-1.99442	0.759756	-0.464261	-1.73626	0.764397	-1.33153	0.91705	0.873334	1.17834	-0.245012	1.78503	-0.782488	-0.254184	0.740187	0.235286	-0.501538	0.003456	0.730388	0.228443	1.13293
CG6415	-1.68371	0.734275	-0.994609	-0.063003	-0.247713	0.392203	0.718485	0.274877	0.761016	-3.2898	-0.006713	0.50425	0.328125	-0.502059	-0.121719	0.009625	1.78615	0.357718	0.195758	0.623094	0.223751	1.50038	-0.752382	0.312444	0.949467	-0.718746	-1.29116	-0.487394	-0.337464	0.55315	-0.245239	-0.183602	0.417335	-0.963297	-0.394136	-0.237175	1.49476	2.1824	-0.76811	1.67772	0.096693	-1.52977	0.877444	-0.858457	-1.29487	0.539051	-1.14283	1.07449	0.813612
CG6414	NA	NA	NA	NA	NA	NA	NA	NA	NA	NA	NA	NA	NA	NA	NA	NA	-0.943802	NA	NA	NA	NA	NA	NA	NA	NA	NA	NA	NA	NA	NA	NA	NA	NA	NA	NA	NA	NA	NA	NA	NA	NA	NA	NA	NA	NA	NA	NA	NA	NA
CG7839	NA	NA	NA	NA	NA	NA	NA	NA	NA	NA	NA	NA	NA	NA	NA	NA	NA	NA	NA	NA	NA	NA	1	NA	NA	NA	-1	0.910936	0.000238	-1.18997	-0.416512	-0.253273	-0.264349	0.597205	-2.30043	1.00932	1.22242	-0.554572	0.390457	1.1001	-1.01337	NA	1.57956	0.206931	-1.0247	0.024144	-0.805212	0.213327	-0.654153
CG6412	0.744561	-0.658971	-1.07241	-0.134282	-0.442603	0.408879	-0.36242	-0.609269	0.043724	0.196593	0.144998	0.110492	0.64754	-3.69918	0.147814	0.673396	0.535264	0.888939	0.825389	0.439186	1.17236	0.438757	-1.47876	0.722459	1.32674	0.139355	-1.14855	0.563374	1.36925	-1.18846	0.831079	0.458206	-1.42168	0.563423	-1.49595	0.465156	1.11393	1.0608	-1.05498	0.621956	-0.380026	-2.11459	0.454355	0.105445	0.048716	0.188917	0.686334	-0.495538	0.240203
CG7834	-0.664006	0.286148	0.703185	0.76959	-0.567173	-1.34631	0.097596	0.560898	0.16362	-0.319144	-0.320653	0.461091	0.13428	-1.10126	-1.60887	-1.38325	3.20165	0.471572	-0.099892	0.520443	0.040491	-0.214683	-1.47685	0.924071	1.29721	0.475343	-1.00509	0.031698	-0.262912	0.438235	1.15391	-2.93657	0.967183	-0.463752	0.142495	0.340141	1.02837	-0.047799	0.635945	1.21386	-0.796547	-0.567816	0.571922	-1.50706	0.058692	2.54157	0.420719	0.842451	-0.634237
CG7837	0.44203	0.581445	0.406718	-0.153997	0.634355	0.637002	-1.09052	1.40478	0.245319	-0.859363	-0.88457	0.902262	0.523258	-2.64779	-1.61243	0.3212	1.1505	1.24653	-0.417487	0.099208	-0.928454	0.641945	0.974732	0.494918	0.089178	-2.09115	-0.109626	1.35387	0.112504	0.150595	0.362645	-0.671698	-2.08088	0.214371	-1.38146	0.339573	1.26722	-0.129249	-0.848116	1.0749	-0.141455	0.384006	0.787696	1.11078	-1.90531	1.95945	-1.39786	0.076296	-0.123697
CG7830	0.372168	-2.35324	-0.911933	1.00202	0.162871	NA	0.80958	-0.453807	0.049534	-0.679181	0.200838	0.083494	0.757901	-2.19784	0.825123	0.424872	NA	NA	0.912406	NA	0.99519	0.182299	-0.061604	0.266086	-2.08595	1.07023	0.628948	0.028797	-0.496918	-0.092398	-0.305395	1.29179	-1.02241	1.7498	-0.642591	0.659253	0.575453	1.0599	-0.47518	1.06715	0.47412	-1.52315	0.104105	-0.076094	-2.37624	-0.758961	-0.858217	1.92532	1.34482
CG6418	NA	NA	NA	NA	NA	NA	NA	NA	NA	NA	NA	NA	NA	NA	NA	NA	-2.15261	NA	NA	NA	NA	-0.763303	-0.271126	-1.62172	0.513521	0.793143	1.34948	0.731426	-0.709799	0.612735	0.311463	-0.471281	0.574171	0.380228	0.365411	0.6093	0.597371	0.01492	0.078197	0.994113	-0.240603	-0.689097	0.366994	-3.6408	0.115255	0.648032	-1.42433	1.24842	-0.793842
dbr	0.001027	-1.08879	-1.00165	-0.480485	-0.428241	0.67114	-3.07131	-0.32546	0.027421	-0.460775	0.983369	0.586097	-0.622661	0.818527	1.17916	0.868222	-0.639397	0.532748	1.28754	0.009524	1.15399	0.583119	-1.3675	-0.11598	-0.102597	-0.775819	1.77878	1.61592	1.26994	-0.701954	0.41045	-0.270012	-1.81228	-0.064498	0.288489	0.24126	0.031492	-1.52233	-1.64584	1.24087	0.361686	0.487174	-0.306189	1.30872	-0.932907	-1.17598	-1.12101	-0.549941	-0.798788
CG10671	-1.0942	0.852493	-0.382853	1.06082	0.401267	0.8121	-0.512594	0.184123	-0.723172	-1.98312	-0.766018	0.196098	0.980533	-0.981868	-0.420265	0.15574	-1.59013	1.70689	0.426032	-0.267275	1.9454	0.699632	-2.17674	0.353282	0.68689	0.418784	0.018148	-0.626167	1.62474	0.430988	-0.078792	1.14615	-1.88035	0.557099	-0.513035	0.74103	-0.28839	0.414219	-0.389709	0.444334	0.480774	-2.35728	0.467273	0.957312	-1.1302	0.272601	1.95664	0.561307	0.967182
CHOp24	-0.983869	-0.644852	-1.40679	-0.64635	-0.410909	0.486321	1.44611	-1.32824	-0.826011	0.547446	0.423939	0.65279	-0.442236	-0.437709	2.07943	-0.162142	2.44052	-0.024741	0.177606	-0.788632	-0.151679	-0.415764	1.60383	0.818354	0.155328	-0.745844	-1.4159	-0.134961	0.005234	-0.951517	-1.47601	1.86444	-1.0556	0.649531	-0.156747	0.305242	0.606852	0.468915	-0.153027	1.32359	0.964697	-0.83426	0.211044	0.663271	-2.30069	-1.95709	-0.108598	-1.98225	1.21641
CG5697	NA	NA	NA	0.859742	NA	NA	NA	NA	NA	NA	NA	NA	0.702133	0.684594	-0.337299	-0.135721	0.873584	-2.28623	-0.92603	0.565224	NA	0.916321	-1.39104	0.474721	NA	NA	NA	NA	-0.010697	0.573541	NA	NA	NA	-0.266011	0.675173	NA	0.430236	0.503034	0.633626	0.632619	-2.99686	NA	-0.735799	-0.054468	0.6156	0.292661	NA	NA	NA
CG5694	-3.46707	-1.19777	-1.13521	-0.193904	-0.457022	0.3521	-0.157702	0.641134	0.6786	-0.040765	0.80429	0.940438	0.168101	-0.28894	-0.061637	0.988593	-0.38645	0.530428	0.425901	1.04513	0.811761	-0.972236	1.26348	-1.22391	0.344821	-0.619514	1.20736	1.00292	0.434196	-1.6413	0.992853	0.907369	-0.620893	0.95306	-0.303376	0.547593	0.985986	0.386661	0.095499	0.28282	0.262246	-1.15339	0.637541	-1.38742	-2.38238	-0.819794	-0.112063	2.49454	0.11042
Hr38	-0.642608	0.226377	-1.42788	1.03772	-0.17353	0.378805	0.733277	0.376119	0.137552	0.112885	1.34676	0.034055	0.789812	-1.08643	1.62426	0.221569	-0.735598	0.142811	-2.87058	-0.950002	0.724627	NA	-0.998922	-0.228458	-0.434339	1.66172	NA	0.134567	0.45644	0.808677	-0.606357	1.19359	-0.812276	0.376456	0.422818	1.06501	NA	NA	-1.14658	0.588443	-0.719176	-2.92741	0.472614	0.372061	0.32112	0.722025	NA	0.764876	NA
CG5693	-0.375923	0.752459	0.332071	0.393638	0.403358	0.518511	0.459505	0.566986	0.86468	0.776011	0.263664	-0.395339	0.489837	0.535108	0.055376	0.145931	-0.316019	-2.79401	-0.079809	0.383401	-2.97944	NA	-0.948751	NA	NA	NA	NA	NA	1.48963	-0.526135	NA	NA	-0.208072	0.706466	0.342941	-2.02988	-1.21932	0.893539	NA	NA	NA	-0.156078	NA	1.11648	-0.409574	NA	-0.218253	NA	-1.10095
CG5690	NA	NA	NA	NA	NA	NA	NA	NA	NA	NA	NA	NA	NA	NA	NA	NA	NA	NA	NA	NA	NA	NA	NA	NA	NA	NA	NA	-2.27301	NA	NA	NA	NA	NA	NA	NA	NA	NA	NA	NA	NA	NA	NA	NA	NA	NA	NA	NA	NA	NA
Rcd5	NA	-1	NA	NA	NA	NA	NA	NA	NA	NA	NA	NA	NA	NA	NA	NA	1	NA	NA	NA	NA	NA	NA	NA	NA	-0.788602	NA	0.624795	0.392756	-0.580832	0.669199	0.533938	-0.319016	0.674667	-3.39266	0.865867	0.708898	0.745737	-0.354285	-0.050156	-1.01594	-0.69218	0.424251	0.828454	-0.0635	-0.488753	0.819779	-2.64802	0.205514
Rcd4	0.954155	1.03871	0.654514	0.919712	0.755316	-1.01463	-1.63683	0.540288	0.566338	-0.138532	-0.187845	0.663451	-0.756146	-0.864529	-0.799362	0.950977	1.14302	1.00619	-2.51998	-0.58456	-0.69025	-0.294411	0.009241	1.05261	-1.99927	0.773156	0.458683	0.411693	-0.327803	-2.84049	-0.096249	0.812647	-0.322982	0.626923	-0.462927	0.814848	1.1208	0.686438	-0.991907	1.12559	0.939288	-0.847168	0.720005	-0.147648	-1.22106	-1.47376	-1.1167	1.07648	0.102877
Rcd7	0.975044	1.03864	-0.292136	-0.700915	NA	-0.490146	-2.50357	-0.186178	0.429389	0.723183	0.118027	0.399691	-0.162033	-0.707382	0.512354	1.06458	-2.27585	0.136979	NA	1.01257	0.907765	-1.66576	NA	NA	NA	NA	NA	NA	1.3746	-1.44786	0.510202	0.256378	-0.26659	0.584406	-1.97994	0.645379	0.17532	1.04049	-1.87901	0.517802	NA	-0.576302	NA	0.795014	0.250105	0.08973	-0.952444	NA	0.537863
Rcd6	-0.960096	0.655004	-1.38966	0.810956	-0.769085	-0.178399	1.2483	1.41152	0.437335	NA	-0.305195	-0.064171	-0.143844	0.854384	0.705767	NA	NA	NA	-2.31282	NA	NA	0.035584	-1.0334	-0.895387	0.128989	1.76422	NA	-1.28224	-1.54929	NA	0.597726	NA	NA	0.673449	NA	0.478972	-0.274979	NA	NA	NA	NA	NA	NA	NA	1.35636	0.409645	0.223781	-0.212683	0.61099
Rcd1	-0.137334	-2.23221	-0.254273	0.153382	-1.1313	-1.90943	-0.049594	0.498798	1.00598	0.45583	-0.86769	1.11307	-1.14611	-0.628303	0.249993	0.85908	0.231384	0.86005	1.92844	0.514196	0.486046	-0.511422	1.73573	-1.44591	-0.329444	0.708337	-0.157293	1.1541	0.234842	-1.04036	2.02	-0.382045	-1.71623	0.157073	-0.962498	0.682488	0.288676	-0.501084	-1.09657	1.39359	-0.615512	-0.7909	1.53617	-0.051848	-0.309889	-1.1815	1.43553	0.002808	0.455506
CG32809	1.4975	0.835797	-1.37066	-0.902129	-0.589769	-0.964806	-1.12008	-0.402074	0.998852	-0.311427	0.050136	-0.213301	1.12836	-1.45549	-0.037937	-0.802448	1.5548	2.02787	-0.623611	0.755127	-0.054707	-0.759645	-1.60859	0.160963	0.655068	1.54281	0.009395	-1.29679	-0.356221	1.88514	-0.510926	0.482587	1.12166	-0.245637	-0.0301	-1.22206	-0.342335	-0.356644	0.302512	-0.870572	-1.26593	1.10724	-1.03855	0.664812	1.97181	1.01466	0.47995	-0.685227	1.03282
Rcd2	-0.368859	-0.870812	NA	1.27244	0.150147	-0.064576	-0.169875	-2.54897	NA	1.21247	0.053712	-1.13148	NA	0.590492	-0.365454	-0.890958	NA	0.387847	0.229947	0.736766	1.77716	NA	NA	-1	NA	NA	1	0.602811	1.94305	-1.66311	0.518564	-0.018461	-0.046631	-0.312317	-0.159414	1.35441	-0.406041	-1.95892	0.829821	-1.59474	0.601065	-0.001851	-0.421247	1.00877	-0.275756	0.128386	NA	-1.20997	0.836458
Dhc62B	-1.63197	NA	NA	NA	NA	NA	NA	NA	NA	NA	NA	NA	NA	NA	NA	NA	NA	NA	NA	NA	NA	NA	NA	NA	NA	NA	NA	NA	NA	NA	NA	NA	NA	NA	NA	NA	NA	NA	NA	NA	NA	NA	NA	NA	NA	NA	NA	NA	NA
CG32803	1.15833	-0.552178	0.148876	-0.126863	0.635864	0.21605	-0.875426	0.479689	-0.323647	-3.75997	-0.16824	0.25969	0.320063	0.900829	-0.314065	0.076869	0.102972	-0.330542	1.21857	0.951926	-0.018798	0.154158	-1.89538	-0.03491	-0.193692	1.43487	0.534951	1.39152	0.243809	0.07107	0.603558	0.826101	-1.66003	1.17362	-0.078142	-0.050537	0.009293	0.082018	-2.19242	1.54216	-0.75896	-0.230183	0.815207	-1.49684	-0.291245	0.997958	-0.580801	0.119377	0.947967
CheB38c	NA	NA	-0.424082	NA	NA	NA	NA	1.72434	NA	NA	NA	-0.62285	-0.677405	NA	NA	NA	NA	NA	NA	NA	NA	NA	NA	-0.783279	-0.814867	-0.051053	1.6492	-0.344423	0.950576	NA	-0.996977	1.28138	-0.454507	-0.446169	0.544444	-0.486395	-0.135993	0.501123	1.05679	0.013716	0.685152	0.924814	-3.07909	-0.332016	0.317579	-0.242148	1.83819	0.249398	-1.81916
CG34376	NA	-2.19383	0.562212	0.930843	0.977713	NA	0.508188	1.22058	NA	NA	-0.729262	-1.17233	-0.453901	NA	-0.077259	NA	NA	NA	0.427049	NA	NA	0.229121	-0.154902	-0.6395	1.75824	-1.19296	NA	0.166419	0.268851	-0.081693	NA	NA	0.681613	NA	NA	-0.626516	NA	NA	0.391989	NA	-2.52766	0.829827	NA	NA	0.897168	-0.680081	0.549912	-0.58583	0.436511
Chmp1	NA	-3.32954	NA	-0.634132	-0.055133	0.779773	-0.963149	-0.09602	-0.248264	-0.421525	-0.079586	1.30883	-0.134847	-0.052249	0.042392	0.469818	0.53032	1.36326	1.25927	0.094979	0.165807	-1.53511	0.011467	0.872688	0.923842	-1.13419	0.861303	0.996919	0.430039	-2.58816	0.534864	0.405374	-0.762202	0.460776	-1.47663	0.85853	0.582284	0.539352	-0.707651	0.772327	0.493323	-1.65542	1.04841	0.306878	-0.239012	0.062079	0.988292	-0.631356	2.14629
CG12814	0.390654	-2.06279	NA	-0.706052	NA	0.388482	-2.07853	0.886196	NA	NA	NA	0.422913	0.574569	NA	NA	0.468087	NA	0.286942	NA	0.764713	0.664823	-0.502893	-1.97115	0.451126	0.54608	0.371385	1.10545	1.73347	-0.811889	0.929913	1.9492	-0.06238	-0.655864	-0.325971	-1.73918	0.206304	-0.306074	0.349647	-0.420841	0.40258	-1.89856	0.725204	0.723102	-0.917409	0.118764	NA	-0.264073	NA	0.892743
CG8142	-1.21124	NA	NA	NA	NA	NA	NA	NA	NA	NA	NA	NA	NA	NA	NA	NA	NA	NA	NA	NA	NA	NA	-1	1	NA	NA	NA	0.349136	-0.441767	-1.10892	0.500592	0.999451	-2.88108	0.352742	NA	0.059764	0.948352	0.157927	-0.341952	1.19951	-0.26687	NA	0.473123	NA	NA	0.487009	NA	NA	-0.105345
Acox57D-p	NA	NA	0.259862	NA	NA	NA	NA	-2.07078	NA	NA	NA	0.905023	NA	NA	-0.082342	NA	NA	NA	NA	0.900441	0.087795	0.330393	1.71586	-0.529361	NA	-1.26637	-0.25052	0.808998	1.42992	-0.722597	0.787825	0.24464	-0.409766	0.665846	-1.32021	0.832992	0.670526	0.48056	0.47771	0.360539	-0.439515	-2.91738	0.31287	-1.08516	-0.17779	-0.57934	0.36219	0.150732	0.616877
TTLL3B	NA	NA	NA	NA	NA	NA	NA	NA	NA	NA	NA	NA	-1.47199	NA	NA	NA	NA	NA	NA	NA	NA	NA	-0.741578	NA	NA	NA	NA	NA	1.27125	NA	NA	NA	NA	-0.397031	NA	-1.85591	NA	0.417283	NA	-0.19133	NA	NA	NA	0.755744	NA	NA	NA	NA	NA
NetA	NA	NA	NA	NA	NA	NA	NA	NA	NA	NA	NA	NA	NA	NA	NA	NA	NA	NA	NA	NA	NA	NA	NA	NA	NA	NA	NA	-1.81914	0.070326	NA	NA	NA	NA	NA	0.728075	NA	NA	NA	NA	NA	NA	0.85976	-1.17633	0.931844	0.405468	0.244895	NA	0.608595	0.083747
CG13045	NA	NA	NA	NA	NA	NA	NA	NA	NA	NA	NA	NA	NA	NA	NA	NA	NA	NA	NA	NA	NA	NA	NA	NA	NA	NA	NA	NA	0.929313	NA	0.471472	NA	NA	-0.676164	NA	-1.22577	NA	-0.938713	NA	NA	NA	NA	NA	1.43986	NA	NA	NA	NA	NA
CG13044	0.28553	0.130334	-0.895501	-0.992783	0.546781	0.378278	-1.41732	-0.795222	0.397582	2.95305	-0.226902	0.292118	-0.411324	0.150159	-0.425301	0.049068	2.20174	0.044046	-0.964535	-0.561592	-0.738214	1.31423	0.085229	1.2885	-1.25361	-0.767615	-0.666741	-0.818831	-0.369118	2.05919	-0.725056	-1.78476	0.65065	-0.319447	0.057204	-0.532529	-0.518488	-0.381847	1.81833	-0.215929	-0.027536	0.367307	-1.34172	1.5693	0.513286	0.994021	-1.78163	0.632112	0.237399
CG13047	NA	NA	1.27676	-1.77379	NA	NA	-0.577275	NA	NA	-0.82419	0.636226	0.700363	NA	0.561908	NA	NA	NA	NA	NA	NA	NA	NA	NA	NA	NA	NA	NA	NA	NA	NA	NA	NA	NA	NA	NA	NA	NA	NA	NA	NA	NA	NA	NA	NA	NA	NA	NA	NA	NA
CG13046	NA	NA	-1.36648	NA	NA	NA	NA	NA	NA	NA	NA	NA	0.998752	NA	NA	NA	0.36773	NA	NA	NA	NA	NA	NA	NA	-0.590229	1.40809	-0.817864	0.331992	-0.877181	NA	1.65964	NA	NA	NA	NA	NA	NA	NA	NA	NA	NA	NA	-1.16752	NA	0.053067	NA	NA	NA	NA
CG13041	-0.449483	-0.057894	0.909542	-0.92051	2.27664	0.377485	-0.150499	-0.699318	0.945722	1.32149	-0.171885	-2.34751	0.909166	0.14855	-0.3074	0.536979	0.246711	-0.950026	-0.648987	0.519685	-1.48846	0.061874	-1.15765	-1.3434	1.27183	1.10921	0.058138	0.013959	0.104573	1.33724	0.991951	-0.602916	1.82296	-0.967743	0.314775	-0.543531	-1.61532	-1.15357	0.58325	-0.897006	-0.971111	1.26523	-0.243556	-0.804431	1.36525	1.11776	-0.736065	-2.39823	0.510496
CG13040	-1.02852	-3.36996	0.538983	0.20722	-0.096956	0.112779	-1.19187	-0.629758	0.761362	-0.024539	0.476485	0.682763	0.319322	0.30698	0.38612	0.471831	-0.929972	-0.008539	1.41681	0.341429	1.25802	0.711962	-2.19871	0.522146	0.529393	0.292389	0.14282	-1.28818	-0.294429	-0.411517	-0.218403	NA	0.788421	-3.37149	0.413453	0.320916	0.558295	0.494846	0.047123	0.361419	0.790299	0.548365	0.479841	-0.168229	0.949274	0.348751	0.348467	NA	0.016811
CG13043	-1.38327	-1.551	-0.577211	-0.671059	1.2943	1.38237	0.247391	0.401659	1.39146	1.30896	1.27395	1.25338	0.577095	0.252778	-0.610591	-0.559994	-0.149383	-0.494372	-0.910161	-1.25826	-1.21804	0.760237	0.446444	-1.57725	-1.19732	0.593833	0.974059	-0.316593	-0.186298	NA	0.463376	-0.179664	NA	-0.089336	1.05735	-2.07047	NA	-2.09343	NA	0.802668	NA	0.207234	0.430217	0.975468	0.999483	-1.82638	NA	-1.1613	-1.01474
CG13042	1.11915	-0.093253	0.18608	0.454247	1.59315	-0.208408	0.044635	-0.181221	-1.12143	0.398706	-1.35231	-2.04719	-0.1884	1.4088	-0.677576	-1.36749	-0.215319	-0.666786	1.03035	1.88234	0.001925	1.27768	-0.332788	0.534169	0.906437	-0.802535	-1.58296	0.124827	-1.17711	0.584719	-3.49664	0.362103	0.528191	0.176918	1.01198	0.324857	0.357832	0.535316	-0.266026	0.075068	0.48008	1.07478	-0.455864	-0.536408	0.29537	0.300997	2.01011	-0.854625	-1.23111
Rpt6R	NA	NA	NA	NA	NA	NA	NA	NA	NA	NA	NA	NA	NA	NA	NA	NA	NA	NA	NA	NA	NA	NA	1.33993	-1.76778	0.119587	0.248249	0.060019	-1.48626	1.44609	NA	-1.622	0.359135	0.364904	1.18734	-0.904761	1.30737	-0.13145	0.518234	0.628875	-0.044158	-1.24874	NA	1.16543	-0.566769	-0.973236	-1.59414	NA	NA	0.512066
CG13049	-0.739891	0.476731	1.97067	-0.234805	1.31052	0.476205	-1.28339	0.673635	0.48149	-0.300603	-1.52364	-0.516852	2.23569	0.485748	-1.42504	-0.191108	-0.46623	-0.870545	-0.959369	0.037219	0.363559	-0.49322	-0.892514	1.01983	1.71519	-0.858906	-0.490389	-1.39719	-0.167538	0.433664	-0.296458	1.0854	1.27173	0.090218	1.44579	-0.979832	-0.526746	-0.428917	0.348833	-1.04452	-0.222742	1.10977	-2.1165	-0.163294	1.55832	0.358386	-0.118784	0.439962	0.103174
CG13048	NA	NA	NA	NA	NA	NA	NA	NA	NA	NA	NA	NA	NA	NA	NA	0.048937	NA	NA	NA	NA	NA	NA	NA	NA	NA	NA	NA	NA	NA	NA	NA	NA	NA	NA	NA	NA	NA	NA	NA	NA	NA	NA	NA	NA	NA	NA	-0.114142	NA	NA
fd102C	0.927919	-0.37705	0.604853	-0.560705	0.146548	0.712379	0.727011	-0.9575	NA	NA	1.13275	-0.927839	-0.975589	NA	0.449875	-2.57314	0.953008	NA	0.717487	NA	NA	-0.054462	-1.2616	1.38264	0.830275	NA	-0.896856	0.990328	-1.76214	NA	1.10457	-1.83027	NA	0.466164	-0.152907	1.01054	-0.116935	0.228418	0.596172	0.616391	0.286385	-1.58083	1.25008	-1.0657	-0.040264	-0.686602	0.095928	NA	-0.715316
CG9090	1.17568	1.14212	0.40244	0.7435	-0.551962	-0.888523	0.041201	-0.945323	0.699844	0.42521	-0.651273	-0.503995	-0.800206	-0.948353	0.774187	1.54347	-1.21146	-0.953973	-2.0332	1.26576	1.27485	1.18142	-2.04056	0.365462	0.536891	-0.115407	0.072199	0.971529	0.296129	-0.21133	2.07444	-1.41198	-0.643602	0.28872	-1.67121	0.926575	0.010575	1.10533	-1.0477	0.875941	-1.39451	0.276287	-0.889604	0.711972	-0.267561	0.31943	1.06006	-1.99695	0.057795
CG30377	NA	NA	NA	NA	NA	NA	NA	NA	NA	NA	NA	NA	NA	NA	NA	NA	NA	NA	NA	NA	NA	NA	NA	-0.710232	NA	NA	NA	NA	NA	NA	NA	NA	NA	NA	NA	NA	NA	NA	NA	NA	NA	NA	NA	NA	NA	NA	NA	NA	-2.07494
Nmd3	-0.402152	0.297072	-1.51789	0.540744	-1.99243	0.745839	-0.459966	-1.25961	-0.12487	-1.03882	0.427399	0.661948	-2.19529	1.02324	1.0744	0.547472	0.85936	0.472177	0.745617	0.760707	0.835061	-0.216458	-2.01543	1.19851	0.221651	0.210669	0.601059	1.2801	0.323317	-0.331288	-0.262863	-0.808472	-1.14166	-1.10678	-0.033116	1.15514	-0.889017	0.824649	-2.06157	1.58404	0.407471	-1.19298	0.650319	0.932425	0.670298	0.399312	0.676258	0.39344	0.752711
serp	-0.994765	-1.38788	-0.25741	0.215709	1.84837	1.98196	0.464363	0.57391	0.506018	0.440961	0.789501	1.27606	0.10155	-0.960939	-1.88129	-0.123424	0.137243	-0.401674	-1.42878	-0.085507	-0.813983	NA	NA	NA	1	-1	NA	1.52065	-2.08377	0.46664	0.049127	-1.46355	-0.38927	0.447817	-0.927857	0.348152	1.12206	1.0501	-0.16725	NA	NA	NA	-1.21705	0.576223	0.66798	1.04278	-0.547696	-0.595793	0.577562
CG30372	NA	NA	NA	NA	NA	-0.383307	NA	NA	1.33304	1.50875	-0.393081	-0.670312	-0.434483	NA	NA	-1.78275	NA	NA	0.906557	NA	-0.084415	1.83169	-0.07237	-0.767869	NA	0.032758	-1.02421	0.94148	0.841908	0.311657	0.997767	0.848298	1.06439	-0.548718	NA	0.752541	-0.110441	0.161481	-0.04776	-0.404633	-2.1586	NA	-2.10532	-0.544061	NA	NA	NA	NA	NA
Socs44A	NA	NA	NA	NA	NA	NA	NA	NA	NA	NA	NA	NA	NA	NA	NA	NA	NA	NA	NA	NA	NA	NA	NA	NA	NA	NA	NA	NA	0.701723	NA	0.121555	NA	-0.095937	NA	0.136618	0.565917	NA	0.344013	0.764267	NA	NA	NA	NA	-2.53816	NA	NA	NA	NA	NA
Rim	-0.023394	-2.56414	-0.961236	-0.247056	-0.539021	0.309439	0.826325	0.068393	-0.93896	-1.58057	-0.24349	0.614358	0.841098	-0.680558	0.452155	0.970546	2.07372	0.606789	0.922166	-0.548691	0.642128	-0.160791	0.569309	0.760956	-1.05962	1.34902	-1.45888	-0.860931	-0.262937	1.40558	-0.534934	0.156949	1.24738	-0.343277	0.492151	-0.651635	-0.791208	-1.18678	1.52713	-1.22575	-0.329958	1.2939	-0.431924	-1.26859	1.76484	-0.956007	0.341611	0.712279	1.10989
Ric	-1.37519	-1.50061	-1.23797	0.229608	-1.06075	-0.303246	-0.411333	-0.175603	-0.015716	0.491056	1.10263	0.839031	-0.702945	-1.02348	-0.079178	0.586195	2.81171	1.3393	0.281857	0.070296	0.134334	-0.367102	1.52121	-1.18038	-0.701281	-0.473306	1.20086	-0.29616	-0.955803	1.2089	-0.284284	-1.012	0.975578	-0.474754	1.99039	-0.669973	-0.489678	-1.70039	1.33918	-0.366552	0.507564	1.43372	-0.365622	-1.12222	0.282099	-1.29825	1.60461	-0.327092	-0.570962
Irk2	-1.39806	-1.69964	-0.924169	-0.271488	0.119888	0.452715	-0.005392	0.408768	0.546269	-1.00008	0.787594	1.23657	0.214802	0.095876	0.540198	0.836932	-2.82987	1.01179	0.930963	0.457287	0.48904	-0.255972	-1.49576	-0.681875	0.095937	1.66415	0.673519	0.026417	-0.611815	-0.483829	-0.179981	0.937815	0.156696	-0.044222	-2.76693	0.376134	1.22915	1.00591	1.09369	1.55391	-1.01004	-1.1111	0.259553	0.015104	-0.446476	-0.681595	0.556668	-1.64569	0.159398
Irk3	1.5384	1.15258	-1.2364	NA	NA	-0.190063	0.355434	0.278164	NA	-0.651125	0.197091	-1.21887	0.032139	0.66248	-1.58288	0.931222	-0.159205	NA	-1.99348	0.929845	0.954671	-1.19913	NA	NA	-0.049723	1.24885	NA	-1.18015	0.891946	-0.653663	0.761706	-0.956384	0.040723	2.35306	-1.54076	-0.871831	-0.223371	0.457	0.211012	0.503987	0.244547	-0.816954	-1.27147	1.35191	0.698699	NA	NA	NA	NA
Deaf1	-1.0683	-1.55015	1.17916	0.015879	0.880808	0.398106	0.272101	-0.782796	-1.02201	-0.283466	1.34994	0.675356	-0.504224	-1.26513	-1.59674	0.090656	2.27056	1.13264	0.267269	-0.309308	-0.150367	1.28774	0.470591	-0.107709	-1.99195	-0.032529	0.373859	1.45849	-0.417603	-0.780586	1.35692	-0.14091	-0.511661	0.546772	-0.588357	0.870669	0.758619	0.523656	0.433729	0.383814	-2.77342	-1.19955	-0.721768	-0.04951	0.850709	0.897665	0.311941	0.742783	-0.27501
CG8673	NA	1.3085	-1.4764	-0.166465	-1.57658	1.40967	0.333501	-0.522644	-0.730323	1.38857	-1.10438	0.810839	-1.18111	-0.447794	1.08497	-1.16921	-0.304174	0.934571	1.11648	0.640805	-0.348824	-1.35811	NA	NA	-0.102953	-0.003494	1.46456	0.879064	0.202361	0.100374	0.592414	-0.574621	NA	-0.435108	-2.25059	1.09427	0.142441	0.613969	0.320298	-0.252662	0.310563	-0.187988	1.20541	0.754768	-2.51496	1.57956	0.725193	-0.723304	0.387732
CG12576	1.0807	-2.53144	0.911692	-0.882611	0.852451	0.586913	NA	0.802358	-0.755877	-1.34509	0.355598	-0.196688	-0.599973	-1.18845	0.743448	-0.770056	0.842384	-0.631224	0.727032	0.981651	1.01719	-0.479006	-0.902771	1.57781	1.21032	-0.781501	-0.624856	0.454623	0.46821	-0.152367	-0.665315	0.580098	1.03828	0.298627	-0.122023	0.879496	0.239327	0.381961	-0.608559	-3.57752	0.514342	0.548419	-0.593213	-0.33052	0.64613	-0.640007	0.207573	0.447421	0.096832
CG8671	0.858948	-1.93645	-0.590829	-1.02104	-0.375753	0.410096	-0.284612	1.0005	-1.3542	-1.3233	-0.591841	0.86426	0.550992	1.524	-0.733888	1.52113	NA	0.553033	1.15318	-0.785812	0.561585	1.15093	-2.07056	-0.056051	0.114997	0.456904	0.403777	0.450518	-0.674191	1.0348	1.21534	-0.778206	0.761309	-0.459421	-0.63763	0.294312	-0.610607	-1.37279	1.56356	-1.21387	-1.12706	1.19109	-0.22209	-1.0896	1.67454	-1.65297	1.10169	-1.54161	1.05748
CG13309	1.2554	0.835977	0.17093	0.218905	NA	NA	NA	-0.996406	0.467681	-0.59442	NA	-2.11621	-0.584218	0.324345	0.586503	1.01938	-0.648853	NA	-1.86747	1.02421	0.904253	-1.40388	NA	0.55416	NA	0.849721	NA	NA	1.22926	-2.97551	-0.200779	0.211301	NA	0.805332	-0.509531	NA	-0.030582	0.866538	-0.042269	0.404749	NA	-0.28052	-0.815226	0.877548	0.459685	NA	NA	NA	NA
CG8677	-1.96145	0.294466	0.951049	0.13201	1.74785	1.22881	0.279375	-0.157033	-0.682781	0.078995	0.487698	0.007312	-0.163614	1.65269	0.433979	-1.24854	-1.56367	0.329609	0.685517	-1.39046	-1.14182	-1.24887	0.779362	0.21048	1.47441	-1.26956	0.054182	1.10725	-0.586784	0.766369	0.294581	-0.09502	0.0828	-1.18862	1.34579	-0.958672	1.27017	-2.34027	-0.374831	-0.89694	1.11447	0.556786	NA	NA	-0.097086	0.745143	-2.67266	0.938064	-0.074971
CG8675	NA	NA	NA	NA	NA	NA	NA	0.219198	-2.59372	NA	NA	0.061702	0.516768	NA	NA	NA	0.328735	0.685773	0.577812	NA	0.203729	-1.21783	-0.740778	0.736515	1.59293	-0.825531	0.45469	-0.523224	0.492921	-0.700547	0.667174	-0.898998	NA	-0.733216	-2.29422	0.479825	0.532118	0.686502	0.195073	1.27427	-1.68899	0.527433	1.65343	0.596698	-0.266251	-0.81558	-1.55498	1.08924	-0.395989
CG8679	1.59931	0.54926	-1.78432	NA	NA	-1.08174	1.45785	-0.966468	-0.507658	NA	NA	-0.144837	NA	NA	NA	NA	0.398247	1.05099	NA	-0.391335	-0.179309	-1.53582	0.159063	0.110353	1.2664	NA	NA	0.523386	0.593703	-0.321703	-0.326035	0.379749	NA	0.221806	0.260419	0.7793	0.553101	0.47169	0.111478	-1.45605	1.53919	-2.90742	-0.202132	0.824358	-1.04484	1.055	-0.735658	NA	0.379032
CG8678	-1.15147	-1.23406	-2.74777	-1.35543	-0.429806	1.03536	-0.158488	0.355785	0.524458	0.374633	0.719816	1.05203	0.690896	-0.93606	0.159831	0.778144	1.454	0.434509	0.75717	0.286497	-0.610038	0.360051	-0.641592	-1.89486	0.320071	0.781853	1.07448	1.44987	1.34144	-2.2218	0.208217	0.187839	-0.508677	1.30954	-0.434428	0.274352	0.430656	0.53935	-1.22455	-1.3232	-0.642093	0.630587	-0.219547	-0.957175	1.1596	-1.57184	1.08238	-0.370551	0.584116
CG13306	NA	-0.075083	-1.53678	-0.584161	NA	1.49491	-0.805567	1.45511	NA	NA	NA	NA	-0.236845	NA	NA	0.91645	NA	NA	NA	NA	-0.628032	NA	NA	NA	-0.880509	NA	NA	-1.69884	NA	-1.78183	NA	0.612453	NA	NA	NA	0.872667	-0.118436	0.70923	0.234202	1.29596	-0.202379	-0.829568	0.906542	NA	NA	NA	0.422552	1.43558	NA
CG13305	0.406421	-1.37564	0.631531	0.478789	1.04507	0.9232	1.28577	1.37194	NA	NA	-1.09213	-0.602289	-0.285217	NA	NA	-2.04873	-1.31509	0.863329	0.29861	-0.656741	0.071163	1.39408	-0.102532	-0.098954	-1.67451	NA	0.481922	1.36927	0.646348	0.407542	1.22666	0.287363	-0.030523	-1.00469	-1.02254	0.060369	-1.09029	-2.53234	NA	0.382559	-0.139632	-0.928872	1.29762	0.593625	0.477538	0.967741	0.914818	1.13951	0.981629
CG5999	0.307763	1.45221	NA	0.207233	0.907437	0.315843	0.317921	-2.89855	-1.85626	0.820103	0.611333	0.634088	0.465845	-0.191974	0.410105	NA	-0.069201	0.102783	-0.145862	-1.40521	0.014389	-1.40247	1.24075	NA	NA	-0.409315	0.571033	-0.426971	0.422755	-1.60841	0.763677	1.34727	-0.223844	0.720631	-0.107784	1.13862	-0.340866	0.846165	0.534081	-1.42322	0.86607	0.936336	-0.43738	-2.30783	-0.699303	-0.616364	0.271488	NA	0.971407
CG31772	NA	NA	NA	0.751858	-0.922156	NA	-0.900421	-0.549064	NA	NA	NA	-0.229401	1.84919	NA	NA	NA	NA	NA	NA	NA	NA	NA	NA	0.970876	0.368357	-1.67583	0.336599	0.169724	0.380268	0.674022	0.815645	-0.373966	-3.17193	-0.160855	-0.014843	-0.019093	-0.000768	-0.894488	0.957131	-1.07601	0.104247	1.17776	-0.459943	0.627101	1.266	NA	NA	NA	1.13062
wts	NA	NA	NA	NA	NA	NA	1	NA	NA	NA	NA	NA	-1	NA	NA	NA	NA	NA	NA	NA	NA	NA	NA	NA	NA	NA	NA	-0.376046	0.240544	NA	0.827055	NA	0.901528	-0.972172	0.007732	NA	NA	NA	NA	NA	NA	-1.92074	NA	NA	1.2921	NA	NA	NA	NA
CG5991	-1.26767	-1.57028	2.50828	0.973366	0.365635	0.245027	-0.570078	0.329471	-0.486672	-1.95424	0.18828	1.02285	0.921449	-0.720772	0.355722	0.255539	-1.2336	0.482264	-0.137911	0.669476	-0.376137	-1.08169	-0.601666	-0.783497	0.399997	1.91607	0.150784	0.178031	0.242634	-0.755716	2.12503	0.832899	0.074866	0.013633	-0.540975	1.39546	0.682079	-1.2663	-0.025287	0.094828	0.646151	-0.736143	-0.341031	-2.5939	-0.026258	0.146953	-2.29215	-0.110853	0.258255
CG31778	1.45548	-1.65898	1.49692	1.93191	-0.520414	0.527549	1.56964	0.221569	-0.400263	0.288982	0.147297	-0.547134	-1.9318	-1.20482	0.066553	0.530318	-0.459715	-0.360795	-0.381713	-0.756968	-0.013625	-0.363676	1.53126	-0.57467	-0.913521	-0.913666	1.23428	1.13059	-0.428627	1.34582	0.683814	-0.181013	-0.67893	-0.20418	-1.47653	0.217565	0.744814	-0.475694	-0.685063	1.24358	-0.408314	-0.663616	2.26654	-1.2373	-1.19345	0.694764	-0.176326	-0.611293	0.268793
Dip-C	0.697796	-0.170183	0.036174	-0.011523	0.349472	0.619991	-0.386583	0.643367	0.224234	-0.405202	0.070337	0.213432	0.3378	-4.16433	-0.40694	0.317022	0.275627	0.431472	1.05454	0.221586	0.051913	0.834131	-0.192403	-1.02403	0.176085	1.54642	-1.3402	1.3693	0.15615	-1.20147	0.919505	0.138168	-1.13108	-0.552975	-1.67172	1.31481	1.0018	0.168992	-0.143976	1.36458	-0.451773	-1.38252	1.36022	-0.55124	-0.706783	0.708534	0.737891	0.184448	0.351664
CG4022	0.64861	0.475022	0.494739	-0.119737	0.471521	0.534245	0.318503	-0.029786	0.171301	0.337608	0.19528	0.365189	-0.070111	0.871973	0.4977	-0.124175	-4.22676	-0.116791	-0.450659	-0.242993	-0.000679	0.420343	NA	-0.896713	-1.07033	1.68918	-0.142482	1.22928	NA	0.981432	0.907747	-0.323396	0.348696	-1.69341	1.27493	-1.49465	-0.329211	-1.25476	0.094804	-1.0842	1.15062	1.07805	-0.407155	NA	-0.478786	0.327437	0.693932	-1.66298	0.328536
CG4020	0.977177	0.993499	-0.348454	-0.596326	-0.478301	-1.76053	-0.173952	1.24556	-0.130947	-0.925861	0.006738	-0.124152	0.45389	-0.376107	0.262158	0.36487	-1.05281	-1.9431	-0.133052	1.45904	2.28066	-1.31291	-1.13466	1.61759	0.483675	-0.024724	0.371029	-1.20938	1.82672	-0.213703	0.06914	1.07324	-0.348123	1.15361	-1.12534	0.159883	0.503361	1.34766	-1.42216	-0.168697	0.586502	-1.13029	-1.3588	1.03178	-0.775395	-0.333086	-0.250874	-0.670398	0.637262
CG4021	NA	NA	NA	NA	NA	NA	NA	NA	NA	NA	NA	NA	NA	NA	-1.18922	-0.068205	NA	NA	NA	NA	1.25742	NA	NA	NA	NA	NA	NA	NA	1.47835	NA	-0.459235	NA	NA	0.603044	NA	-1.67682	NA	-0.434565	NA	NA	NA	NA	NA	0.489225	NA	NA	NA	NA	NA
CG4025	NA	NA	NA	NA	NA	NA	NA	NA	NA	NA	NA	NA	NA	NA	NA	NA	-0.694905	NA	NA	NA	NA	1.66434	-1.30594	-0.307893	0.667368	-0.961692	0.243817	-0.479176	-0.896909	-1.27659	0.178409	-0.150384	2.40164	0.303952	0.924978	0.496679	-0.53116	-0.479494	0.365882	-0.632379	-0.891909	1.18207	-0.72047	-1.40432	1.60918	1.18062	-1.71548	-0.607059	0.971813
CG17217	0.667956	1.4268	-1.59439	0.137792	-0.475603	-0.149988	-2.73198	-1.20267	-0.492245	0.609618	-0.21878	-0.034788	NA	0.800369	0.299784	NA	0.682497	NA	0.677263	0.480706	1.11766	0.089514	0.811844	0.759006	NA	-1.66036	NA	-1.43256	1.19863	NA	0.038814	-1.08655	NA	NA	-0.494211	-0.8205	-0.239698	0.888126	-0.046477	1.69228	NA	-1.58872	0.832382	-0.149801	1.20828	NA	0.443884	NA	-1.17568
CG17211	0.041342	-2.23317	-0.849861	-0.465496	0.088006	0.297992	1.56093	0.552189	-0.188284	0.379162	0.771603	1.5154	0.752092	1.25014	0.202631	-0.138511	-0.399849	0.026132	0.060923	-0.713014	-2.51036	0.292528	-0.447402	-1.24911	1.14055	1.31882	-1.05539	-0.063897	-1.89993	-1.54263	0.61275	0.26103	0.016898	1.17143	-0.629524	1.51308	1.17434	0.797227	0.773858	0.414746	-1.99063	-0.41037	0.04412	-0.648866	0.406375	0.073002	0.470524	-1.17988	0.855175
Nop56	-1.60634	1.42274	-1.22611	0.91699	0.18814	0.440799	-0.074964	-2.30384	-0.799909	0.306892	-0.000945	-0.707518	-0.765768	-0.081251	1.07056	0.350267	-1.07282	0.470294	1.16013	1.05717	1.25548	-1.80403	0.206569	0.782709	1.15275	0.424393	-0.762386	0.715219	0.450622	0.279755	-1.48442	-0.504783	-1.98977	-1.16704	0.81653	0.485036	0.502644	-0.35936	0.173952	0.552134	1.01737	0.63738	1.08366	0.889259	-2.09819	-0.356819	-0.32935	-0.079466	-0.739906
CG17219	-0.515898	0.557118	-0.668128	0.238228	NA	NA	0.482097	-1.20144	-0.833291	0.905245	0.558881	NA	-0.298533	1.16307	1.07044	1.1859	NA	NA	-2.66242	-0.400242	0.418966	NA	NA	1	NA	NA	-1	0.251547	-1.21794	1.02637	0.864793	0.539271	-0.217879	-0.502692	-1.6824	1.01735	1.06459	0.983214	0.160975	1.33602	-0.247023	-0.485222	-0.80935	-2.08162	NA	0.5087	NA	-0.949887	0.236719
CG5857	NA	NA	NA	1.29004	NA	-1.50257	NA	NA	NA	NA	0.263216	NA	NA	NA	0.684415	NA	NA	NA	NA	NA	-0.7351	NA	1.66242	-0.505702	-0.183638	NA	-0.973083	0.160725	0.201389	-3.24987	0.649485	-0.450616	0.437086	0.579874	0.036812	0.3888	0.728954	0.405031	0.161103	0.435483	0.342173	NA	0.630365	0.407531	-1.86433	1.06727	-0.737451	0.728835	-0.316154
pita	1.0736	2.00153	NA	0.497822	-1.10084	-0.512943	0.319931	-0.493496	-0.07121	NA	-2.66851	-0.45745	0.748802	NA	0.102891	-1.05421	0.684493	1.0045	-0.449405	0.237237	0.13726	-2.05604	-0.014937	1.15874	0.552497	0.006935	0.352802	0.951111	0.036949	-2.71276	0.880756	0.305433	-0.503138	0.208827	-0.417269	0.525914	0.924583	0.437087	-1.3201	0.808141	0.49601	-0.043262	0.478037	0.82138	-1.8777	0.434051	1.62552	-0.878792	0.399728
Prestin	0.229361	0.890581	0.995764	0.777507	-3.64577	0.358157	-0.6256	-0.27965	-0.296479	0.476605	-0.452761	0.072027	1.05204	0.61521	0.181901	0.327038	-1.41217	0.003528	0.468943	-0.234997	0.498765	-1.90776	0.092473	-0.109738	-0.137389	0.719597	1.34282	-0.704441	-0.153981	-0.86031	-2.18562	-0.762644	0.774815	-0.193912	1.9386	-0.040205	-1.03168	0.349242	1.17071	-0.359424	1.17718	-0.641408	-0.474495	0.624556	1.37302	-1.70021	0.834112	2.13667	0.915133
Pcaf	-0.587931	-1.49862	-0.745662	0.51808	0.116871	-1.4962	0.168034	0.610075	0.55755	0.457512	0.796591	0.61114	0.155795	-1.57013	-0.016486	0.607033	2.95881	-1.26536	0.124125	-0.095616	-0.405615	0.234157	-1.40415	1.79358	-0.534835	0.438651	-0.5274	-0.103722	-0.222021	-3.03038	-0.743411	0.801272	-0.332614	0.206216	0.424982	0.74139	0.597239	1.24837	-0.178847	0.467073	0.990745	-0.803806	0.08824	1.12183	-1.27255	-0.702481	-0.30398	0.432305	-0.01305
nAcRbeta-96A	0.442963	NA	-0.884949	-3.17511	0.431737	0.594074	-1.73255	0.190154	NA	0.235679	0.087433	0.623673	-0.399516	NA	0.56934	0.458586	0.955142	1.07025	0.275354	0.28558	-0.027837	-0.542067	-0.710464	0.779257	-1.51673	0.59898	1.39102	1.63481	0.082801	-1.5173	1.21108	-0.096463	-1.56607	0.649772	-1.2178	0.39685	0.533823	-0.318653	0.309238	1.09894	-0.772257	-1.1245	1.6546	-0.105982	-0.852882	1.60717	0.882655	-0.298346	-0.678183
Prp18	NA	NA	NA	0.906768	-1.39328	-1.1998	-1.86974	NA	NA	NA	NA	NA	0.800382	0.707798	NA	NA	1.01392	0.694232	-0.276658	-0.129429	0.74581	NA	1.31455	-0.205652	NA	NA	-1.1089	0.662453	-0.608279	0.458525	0.331511	-0.183046	0.70537	0.855473	-0.977304	0.800684	0.472062	0.784639	0.979931	0.638185	0.332686	-1.54802	-0.745587	-2.95684	-0.002443	1.13517	-0.161505	-1.19145	-1.32526
Prp19	-0.492485	0.5883	0.703695	-0.016837	1.18911	-0.548537	-0.059479	0.533677	0.180418	-0.178613	-0.054656	-0.487345	-3.79684	0.831444	0.855319	-0.515894	1.11629	0.276172	0.273975	-0.084423	-0.313284	-1.80038	1.58959	0.163003	-0.213915	0.381116	-0.119408	0.940985	-0.349532	-2.09631	0.641282	0.868914	-0.767766	0.955775	-0.217671	0.257462	1.69261	0.303624	-0.872983	1.94039	-0.658759	-0.987153	-0.510048	-0.645602	-0.495217	-1.58708	-1.45858	1.16186	-0.205906
CG11417	NA	NA	NA	NA	NA	NA	NA	NA	NA	NA	NA	NA	NA	NA	NA	NA	NA	NA	NA	NA	NA	NA	NA	NA	NA	NA	NA	0.082962	-0.76895	NA	0.889855	0.272882	NA	1.20738	NA	0.364591	-1.6961	-0.63449	NA	-1.41349	NA	NA	1.63204	0.063319	NA	NA	-0.158553	NA	0.776525
LvpD	NA	NA	NA	NA	NA	NA	NA	NA	NA	NA	NA	NA	NA	NA	NA	NA	NA	NA	NA	NA	NA	NA	NA	NA	NA	NA	NA	NA	1.21884	NA	NA	NA	NA	-0.343206	NA	NA	-1.63874	0.839818	NA	NA	NA	NA	NA	-0.076719	NA	NA	NA	NA	NA
CG3698	1.07339	-0.622638	0.802862	1.67219	0.689312	0.861707	1.08687	0.118162	-1.1102	1.56309	-0.410196	-2.27702	0.347914	-0.429504	0.09052	-0.226619	-0.649806	-0.18872	-0.967833	-1.66168	0.23818	0.091081	-0.592769	1.98865	0.291841	-0.985261	-0.793539	-0.943521	-0.530771	0.092279	-0.65278	-0.501897	0.98111	-0.616429	1.31158	0.778344	-0.781413	-0.798745	-0.69525	0.314392	0.518156	2.78803	-1.56349	-0.085239	0.385642	-3.18793	-0.30923	0.091477	0.475519
CG3699	-0.035282	-0.036231	-0.338545	-0.364213	0.602568	0.678249	1.53609	1.44517	1.54841	0.587923	0.425766	0.378671	-0.029328	0.004151	-0.593688	-0.552893	-2.8239	-0.789425	NA	-0.18776	-1.45574	-1.18892	-1.43258	1.02111	1.06453	0.595595	-0.059735	-0.409092	-1.08896	-0.319999	0.652318	0.663643	1.19453	0.274497	0.977711	0.859354	0.558087	0.019076	1.00893	0.281151	0.638998	-0.312274	-1.48655	-2.80268	-0.708745	-0.645349	NA	1.25749	NA
CG14540	1.35355	0.632161	0.29201	-0.437552	0.738037	-1.48724	-0.120122	-0.371722	-0.464657	0.185175	-0.33007	0.290524	-2.9369	-0.721378	1.12064	0.762951	NA	NA	NA	0.88562	0.608974	-1	NA	1	NA	NA	NA	NA	1.37999	NA	-0.474836	-2.39551	NA	0.587312	NA	-0.127401	-0.026846	0.71163	NA	0.316818	NA	NA	NA	0.776849	-0.748	NA	-0.120426	NA	-0.559402
LvpL	NA	NA	NA	NA	NA	NA	NA	NA	NA	NA	NA	NA	NA	NA	NA	NA	NA	NA	NA	NA	NA	NA	NA	NA	NA	NA	NA	NA	NA	NA	NA	NA	NA	NA	NA	NA	NA	-1.8781	NA	NA	NA	NA	NA	NA	NA	NA	NA	NA	NA
GstD10	-2.23262	0.071542	0.106561	0.975358	0.727748	-0.147368	-0.021789	-0.047889	-0.122957	0.916341	0.726666	1.55999	NA	-2.60555	0.155432	0.452024	-0.03884	-0.653906	-1.0653	0.221439	1.02311	1.04175	0.892335	NA	-0.6148	-1.31929	NA	0.943754	-0.136115	-0.575485	1.13303	1.04196	0.725251	0.353075	-0.345815	0.453574	NA	-2.22591	0.132996	NA	NA	-2.08023	0.831751	0.316239	-0.56807	1.32253	0.657942	0.297058	1.1327
CG14545	2.56817	1.07298	0.462717	0.659867	-0.051164	0.740177	-0.845749	-1.38599	-0.509902	-0.498651	-1.40583	-0.671874	-0.778847	0.525593	-0.961833	0.151643	0.872297	-0.767505	-1.15666	1.00493	0.97563	0.658833	NA	0.978846	0.782229	-1.39426	-1.02564	NA	0.409537	-0.671626	NA	1.029	NA	-0.038273	0.459235	-0.526683	0.846186	NA	0.118045	-0.196617	-0.801347	0.433922	-2.91592	1.00228	0.852264	0.439871	0.345521	0.561588	0.74788
CG14096	0.700062	-0.857406	0.975064	0.416591	0.997568	0.261248	-0.335457	1.00044	0.463097	NA	0.423736	0.028196	0.171141	-3.08058	0.232453	NA	-0.182823	-1.21333	NA	NA	NA	NA	NA	-0.410311	NA	NA	NA	NA	NA	NA	NA	-0.237135	NA	NA	NA	NA	NA	NA	NA	-1.47349	NA	0.461957	NA	1.24867	NA	1.3487	-0.409405	1.72237	NA
LvpH	1.81137	1.62608	0.567421	0.323511	-0.780089	-0.836611	0.005548	0.096207	-0.063401	-0.273785	-0.865908	-0.727567	0.324052	0.157883	-0.194998	-0.507858	-2.37237	-0.71302	-0.708199	1.51875	1.61299	-0.587351	1.36245	0.047377	1.2485	-1.25141	-0.819569	-1.42589	1.27599	-0.529332	-0.795844	0.965092	-0.466042	1.33338	0.297998	-0.227494	0.527766	1.53121	-0.421958	0.120954	-1.19065	-1.35489	-1.39013	1.51735	0.232493	-0.256151	0.646577	-0.538763	-0.046112
CG14546	-0.477263	NA	NA	0.723779	-1.79125	NA	-1.9168	NA	0.423872	0.920539	NA	NA	NA	0.838228	NA	NA	0.465529	0.196381	NA	NA	0.616989	-1.0048	1.45759	NA	-0.844171	NA	0.391388	-0.943535	0.931201	0.867121	1.0003	-0.303355	NA	1.12383	0.514127	1.12265	-0.564358	0.040736	0.945931	0.169027	-1.37163	-0.30973	-2.38509	NA	-0.837226	NA	0.388659	0.589633	0.695415
CG10659	1	NA	NA	NA	NA	NA	NA	NA	NA	NA	NA	NA	NA	NA	NA	NA	NA	NA	NA	NA	-1	NA	NA	NA	NA	NA	NA	NA	1.10786	-0.516998	-0.679499	0.717409	NA	-2.27537	0.313553	NA	NA	0.784457	NA	-1.02373	NA	0.166736	NA	1.23867	0.166909	NA	NA	NA	NA
CG18467	NA	NA	NA	NA	NA	-1	NA	NA	NA	NA	NA	NA	NA	NA	NA	NA	NA	NA	1	NA	NA	-0.054406	-1.49033	NA	NA	0.232525	1.31221	1.21377	0.356376	-2.12673	0.540933	0.551438	-0.884233	0.599521	-0.842159	0.93453	0.862699	0.570185	-0.357866	1.1115	0.352121	-1.42978	0.969521	-1.41403	-1.0078	1.01737	0.118324	-0.60529	0.385367
fra	-0.141432	-1.97414	-0.783536	-2.22306	-1.09474	0.281896	-0.243091	-0.29068	1.36079	0.485114	2.09387	0.501908	0.541569	-0.440768	1.17931	-0.202945	0.67548	-0.631336	-0.166008	0.482314	0.589484	-1.81266	1.56461	-0.260374	-0.038053	0.11881	0.427674	0.864687	0.879056	-0.818724	0.584001	1.34391	-2.15599	0.760405	-0.094398	0.475172	1.29072	0.500995	-0.983208	-0.09942	0.343777	-0.592306	0.660894	-1.37487	-1.5847	0.288804	1.08289	-1.99335	1.26104
CG10651	0.078963	0.008692	0.824376	-3.01554	0.604714	-0.161941	-0.749546	0.461471	NA	0.649296	NA	0.704295	0.603634	-1.53905	NA	0.633271	0.683793	-0.947302	0.883484	-0.500955	0.778339	0.30968	-1.34986	NA	NA	NA	1.04018	-1.3976	0.876961	0.8789	NA	0.527416	NA	0.257383	-1.64629	0.285566	-0.807499	0.190157	-1.28329	-1.16878	NA	1.29176	NA	0.932147	1.06317	1.10514	-2.25581	-0.381178	0.11899
Wnk	-2.94202	-1.5064	-1.69429	0.396944	0.662078	-0.151162	0.253989	0.560552	0.269454	0.719052	1.11146	1.40658	0.467104	-0.851719	-0.119995	0.254033	-0.471104	0.332372	0.853711	0.555584	-0.106237	-0.770016	1.45696	-1.05671	-0.263428	1.29072	-0.657529	0.114312	-0.177006	-1.47288	1.11652	2.07009	-0.031166	0.126112	0.228342	0.100956	0.414042	-1.70331	-0.019665	-0.809851	1.29561	0.535637	-0.235427	-2.0451	0.492772	-2.74452	0.785461	0.11	-0.265993
CG10654	NA	NA	NA	NA	1.00659	NA	0.286362	NA	NA	-1.44647	0.828994	-2.03727	NA	NA	0.745097	0.285853	NA	NA	0.541701	-0.210851	NA	-0.132968	-2.03844	0.603469	0.746117	0.944072	-0.122251	0.219121	0.486736	-1.17046	0.688578	-0.095544	-0.345063	0.555501	-0.434273	1.25757	0.42651	-0.003265	0.776201	1.24882	-0.880628	-0.844164	1.30282	-2.82945	-0.359015	-0.368241	0.291851	-0.498113	0.221143
CG10657	NA	NA	NA	NA	NA	NA	NA	-0.99466	NA	NA	NA	NA	-0.505435	NA	NA	NA	1.75987	NA	NA	0.428819	-0.688594	-1.62815	0.885782	NA	0.922233	0.500756	-0.680619	0.960159	-0.242161	-0.58983	1.02036	-0.487246	-0.500539	0.184636	-2.29388	0.811113	1.1076	0.434211	-0.593617	1.48459	0.065627	-1.71793	1.26842	-0.111549	-0.799955	0.4037	0.173492	-1.14012	-1.10553
Pk34A	1.07076	1.06258	0.825116	0.518365	0.588889	NA	-0.631951	0.559132	-1.12669	-1.84487	NA	-1.02133	NA	NA	NA	NA	NA	NA	NA	NA	NA	NA	NA	-1.48134	-0.193234	0.409406	1.26517	0.129627	1.15478	NA	NA	NA	NA	NA	NA	NA	NA	NA	NA	NA	NA	NA	NA	NA	-1.2844	0.259454	NA	-0.016498	NA
fru	-0.322425	-1.23658	1.03503	0.003737	-0.627022	-1.28367	0.401666	-0.318227	0.402383	0.996497	-1.28248	-0.443943	-1.3306	-1.30084	0.310674	1.26361	2.10824	0.037312	-0.774231	1.12144	1.23944	1.50276	1.18531	-0.244075	-1.17831	-0.423338	-0.842349	0.496951	-0.074709	2.02716	0.079096	-1.60369	0.636356	-1.46424	-0.443037	-0.231355	-0.58298	-1.83857	0.313142	-0.121727	0.527035	1.29121	0.034594	-0.529137	1.48391	2.30912	-0.151443	-0.164756	0.61444
fry	-0.66732	-0.321463	-2.58011	-1.70833	-0.293255	-0.289916	0.239073	1.05871	0.835055	0.387566	0.571847	0.476576	0.095851	0.224726	-1.50624	0.214122	1.46364	1.62973	0.789529	-0.046907	-0.572876	0.706916	-0.848665	0.337488	0.74444	0.884528	-1.82471	2.38879	0.33324	-0.060498	0.72638	0.38708	0.221195	0.155171	0.03971	-0.859064	-0.729826	-1.02774	-1.77841	-0.774053	0.198965	-0.715787	2.13964	-0.31053	-0.33426	-0.19924	-0.277162	-1.85817	1.32464
CG12877	NA	NA	NA	NA	NA	NA	NA	NA	NA	NA	NA	NA	NA	NA	NA	NA	-1.54583	NA	NA	NA	NA	NA	NA	NA	NA	-1.05395	NA	0.019938	-0.402448	0.039913	0.638978	-0.050341	0.237357	0.819267	-2.88087	0.999828	0.748283	0.487409	0.203551	0.691843	-1.4122	-1.70072	1.01838	0.343001	0.198828	NA	0.288603	-2.41991	1.0731
CG9147	NA	NA	NA	NA	NA	NA	NA	NA	NA	NA	NA	NA	NA	NA	NA	NA	NA	NA	NA	NA	NA	NA	NA	NA	NA	NA	NA	NA	-1.44572	NA	1.34312	NA	NA	NA	NA	NA	0.464196	NA	NA	0.461487	-0.823091	NA	NA	NA	NA	1.08431	-2.25689	0.888631	0.735502
spir	-0.819102	-1.11285	-0.917915	0.547665	-0.045133	-0.498478	-0.476312	0.455586	0.763944	-0.345694	0.61628	1.76046	-2.69577	0.444403	-0.591971	1.26671	0.910874	1.43293	0.119185	0.057492	-0.8723	1.02515	-0.89316	0.573208	-0.497298	1.22906	-1.43696	1.48999	-0.99907	0.132543	0.834544	-0.424206	-0.687621	-0.490386	1.26673	-1.30975	-1.40764	-0.973746	-0.974098	0.626167	0.119387	-0.740976	1.58119	0.428215	1.52874	0.410299	1.05798	-0.138566	0.016619
CG14892	NA	NA	NA	NA	NA	NA	NA	NA	0.873455	NA	NA	NA	NA	NA	NA	0.5265	-1.39996	NA	NA	NA	NA	-1.75437	NA	NA	NA	NA	NA	0.58946	-0.853621	1.31369	NA	0.21224	NA	0.062702	NA	NA	NA	NA	NA	0.556596	NA	NA	0.298433	-2.1795	NA	NA	NA	-1.76841	NA
CG14327	NA	NA	NA	NA	NA	NA	NA	NA	NA	NA	NA	-1	NA	NA	NA	NA	NA	NA	1	NA	NA	1.29523	NA	NA	-0.155887	-1.13934	NA	NA	0.736067	NA	1.2647	0.412281	NA	0.941513	-1.24411	1.56279	-0.20049	-0.899643	0.012836	-1.14969	NA	NA	0.178888	NA	-1.61514	-1	NA	NA	NA
CG14326	NA	1.31131	-1.59796	-0.533189	-0.197074	NA	-0.448131	0.333812	-1.13401	NA	0.201589	0.462689	0.791603	NA	0.734141	0.780178	-2.68388	0.66524	0.765761	0.718032	-0.170108	-1.30826	NA	1.11925	NA	NA	0.18901	1.32308	1.65305	NA	0.991556	-0.042862	-1.99467	-1.01917	NA	-0.402585	0.24211	-1.22767	NA	NA	0.337898	0.072019	0.610239	-0.54299	NA	0.080316	1.19124	-0.065804	1.13395
CG14321	0.182046	NA	NA	-2.68254	NA	0.194318	NA	0.711703	0.392227	0.578512	0.542314	1.35554	0.106796	-1.25429	-1.34473	-0.779135	NA	0.966541	-0.033659	0.303431	0.760937	0.553757	-1.38787	-0.764586	-0.713488	1.14173	1.17046	1.12016	-1.03204	NA	0.101769	0.778188	NA	0.353872	NA	-0.972809	-0.066757	0.391002	NA	1.09175	1.06336	NA	-0.544645	-2.28385	NA	0.263276	0.752113	-0.781413	-0.590453
CG14323	NA	NA	NA	NA	NA	NA	NA	-0.254914	NA	NA	NA	NA	NA	NA	NA	NA	-1.07723	NA	NA	1.33214	NA	NA	NA	1.06916	0.556018	-1.59589	-0.029287	1.29851	NA	NA	-1.57725	-0.755528	-0.977329	NA	NA	0.942688	1.28168	NA	0.858214	-0.311889	0.189167	NA	-0.948268	NA	NA	NA	0.958636	NA	-0.529936
CG14894	-2.34902	0.045221	-1.36541	-0.114241	0.786915	NA	-2.20939	-0.140662	-0.097136	-0.26115	0.258069	0.334154	0.880521	1.19208	1.06018	-0.194737	0.801056	1.24979	-0.341255	-0.488561	0.95357	1.34202	-0.789404	-0.529936	-1.47858	0.571437	0.884461	0.752882	1.05089	-0.698664	0.432219	0.982628	-0.870327	0.190622	-0.140394	0.741327	0.472264	0.54713	-3.26192	0.370669	0.325873	-0.794138	0.638314	0.18154	-0.920915	-0.881752	-0.740754	0.130059	0.806823
CG14898	-1.20683	0.546821	-0.565129	-1.57376	-1.49648	-0.115721	-0.024485	-0.571301	-1.10285	-1.25214	-0.33911	0.712723	1.17464	-1.21953	0.910058	1.28193	0.854157	0.462032	1.20343	1.29648	1.02507	-0.647412	1.90177	-0.589391	-0.662116	-0.769003	0.766156	-0.446615	-0.720671	-0.27454	-1.74442	-0.883978	-0.000254	-0.239587	-0.711363	0.370777	0.935704	0.035647	-1.11943	2.83784	0.87319	-0.030194	1.13422	0.464741	-0.481061	0.134742	0.704748	-2.50054	-0.336003
CG14329	1.39803	-0.168025	1.10929	-0.164695	-2.51768	0.037198	0.939966	0.606641	0.825456	-0.48721	-0.663814	-1.57982	1.43229	-1.18569	0.131547	0.240282	-1.03302	-0.255909	0.494002	-0.303975	1.14512	0.050519	1.22279	1.32361	-1.40193	-0.409208	-0.785778	0.933638	1.1319	0.771118	-0.831559	0.532235	-0.639494	-1.22488	0.987259	-1.5213	-1.04683	-0.113719	0.171639	-0.007505	1.50713	-2.19392	0.370041	0.709633	0.46463	0.740348	1.8708	0.506924	0.808657
Sulf1	-1.24387	-0.986631	0.150528	-0.398861	1.10339	0.878864	0.646835	-0.00328	0.783977	1.2163	1.308	1.73029	-2.1096	0.185296	-0.938998	0.438383	0.094086	-0.169968	-0.969031	-0.121882	-1.59383	-1.36989	0.968449	0.063833	-0.299183	1.52031	-0.883511	1.47295	0.077671	-0.152102	2.02698	-0.547166	-1.92411	0.646819	-0.343424	1.06369	0.566251	0.075576	0.014693	-1.92031	0.039593	-0.160643	0.191283	-1.37296	0.245201	-1.56177	-1.5915	-1.01562	1.33973
CG5205	0.484476	-0.59586	-1.96918	0.427525	-1.31547	-0.101311	0.534468	1.14741	-1.34333	1.12775	1.17999	1.41884	-0.857353	-1.79835	-0.268873	0.423129	-0.669856	0.072697	1.01333	0.883893	0.206067	-1.51616	1.61028	-0.64892	0.097163	0.764085	-0.306448	-1.44917	-0.658161	-0.374687	0.541559	0.395668	0.920691	0.581647	0.176034	0.265151	0.047858	1.7347	-0.441527	-0.673242	0.895813	0.987388	0.529763	-0.78632	-2.69317	-0.946412	0.087919	0.755096	-0.608826
stwl	NA	NA	NA	NA	NA	NA	NA	NA	NA	0.445169	1.20023	NA	NA	-1.53249	NA	NA	NA	NA	-0.112912	NA	NA	NA	NA	NA	NA	NA	NA	NA	NA	NA	NA	NA	NA	NA	-1.20698	NA	NA	1.05379	0.65618	NA	0.716922	NA	NA	NA	-1.21991	NA	NA	NA	NA
CG13676	0.566812	-0.531649	-0.125194	-0.222273	0.683773	-1.0347	-1.62974	-0.061154	-2.73254	0.614128	-1.16151	-0.122433	0.260987	1.58754	0.359184	-0.324875	0.84649	0.46958	1.55291	0.149642	0.855021	0.967738	0.86252	-0.509858	-1.81247	0.817642	-0.325571	0.952372	-1.03125	-1.1849	NA	0.168545	1.87807	NA	0.035539	-1.12855	0.496076	0.44465	1.94819	0.193309	-0.052421	-1.78317	-0.218349	-0.482485	-0.235637	1.12038	-0.012186	0.395839	NA
HLHm7	0.388753	1.08797	1.08675	-1.74122	-1.83446	0.821008	-1.40381	-1.42947	0.03805	0.539613	0.389348	NA	0.119839	-0.203066	1.23435	-1.48538	0.027257	0.919915	-0.054679	0.437093	1.06214	-1.5913	1.35961	0.708315	NA	-0.28268	-0.193946	0.841597	0.513913	-2.21605	0.33325	0.755873	-0.189352	0.832334	-0.235136	0.2518	0.672767	0.779762	-0.315095	1.06077	0.408378	-0.378179	-1.29692	0.615655	-2.43537	0.698722	0.081045	0.149566	-3.02118
HLHm5	NA	NA	NA	NA	NA	NA	NA	NA	NA	NA	NA	NA	NA	NA	NA	NA	NA	-1.37475	NA	NA	NA	NA	NA	NA	NA	NA	NA	NA	NA	NA	NA	NA	NA	NA	NA	NA	NA	NA	NA	NA	NA	NA	NA	NA	NA	NA	NA	NA	NA
HLHm3	0.339015	0.723828	-0.754868	NA	-0.93129	0.513953	0.364596	-0.003159	NA	0.702088	-0.857665	0.657355	0.518652	0.490255	-0.2717	0.365853	NA	-3.4721	0.920375	0.39887	0.295945	-1.53859	-0.780795	NA	1.16448	0.586933	0.567971	1.23464	0.71608	-0.695886	1.4256	-0.891643	-0.357489	1.05332	0.554366	0.388433	-0.378155	NA	-0.204997	1.02951	-2.1969	-0.955872	-1.2854	NA	0.564391	-0.880931	0.666611	0.307915	-0.833605
CG7227	0.387237	-0.309771	-1.03801	0.951647	-0.328337	0.107754	1.16023	0.610809	0.002664	0.405842	0.867274	0.890985	0.995863	-2.40989	0.875447	0.548577	0.337515	-0.161952	-2.35928	-0.281954	-1.25264	-1.57839	1.08915	-0.909825	-0.073769	1.18619	0.286648	-1.83782	-0.051822	-0.581604	-0.125404	0.296772	0.961506	0.276696	-0.09342	1.57098	0.945272	0.57078	-0.063145	0.826259	1.09587	-1.40589	-0.369361	0.305288	-2.32095	-0.527329	0.201345	-1.64099	0.918139
CG7229	NA	NA	NA	NA	-0.971134	NA	NA	-0.404756	NA	NA	NA	NA	NA	1.37589	NA	NA	NA	NA	NA	NA	NA	NA	-0.965938	NA	NA	NA	NA	NA	-0.490451	NA	1.02438	NA	NA	NA	NA	-1.40001	0.866079	NA	NA	NA	NA	NA	NA	NA	NA	NA	NA	NA	-0.434097
noi	0.648912	1.19881	-1.10422	1.13437	0.864839	-1.36133	-2.86526	0.500256	-0.18168	-0.441716	0.761066	0.726874	0.805714	-0.088243	0.786424	0.450573	0.531398	-1.38868	-0.663504	0.015735	-0.33034	0.772873	0.18216	0.727545	0.941631	-1.81721	-0.807003	0.547686	0.754864	-1.06062	-0.696173	0.258773	-2.06311	1.65055	1.10382	-0.131958	1.1375	0.613735	-1.37105	0.15343	0.766711	-0.373165	0.770109	-0.699657	-1.36145	0.406829	1.33115	0.491661	0.024874
Amy-d	1.74895	1.50542	0.80289	0.98447	-1.01035	-1.10298	-0.058132	-0.174863	-0.595751	-0.667367	-1.1613	-0.571787	0.319167	-0.104944	0.153411	0.317509	0.691709	-1.53952	-1.86953	1.2422	1.09081	-0.054973	-1.93196	0.758226	1.14902	0.467744	-0.38806	-2.94112	1.0271	-0.389089	-0.312228	-0.545155	0.096114	0.682049	0.285081	0.298671	0.593188	1.00496	0.07943	0.928946	-0.922383	-1.15596	-0.761552	0.872081	1.15987	-0.000979	NA	-0.352846	0.604398
Tsp96F	-0.856679	-2.31749	0.058552	0.430182	-1.26197	-1.07738	0.572392	-1.15541	-0.281159	0.908001	1.40209	0.222983	0.056164	0.495118	1.00317	1.01556	-0.329411	-1.19	1.79134	0.58881	-0.074861	1.27336	1.29438	-0.420534	-1.50312	-0.149525	-0.494547	-0.078189	-0.686077	0.744164	0.428457	-0.532035	1.04788	-0.791355	1.18067	-0.256377	0.112255	-0.714909	0.981277	-2.02965	0.134175	1.64534	-1.17943	-1.34408	1.33788	-3.11645	0.662769	-0.402918	0.686492
Ku80	1.00189	-0.091838	NA	-0.279835	NA	-2.04195	0.75808	1.19975	-0.068356	0.041438	-2.75389	-0.376	-0.008952	-0.03166	0.673789	0.711554	-0.138265	1.44227	-0.336405	-0.473635	0.772021	0.441514	-2.22123	0.268603	0.657931	0.393257	0.459925	0.0104	-1.21064	1.52664	0.04143	-0.7921	2.6746	-1.33544	-0.024365	0.132716	-0.19437	-1.20881	-0.160642	-0.506297	-0.330353	1.29072	0.635513	-0.778764	0.229766	-0.242378	-0.131182	1.63169	-0.677648
CG4440	NA	NA	NA	NA	1.06028	NA	NA	NA	0.028098	-2.26905	0.494135	NA	NA	NA	NA	0.490462	NA	-0.235506	NA	0.431583	NA	NA	NA	NA	NA	NA	NA	-1.46965	NA	NA	-0.549498	NA	NA	0.112701	-0.366092	0.632923	NA	NA	-0.946885	0.124814	1.0694	-1.8225	1.00035	1.39097	0.823462	NA	NA	NA	NA
CG8541	-0.025322	-3.62888	1.13501	-0.334428	1.61791	0.148201	-0.076995	0.363804	0.283624	-0.242321	0.336464	0.298581	1.56247	0.072977	0.291865	-0.06782	-0.664193	-0.442876	-0.161537	-0.19824	-0.268299	0.351559	-2.18241	0.782297	0.055693	0.443842	0.549016	0.085852	0.270876	0.658415	0.642772	-2.82877	-0.479536	0.931013	0.216941	-0.043498	-0.111116	-0.573385	0.926419	-1.04268	-1.23073	0.614173	-0.091	0.124828	1.92942	0.712825	0.297873	0.216023	-1.60285
mms4	NA	NA	-2.47726	NA	0.957203	0.558287	NA	NA	NA	NA	0.133911	NA	0.388425	NA	NA	NA	NA	NA	-0.034064	-0.183481	0.656981	NA	NA	NA	NA	NA	NA	NA	-0.623632	NA	NA	0.573154	-2.61415	-0.451005	NA	0.116003	NA	0.417774	NA	0.574282	NA	NA	0.583407	1.144	0.280165	1	NA	NA	NA
CG32026	0.435177	-1.69377	NA	0.007922	0.822684	NA	0.623806	NA	NA	1.36927	0.279641	NA	-0.312481	-0.251273	-1.13634	0.606717	1.0419	NA	-2.20221	0.408958	NA	NA	-1.53136	NA	NA	NA	NA	NA	1.6923	0.248225	NA	NA	0.373621	0.888859	NA	NA	0.92941	-1.43646	-0.792212	0.417944	-0.323269	-1.06282	NA	0.703432	-1.63904	NA	-1.66104	NA	0.208881
synaptogyrin	0.526737	-0.096637	0.225435	-0.078309	0.700502	0.363356	0.335923	0.819119	0.269668	-0.121776	0.306361	0.796395	0.20774	-0.149044	-0.423309	-0.071224	-4.20561	0.463543	0.454211	-0.27083	-0.05225	0.586515	-2.19849	0.689246	0.105312	0.374138	0.443281	0.011624	-0.347388	1.97203	0.498218	0.074602	1.53592	-0.698598	0.236364	-0.550702	-0.844038	-1.13516	0.838571	-1.84397	-0.484151	0.946898	-1.22459	-0.29304	1.30741	0.816633	0.158015	1.13881	0.661597
CG33713	-0.304774	-0.442355	-0.7164	0.392156	0.501507	0.619008	0.880381	0.165821	-0.355328	-3.57388	0.645032	-0.577233	0.585815	0.669395	-0.129387	0.204164	-0.596748	-0.628966	1.64284	0.773677	0.245278	-1.19675	-1.57008	1.05913	0.609625	0.492747	0.605331	0.320788	-0.185745	-0.78974	0.555994	1.59717	-1.56056	0.562862	0.30075	0.579461	0.493212	0.445125	-1.67762	0.794976	-0.320014	-0.344415	1.74108	-0.585161	-1.92816	-0.125303	1.39347	-1.02204	0.813961
CG7598	1.12857	1.5448	0.687629	0.70042	0.518389	-0.219782	-1.50976	0.094987	0.950649	0.22631	-1.13676	-0.000765	-0.928772	1.54359	-0.259999	-0.858372	-2.21693	-0.388681	0.834219	0.499681	-1.20944	0.790566	-1.76844	-0.405922	-0.044403	-0.014258	1.44246	1.11251	-0.459469	-2.96038	0.535904	-0.257199	1.10708	-0.443141	0.042706	0.368923	-0.006592	0.520131	-0.515913	1.80295	-0.978516	0.475845	0.35777	-0.865086	0.162482	0.473749	1.27686	-1.09638	-2.2378
CG7593	0.911316	0.876205	NA	NA	NA	NA	NA	0.427975	NA	NA	NA	NA	NA	NA	NA	0.300043	NA	NA	-0.563288	NA	-1.95225	0.176315	1.22951	0.154127	-1.55995	NA	NA	-0.325396	-0.088532	-0.218699	-2.07223	0.978682	0.248349	0.51828	-0.579505	1.12206	0.175185	0.491512	0.645717	0.237414	0.501964	-1.47136	0.533451	1.51857	-2.21546	-0.507091	-0.429283	1.00332	0.220381
CG2070	1.29085	0.965933	-1.00832	0.202283	-0.76177	1.20632	1.31354	-0.631702	-0.457076	-1.74127	-0.125511	-0.296177	-1.36581	0.799854	0.757685	-1.06283	-1.42682	-0.40237	0.886369	0.249248	1.60758	0.574467	0.221663	-0.450796	0.358865	-1.93969	1.23549	0.404378	2.09893	-0.468599	-0.545445	1.02873	-1.47201	0.42353	-1.19541	-0.915959	0.072186	1.37007	NA	-0.467706	1.00595	0.564075	NA	-0.947605	-0.955124	NA	1.28109	NA	NA
CG7597	1.08558	1.02806	-1.93121	-0.614024	0.142795	-0.239918	-0.054944	-0.066575	0.902317	-0.414274	0.187577	-0.612308	-1.44628	-2.4682	0.076119	0.37759	1.44659	1.35532	-0.073502	0.51932	0.799984	-0.318782	-0.569742	-1.60511	1.30101	1.14111	0.051513	1.00806	0.340298	-0.804384	-0.493643	0.967406	-0.164274	0.682544	-1.39365	1.60631	0.276224	-0.188097	-0.804401	1.79856	-0.393453	-0.558134	0.95892	-1.97535	-0.862944	0.103852	0.223168	-0.085649	-2.25782
CG2076	-0.866152	-1.49952	0.018353	0.274106	-1.54237	-0.750828	-0.36913	1.37824	-0.271199	-0.976428	0.446549	0.934871	-1.13113	0.27205	1.15081	-0.666694	2.53386	0.452562	-0.429367	0.952427	0.088998	0.216366	-2.06824	0.159868	1.07573	0.697317	-0.081038	-0.404411	-0.194259	-1.47288	0.687764	1.00101	-0.86837	1.81553	-1.85237	-0.350053	0.751043	1.03595	-0.011349	0.333949	-1.31143	0.104729	-0.049037	1.56697	-0.782787	1.5166	-0.890145	0.475737	-0.39005
Khc-73	0.035002	0.853656	-1.87054	-0.047743	0.220424	0.368929	-1.10486	-0.617352	-0.466552	-0.553555	0.063099	1.55439	-2.40182	0.11522	-0.969302	0.202346	0.667342	0.332284	0.730073	1.52747	1.36149	-1.84042	1.41711	0.6864	-0.283125	-0.153041	0.173077	1.10459	0.262164	0.251794	-0.317252	1.0075	-0.198472	-1.33861	0.422707	-1.38131	1.43981	-1.86395	-0.189395	-0.352659	-0.078921	0.934381	0.8309	-1.71484	1.18157	0.054256	0.729347	-1.01342	-0.572545
Cad87A	0.751638	-0.852574	-1.04719	0.318915	0.75942	-0.227392	0.208223	0.63302	-0.676027	NA	-1.82462	-2.12611	1.19885	-0.336511	NA	NA	1.44565	NA	1.06048	0.12191	0.592317	-1.64634	NA	0.61742	0.506041	-0.609068	1.13195	1.60724	0.877416	-1.86073	1.63634	0.549361	-0.32249	-0.851319	-0.264138	1.05353	0.441228	-1.92612	-1.20643	-0.039178	0.16372	0.22081	0.621657	-0.097912	-0.602975	-0.876737	1.55934	0.308916	0.665495
Or13a	0.492764	-1.22205	NA	-0.105442	0.194213	-1.3759	0.314161	-0.711892	-0.993309	1.72398	0.485053	-0.175251	0.137288	-1.48569	-0.347485	-0.816062	1.43775	-0.663116	1.81313	NA	1.29786	0.611148	-0.022023	-1.22609	-1.20904	0.231238	1.61477	NA	0.557682	-0.995809	NA	-2.57485	1.37493	0.288075	1.43406	-0.990454	0.575422	0.608471	-0.226881	-0.238659	0.450434	-0.199935	-0.062487	NA	NA	0.335558	NA	-0.490934	-0.899716
CG3238	-0.419415	-1.98677	-2.16554	-0.202502	0.334086	0.180548	0.901876	-0.442887	NA	-0.500118	-0.528918	NA	0.428125	1.3798	1.29785	-0.665064	0.031961	0.452298	1.91587	0.425992	-0.43719	0.073411	NA	-1.2598	NA	1.18639	NA	0.638067	-0.67249	1.56256	-1.90882	0.472055	-0.385752	0.03758	-0.925102	1.19591	-0.743431	0.394288	-1.19468	0.550228	0.427757	-0.071635	0.723017	1.56923	-1.66879	-1.9428	-1.73385	0.336299	0.448083
CG3587	NA	1.36024	-0.115954	0.034873	NA	NA	NA	NA	-0.209012	1.60574	-0.555611	NA	NA	-0.660186	1.39491	NA	NA	-0.276838	NA	-0.829425	-1.74874	NA	0.166585	0.832824	-0.766305	1.23701	-1.47011	1.00047	0.938255	NA	-0.617458	0.712175	-0.159664	-1.28035	-0.367789	0.455788	-1.66199	1.21796	-0.983402	1.81185	1.08801	-1.48511	-0.56	-0.149643	0.040898	1.05817	0.922723	1.10433	-0.428956
CG5830	-1.40889	-2.09881	-1.62842	-1.00313	0.558848	0.221902	-0.859819	-0.413632	-0.522625	-0.4788	1.22532	1.53404	0.594598	0.577736	0.703945	1.28356	1.12766	0.817045	0.50269	-0.240296	-0.492928	-0.361001	0.912826	-1.38038	-0.925974	1.48322	0.271314	-0.922175	-0.340574	1.0286	-0.745934	-0.878533	1.07623	-0.003591	1.18835	-0.567883	-0.380247	-0.749463	1.07971	-1.09177	1.54396	1.25189	-1.68139	-0.876638	1.06946	-0.885613	-1.21509	0.830611	1.4373
CG15056	-1.7779	-1.12004	1.18447	0.215162	1.39769	0.888855	0.741084	-0.118476	NA	NA	0.869513	0.485803	0.255768	0.946629	-0.860217	-0.507776	NA	-2.32956	0.442238	-0.344983	-0.368256	NA	NA	NA	NA	NA	NA	NA	NA	NA	NA	NA	NA	NA	NA	NA	NA	NA	NA	NA	NA	NA	NA	NA	NA	NA	NA	NA	NA
CG15057	0.235879	-0.675848	-3.18077	-1.12658	0.723151	0.398497	-0.403659	0.408668	0.843498	0.468143	-0.249845	0.278357	1.16256	0.728595	-0.097545	1.12643	0.369768	-1.72986	-0.18238	0.071964	0.830976	-1.34929	0.623276	0.255514	0.960427	0.913317	-1.40324	0.928182	0.847314	-1.29526	0.924035	0.880814	-1.07747	1.22024	0.390265	-0.277028	1.04454	1.15281	-1.96155	-0.385786	-0.670907	-0.044796	0.705003	-1.32306	-1.05736	0.851805	-1.05207	1.44439	-1.09146
topi	NA	-1.03085	NA	-0.360609	1.46208	0.468733	NA	NA	NA	NA	NA	0.803748	NA	NA	-1.3431	NA	NA	NA	NA	NA	NA	NA	NA	NA	NA	NA	NA	NA	NA	NA	NA	NA	NA	NA	NA	NA	NA	NA	NA	NA	NA	NA	NA	NA	NA	NA	NA	NA	NA
CG15059	NA	NA	-1.57779	NA	NA	NA	NA	NA	NA	NA	NA	NA	NA	NA	NA	NA	NA	NA	NA	NA	NA	NA	NA	NA	NA	NA	-1.07957	NA	NA	NA	-0.226307	-0.660116	NA	NA	NA	NA	NA	NA	NA	1.53904	NA	NA	-1.30902	NA	0.656393	NA	0.77262	0.739521	-1.02149
CG11210	0.547878	-1.70111	0.279553	-0.168028	1.51859	0.762159	0.704803	1.35963	-0.288482	0.37575	0.749401	1.22989	1.38511	-0.973731	-0.274537	-0.718842	-0.442108	-0.813089	-0.686738	-2.23902	-0.607069	-0.883739	-1.58942	-0.141547	0.580727	1.38233	0.651651	-1.29226	-0.275558	-0.436852	1.06107	1.47891	1.18085	0.868889	0.675006	0.57151	0.47048	0.473461	0.894831	-1.73051	-1.13558	-0.561374	-1.90669	-0.542961	0.206761	-0.692966	-0.700328	0.901529	1.11874
CG11211	-1.51958	-2.14811	0.773117	-0.000971	0.000527	0.432783	1.04095	0.087661	-0.881986	0.147301	1.21326	1.31837	0.514444	0.864232	-0.049611	-0.086958	1.44032	0.413682	-0.510187	-1.4407	-1.60855	-0.433892	1.58812	-1.32493	-0.906553	0.281616	0.795636	1.63685	-0.169577	-0.870474	1.19941	-0.444295	-0.913089	-0.42911	-1.63872	0.870234	0.906071	-0.071228	-0.25695	1.0414	0.233432	-0.37431	1.6183	-1.84522	-0.492724	1.8281	-0.202198	0.463724	-0.624698
GABA-B-R1	-1.60791	1.01367	1.19995	0.412084	-1.91268	0.805345	0.479511	0.350555	0.536552	0.902847	0.534178	-1.08669	0.082407	-1.03269	NA	0.41885	-1.848	-1.21869	0.754177	0.395297	0.82122	0.556512	-1.72889	NA	0.669881	NA	0.502495	-1.50568	0.701509	0.015805	0.717826	-0.772948	0.442932	-0.720929	0.153081	-0.459009	1.00805	-2.69802	0.866257	0.316045	1.12064	0.793851	-0.746607	NA	0.767202	-0.276742	0.902494	0.938056	-2.45846
GABA-B-R2	-0.750768	-0.373915	-1.26303	-0.113124	-0.061399	1.0631	0.055882	-0.73022	0.598889	0.090845	0.784035	1.22449	-0.122647	-1.17811	0.237581	0.08677	3.17155	-0.57127	-0.025855	-1.5258	-0.597	0.580916	-1.17934	0.465475	0.073444	1.4524	-1.3929	1.25088	-0.98179	-1.33837	1.61992	-0.043925	-0.838515	-1.20931	0.56183	0.988519	0.759526	-0.711363	-0.575128	0.91569	0.175953	-0.470726	1.66869	-0.279012	-1.49287	0.538748	1.68293	-0.767482	0.626615
GABA-B-R3	NA	NA	-2.33873	NA	0.157444	NA	-0.174051	0.496663	NA	NA	NA	0.714856	0.749957	NA	NA	NA	NA	0.393862	NA	NA	NA	NA	NA	NA	NA	NA	-1.23837	-0.198538	-1.81828	0.727817	0.502364	1.29742	1.12122	1.67455	0.014465	-1.26483	NA	-0.801302	-0.268344	NA	-0.184558	0.114208	-1.63958	1.00074	-0.277348	-1.57075	NA	0.488901	NA
cindr	NA	NA	NA	0.742944	-1.69985	NA	NA	NA	NA	NA	NA	NA	NA	NA	0.702848	NA	NA	NA	NA	NA	0.25406	NA	NA	-1.08226	-0.247247	1.32951	NA	0.795465	NA	NA	0.859834	-1.09856	0.388623	NA	-1.92173	NA	NA	NA	NA	0.712209	NA	NA	NA	NA	0.264155	NA	NA	NA	NA
CG9331	0.774069	1.28303	0.524488	0.680268	0.641112	0.758015	-0.028227	0.697041	0.310113	0.210389	-0.966027	0.088776	0.604188	-1.87358	-0.07945	0.409602	-0.121085	-1.30444	-3.09185	0.139444	0.344117	0.75932	-1.72644	-0.315023	1.07807	0.863798	-0.659721	0.046366	-0.108615	-0.355075	0.593966	0.804791	-0.079597	0.129651	-1.66048	0.72041	1.32564	0.528199	0.279703	1.95336	-0.550902	-2.22081	0.382381	-1.46372	-0.325272	-1.29361	-1.7624	-0.084606	0.686005
CG9330	-1.60125	0.6036	-0.554042	0.878201	-1.16596	-0.662005	0.460391	-0.373777	0.516374	-0.03545	0.791528	1.38925	-0.153227	-1.91222	0.948503	1.6176	-1.84498	0.662883	0.404321	0.653874	-0.623608	0.241078	-1.67775	-0.87632	0.341576	1.37247	0.598946	1.15043	0.379116	0.478517	-1.12898	0.492106	-0.373423	0.853321	0.16378	0.840882	-0.206102	0.488135	-0.470245	-1.559	1.57608	-0.135191	-2.65942	0.634776	-0.524783	0.971475	0.760212	-1.99355	-0.298147
CG12499	-1.14691	NA	-0.14309	NA	NA	NA	NA	NA	1.29001	NA	NA	NA	NA	NA	NA	NA	NA	NA	NA	NA	NA	NA	NA	NA	NA	NA	NA	NA	NA	NA	NA	NA	NA	NA	NA	NA	NA	NA	NA	NA	NA	NA	-2.18617	NA	NA	0.970604	0.032801	0.688658	0.460941
l(2)03659	NA	NA	NA	NA	NA	NA	NA	NA	NA	NA	NA	NA	NA	NA	NA	NA	NA	NA	NA	NA	NA	NA	NA	NA	NA	NA	NA	NA	NA	NA	NA	NA	NA	NA	NA	NA	NA	NA	NA	NA	NA	NA	NA	NA	NA	NA	NA	-2.5979	NA
CG6178	1.00795	NA	0.813783	NA	-0.68137	1.10735	-0.151679	0.786942	-0.35745	-2.353	0.021814	0.753696	0.789379	0.794603	-1.99394	0.875085	-0.096095	0.415684	NA	-0.670457	-1.0623	0.847558	-0.474929	0.618402	-0.26537	-1.83591	1.11025	0.276171	1.53634	-0.565747	1.61565	-0.443464	-1.15507	0.163648	-1.56863	1.31983	0.194523	-0.523341	-1.10228	0.54272	0.539328	-1.7797	1.24401	-0.111358	-0.182641	-0.102784	-0.798029	-0.336754	2.43433
CG6179	NA	-1.117	NA	NA	NA	NA	NA	NA	NA	0.050309	NA	0.64782	NA	NA	NA	NA	1.79694	-0.964332	NA	-0.413732	NA	-2.06752	0.383822	0.143553	1.22218	0.24006	0.077905	0.697946	-0.118672	-2.80478	0.937353	0.771974	-0.64334	1.14688	0.015385	0.401732	0.769218	0.616506	0.176281	0.898944	-0.053081	-1.68323	0.460186	-1.06378	-0.525522	0.562576	-1.15985	0.660524	0.470576
CG9339	1.20671	0.868957	0.021026	2.08717	0.403131	-0.174324	0.376355	0.147274	-0.359303	0.847926	0.439106	-0.594607	-1.81953	-0.796659	-0.390053	1.27151	-1.47736	-0.080072	-2.10612	0.47314	-0.344287	-0.583401	0.927346	-1.9309	0.846021	0.571772	0.169165	-0.076321	-0.881636	1.34593	-0.39734	0.233526	1.54362	0.44157	0.632172	-1.08882	-0.107408	-0.037199	0.055433	-0.924614	0.736801	1.01496	-1.55248	-2.16259	1.22439	1.28344	-0.064857	0.580261	-1.75803
CG4439	1.16941	1.08248	-3.07584	-2.08164	0.144618	0.272406	-0.882736	-0.633117	0.366504	0.553979	0.188089	0.016538	-0.044009	0.109299	0.677231	0.808257	0.049494	-0.375859	-0.146088	0.932196	0.868793	NA	NA	NA	NA	NA	NA	NA	1.40554	NA	-0.03836	-0.319281	NA	0.517969	-2.65071	-0.410218	-0.177351	0.845105	NA	-0.133419	NA	NA	NA	0.821883	0.13884	NA	NA	NA	-1.19092
CG12496	0.545096	-0.216998	-1.04388	NA	0.428007	0.032397	0.536086	NA	0.603634	NA	1.12867	-2.22326	NA	-1.30333	1.60989	0.167704	NA	0.629549	NA	-0.893564	NA	NA	NA	-0.463377	-1.39075	0.669972	1.18416	0.097298	NA	NA	-0.412109	NA	1.40625	-0.191995	-2.92632	0.827043	-0.351819	0.327613	NA	0.767207	0.81356	-0.269166	-0.020608	NA	-0.066959	0.872373	0.409467	NA	-0.158512
CG12491	NA	NA	NA	NA	NA	NA	NA	NA	NA	NA	NA	NA	NA	NA	NA	NA	NA	NA	NA	NA	NA	NA	NA	NA	NA	NA	NA	NA	NA	NA	NA	NA	NA	NA	NA	NA	NA	NA	NA	NA	NA	NA	NA	NA	NA	NA	NA	NA	NA
CG12490	NA	NA	NA	NA	NA	NA	NA	NA	NA	NA	NA	NA	NA	NA	NA	NA	NA	NA	NA	NA	NA	0.406159	NA	-0.202191	1.13999	-1.81028	0.466322	NA	-0.605669	NA	NA	NA	NA	NA	NA	NA	NA	-0.803906	NA	NA	NA	NA	NA	NA	1.40958	-1.08824	-0.93135	-1.81338	1.05147
CG12493	NA	NA	NA	NA	NA	NA	NA	NA	NA	NA	NA	NA	NA	NA	NA	NA	NA	NA	NA	NA	NA	NA	NA	NA	NA	NA	NA	NA	1.04507	NA	NA	NA	NA	0.377512	NA	NA	NA	0.414218	NA	-1.89483	NA	NA	NA	0.05803	NA	NA	NA	NA	0.799018
CG6171	NA	NA	NA	NA	NA	-0.179194	-0.468439	NA	NA	-0.562666	0.70829	-0.21771	1.63487	NA	NA	-0.902988	-0.778529	NA	-1.11596	1.88232	NA	0.911905	0.264854	NA	-1.93258	0.180733	0.575093	0.746383	-0.081706	-2.8656	0.437679	0.285958	-1.59192	0.742154	0.120905	0.771691	1.19122	0.479305	0.414922	1.08734	-0.108927	-0.550947	0.627047	-0.640697	-1.06481	0.454973	0.101619	0.967668	1.11181
CG16798	-2.1248	0.803006	0.885492	0.45261	0.422039	-1.70024	1.30732	0.564036	-0.743684	NA	-0.944558	0.216283	0.972507	1.21305	-0.370889	-0.777318	0.887442	NA	-1.3304	0.639391	-0.37129	-1.97429	NA	0.477098	0.789824	0.370205	0.337163	1.0159	0.835937	-1.05699	0.603473	0.294473	-0.176857	0.234701	0.670554	0.282467	-2.95678	-0.423239	-0.569963	NA	-1.13711	-0.293504	1.09423	0.861015	0.721693	0.923957	0.885133	0.009423	0.244435
CG16799	0.430955	1.83198	-0.88591	0.495857	NA	-1.85998	NA	NA	-0.260623	-1.24548	-0.354936	-0.327187	-0.735648	NA	-0.373626	0.848605	NA	-0.255444	NA	1.46323	1.22822	0.118644	1.57335	-1.48222	-1.0003	0.410051	0.380478	0.67557	0.666342	-2.0798	-0.091789	1.37653	-1.11911	0.875178	-1.0356	0.415182	0.561382	0.021561	-0.5581	1.69372	0.357788	-1.18146	1.08757	-0.734749	-0.93021	-1.77748	-2.12972	-0.017473	0.390619
CG8319	-0.532423	1.71437	0.350594	-0.100057	1.8274	0.430593	-0.184747	1.5718	1.18204	-0.829071	0.101537	0.189415	0.223859	NA	-0.5228	-0.672958	-2.52972	-0.68406	-0.452111	-0.385333	-0.698335	0.613162	0.098046	-1.64028	-0.785052	1.50455	0.209582	0.334383	0.119391	1.74375	0.691071	1.84861	-1.57789	0.58125	-0.082765	-1.74224	0.240916	-0.518604	-0.443473	-0.843586	-0.584558	0.771823	-1.53606	0.36062	0.637357	1.16404	-1.0388	0.391643	0.09966
CG16978	-1.42362	-1.78451	-0.701845	-1.14224	1.21864	1.23261	0.022202	0.485537	0.694731	1.17375	1.3674	1.38135	0.796468	0.982798	-0.432038	-0.488826	-0.086203	-0.677162	-0.421491	-1.21816	-0.979393	-0.92549	1.72243	-0.211793	0.005826	-1.28472	0.69375	-0.190047	-0.140732	-1.68369	0.348929	1.47932	0.165156	1.86893	0.129084	1.44895	0.926082	0.519838	-0.206075	-0.212875	-0.09274	-1.15415	-0.199747	-1.6578	-1.34844	-1.02161	-0.573274	-0.905113	0.162935
CG16979	1.19569	0.840015	-1.93353	-0.472132	0.29484	0.252197	-1.64796	0.554508	0.197251	-0.559596	-0.057407	1.05541	-1.33221	-2.29787	0.070444	1.40828	0.396007	0.5463	0.578565	0.532754	0.378433	0.138592	0.78734	-1.93061	-0.592837	0.854201	0.743315	0.81923	1.67945	-0.205384	-0.09708	0.598408	-1.07771	-0.082488	-0.692781	0.047907	0.108674	1.35364	-2.17622	0.096124	1.04322	-2.08595	0.598281	0.207717	-0.135049	-1.70532	-0.001122	-0.938617	0.743732
CG16976	0.594223	NA	0.075336	NA	-0.082998	0.088192	0.11787	0.608198	-0.074732	1.0862	0.043934	-1.18279	0.164491	0.166299	0.999826	-3.31184	0.991595	0.221906	0.427936	-1.46239	0.528733	0.866167	NA	-0.561806	1.12176	-1.6238	0.197676	-2.30766	-1.04656	1.01058	0.849705	0.684807	1.24328	0.4218	0.490197	NA	0.970981	-0.562852	-1.18338	-1.46985	0.624198	0.892145	-0.604902	-0.131202	0.118729	-0.372651	-2.67934	-0.250979	0.112763
CG16793	NA	NA	NA	NA	NA	NA	NA	NA	NA	NA	NA	NA	NA	NA	NA	NA	NA	NA	NA	NA	-1.45807	-1	1	NA	NA	NA	NA	NA	NA	NA	NA	NA	NA	NA	NA	NA	NA	NA	-1.54639	NA	NA	NA	NA	NA	NA	NA	0.244613	-1.62256	0.413945
CG16974	-1.6932	-1.16975	0.653715	0.092024	1.36103	-0.442452	0.970331	1.14085	-0.137626	-0.403046	0.778558	1.52677	-0.731905	-0.843913	-0.235402	-1.16985	-1.81517	0.783028	1.5184	0.001454	-0.183848	0.934085	-2.05659	0.631732	0.413527	0.441645	-0.3644	1.49736	0.269246	0.628737	0.386499	0.346458	1.7757	-1.83027	0.603261	0.015494	-0.72891	-0.777306	-0.463826	-0.575254	-1.65827	0.618078	-1.52627	0.668242	0.751026	2.1885	-0.323478	-0.552153	-0.681443
CG8317	-0.623102	0.341185	-0.398595	1.85017	-1.27915	-1.08126	2.37873	1.11931	-0.711433	-1.14891	0.159329	-0.098353	-0.385037	-0.916283	0.785297	-0.134864	-0.998329	-0.927323	1.14899	0.221858	0.697774	0.590687	-2.15683	0.524758	0.633604	-0.14193	0.549715	0.64138	-0.836832	1.31808	-0.445205	-1.13745	-0.1359	-0.437661	1.50518	-1.70629	-1.25638	-0.219485	-0.533565	-0.457424	0.94861	-0.527346	0.165105	1.77441	1.34077	-1.19755	-1.7445	0.976593	0.080976
CG16972	1.16439	0.378491	-1.96063	-0.87024	-0.413101	-0.296726	-2.42456	-0.795696	0.533895	1.0762	-0.838901	0.258979	0.710157	0.627116	0.907105	1.14221	-0.391373	-0.183229	-0.627348	1.39098	0.612289	-0.756594	1.76011	0.127103	0.657358	-1.27006	-0.517921	-0.391262	2.10395	-1.93072	0.677455	-0.093981	-1.05721	0.458754	-0.999086	-0.043292	0.292656	1.26994	-1.68216	1.20635	-0.12936	0.052755	-0.298238	0.8501	-0.286634	-1.13844	-0.071498	-0.568317	0.148875
CG8311	2.56127	-0.480038	-0.181632	0.170188	-0.816623	-0.127942	-0.913148	0.320707	-1.03509	-0.671427	-0.301486	-0.219027	0.467007	-1.77318	-0.731281	-0.271835	2.36991	0.641581	-0.0945	0.177018	0.90952	-2.00843	0.399977	1.31417	0.258352	0.09472	-0.058789	0.644436	-0.059632	-0.37497	0.336171	0.057911	-1.03672	0.820959	-0.761448	1.03319	-1.06183	-1.84136	0.479319	1.66905	1.14417	-1.19993	1.16434	0.435551	-1.44921	0.567054	-1.15984	-0.505325	-0.625796
CG16970	1.80106	1.39819	-0.951329	-0.139221	-0.321753	0.298737	-0.276059	0.263618	1.37023	-2.68773	0.58198	0.443079	-1.33368	-0.833967	0.507592	0.090703	-1.32696	0.042597	0.446929	0.355101	0.270884	NA	NA	-1.65731	0.16713	0.505197	0.984979	1.28294	-2.03504	0.062105	-0.089872	NA	1.31806	-0.213462	1.63872	0.052307	-0.564186	-0.142504	0.909596	-0.66623	-1.30672	0.748812	-1.4102	-0.415327	0.830981	NA	NA	-0.225919	1.85938
Sox100B	0.54474	-0.621009	1.00238	-0.18635	0.513649	0.000764	-0.033519	1.03564	1.88915	-0.934671	-1.10622	-0.163835	2.31378	-1.18206	-1.57144	-0.306142	-0.822	0.533795	-0.330829	0.633416	-1.20924	0.380116	1.98943	-0.031795	-0.935229	-0.839933	-0.562593	-0.480156	-1.60469	-0.420066	0.750051	-0.87899	1.62025	0.546061	0.000522	0.520615	0.749401	-1.27355	1.45659	-0.888413	-0.727697	1.84404	-1.17398	0.185931	-0.22591	0.618167	-2.58841	-0.837051	-0.548882
CG31100	-1.5495	0.10763	1.75052	1.01743	0.245843	-0.094653	0.795762	0.816048	-1.5764	0.203079	0.132531	-0.756568	0.427747	1.93125	0.028062	-0.753889	-1.55518	0.182114	0.708427	-1.50203	-0.558225	-1.52419	0.065031	-0.176326	-0.458386	0.259778	1.8341	0.599338	-1.24718	-1.65381	-0.141499	-0.915163	-0.961087	-1.23348	-0.605984	-0.147387	1.30215	0.512412	1.36206	1.12673	-0.067527	0.214897	1.67174	-0.833666	1.01747	-1.2046	-0.81709	-0.945929	-1.01325
ham	-0.050406	0.68838	NA	NA	0.144961	0.877493	-0.622411	1.21528	-2.73166	0.012972	1.09392	0.730079	NA	-0.90276	NA	-1.52714	1.10283	0.27447	-0.465824	0.016558	0.143253	0.308	0.957097	0.899169	-2.02551	0.115375	-0.254126	0.969538	0.408839	0.663855	0.235351	0.374897	0.373874	-0.124229	1.21837	-0.412583	0.454397	-0.148878	-1.44051	-1.85697	-2.52561	0.436026	0.193159	-0.243868	1.42433	-1.5628	0.505107	0.266424	-0.938878
Ca-alpha1D	-0.731054	0.077793	-2.65407	-0.56596	0.115669	-0.218794	-0.845452	-0.737727	0.459715	1.26413	0.433525	0.439192	-1.29383	0.602087	0.983048	0.205097	1.46362	0.815276	1.43609	0.043383	-1.29174	-0.57882	1.4775	0.902725	-1.41149	0.352185	-0.742102	1.31925	0.750917	-0.137333	1.19399	1.00872	-1.5395	0.321308	-0.743941	0.262198	0.162233	-0.316328	-0.901074	0.505523	-2.55678	-0.284178	0.930832	0.866404	-0.842245	-1.23279	1.97088	-0.889307	-0.042875
Drs	0.815182	0.061431	0.358058	1.11437	-1.95964	-1.21486	-1.22694	-1.01185	-0.67232	-0.350381	0.164789	-0.145547	0.065631	0.288223	0.812571	1.00785	-1.02074	-0.493329	-0.405175	1.82832	1.98436	-1.96498	0.237272	-0.301462	0.891424	0.044547	1.09319	-1.13121	0.627695	0.403706	-0.861979	0.846598	-0.715196	0.269128	0.137555	-1.06371	-1.30979	0.303203	1.4865	-0.648	-0.428958	1.42485	-1.50877	0.164748	2.00362	-0.390769	-0.995335	-0.347341	-0.613161
Ent3	NA	NA	NA	NA	NA	-2.05793	-0.040397	NA	NA	-0.751796	0.116138	0.243274	-0.91317	NA	0.672722	1.6016	0.92774	0.984314	0.363125	NA	-1.14562	-1.29622	0.637394	-1.09188	-0.235646	1.58183	0.404518	-0.346517	-0.976339	1.66104	0.303851	NA	1.41522	-0.185596	0.923386	-2.09809	-1.03804	-1.01539	0.324944	-0.317178	0.448592	0.973037	-0.730167	-0.557789	1.21504	-0.798028	0.271446	0.864328	1.13724
bnk	NA	NA	NA	NA	NA	NA	NA	NA	NA	NA	NA	NA	NA	NA	NA	NA	NA	NA	NA	NA	NA	NA	NA	-1	1	NA	NA	NA	1.1142	1.17526	-0.532823	-0.541418	-0.5057	-1.84445	1.15125	NA	NA	NA	0.978083	-0.069333	-0.925062	NA	NA	NA	NA	1.00442	NA	NA	-2.51576
CG15784	-0.754593	-0.948879	-1.11824	-0.751149	-0.950923	-0.358569	-0.097484	0.337676	0.641531	0.639275	-0.417848	-0.016245	2.60603	2.3228	0.247499	0.504703	-0.39363	-1.22975	-0.930115	-0.057134	0.725033	0.44692	-1.36676	0.760935	1.43029	-1.13532	-0.136067	-1.42449	0.149882	-0.436157	-0.633189	0.657997	-0.005999	2.27439	0.852217	0.027769	-0.227573	1.43078	0.670755	0.111335	-2.07435	-0.079557	-1.45998	0.148249	0.017918	-0.105183	-1.05291	0.6244	-0.622197
Ent2	-0.136956	-0.06571	0.850081	0.089114	-2.74276	0.068229	-1.37059	-1.89747	-0.358607	0.181363	0.26583	0.081512	0.630297	-0.271318	-0.3119	0.480818	0.929987	0.22572	0.125796	1.79346	1.4331	-1.33571	1.21923	-1.38467	0.443982	0.696109	0.361062	-0.899505	0.499702	-0.142173	-0.747251	0.242255	-0.220481	0.337359	0.836768	-0.392181	-0.465091	0.117126	0.959027	-2.58918	1.91915	0.15758	0.708545	-1.42022	1.09856	0.063921	-0.914264	-0.586228	-0.93868
bnl	-1.60094	-1.21519	-0.636777	-0.521516	1.34007	0.973603	-1.21077	-0.670015	1.2636	1.82477	0.858702	-0.025249	0.940277	-1.72605	0.744278	-0.046199	0.542037	-1.10286	0.05734	0.057216	0.153686	1.39702	0.589748	-1.42507	NA	-0.786782	0.225081	1.03413	0.408962	-0.757294	0.751575	0.373279	0.885347	1.184	-1.11677	1.11008	-0.543945	-2.42038	0.249763	-1.11887	0.993908	0.319142	0.576719	-0.780352	-1.14929	1.63785	0.6895	0.274694	-0.095386
bnb	-1.55913	-2.35463	-1.26305	-0.389243	-0.144966	0.217847	-0.401867	-0.228646	-0.130212	0.203234	0.713713	0.877714	0.34279	-0.154584	0.695496	0.711993	2.61502	0.855554	0.530232	-0.451229	-0.68604	-0.488407	0.303764	-2.00142	0.539812	0.915481	0.730766	0.988158	-0.448632	-2.09715	0.583749	-0.383668	-2.20659	0.132954	-0.708795	0.578134	1.36999	0.223719	0.209153	1.42779	0.273868	0.241408	1.04289	-0.952636	-0.274347	-0.534906	-1.34521	-0.008356	-1.22397
CG6310	NA	-0.059022	0.672729	NA	NA	NA	NA	NA	0.632358	0.809905	NA	NA	-0.306018	NA	NA	NA	0.496541	NA	0.222964	-2.46946	NA	NA	1	NA	NA	NA	-1	0.371103	-0.652529	-1.86922	-2.30454	1.21174	1.01549	0.046012	-0.098835	0.646903	0.299467	-0.184105	-1.6265	-0.093145	1.34717	0.166622	0.812846	0.405061	0.506463	0.374775	NA	0.645104	1.06625
Spase22-23	0.485276	0.668985	-0.522559	-0.878434	-1.72955	0.179111	-1.00861	0.355685	0.409747	-1.57627	1.08543	1.36594	1.23132	0.060008	-1.26834	0.644682	0.582465	-1.77914	0.811814	1.25101	-0.368562	-0.881365	1.52964	-0.405295	-1.42247	0.581777	0.597703	0.489341	0.075508	-1.5036	1.42904	0.353635	-0.057484	0.77305	-0.992667	1.42273	0.19083	-0.206415	0.316145	-0.114781	-0.267712	-2.52156	1.48607	-0.938833	0.066714	-0.821317	0.217478	0.9983	0.335542
Lgr3	2.45658	0.78459	0.241834	-0.305003	0.044614	-0.592561	0.537434	-0.113792	0.466377	-0.32783	-0.388896	-1.5653	0.777877	0.938305	0.106186	0.230226	-1.13881	-2.3583	-1.13994	0.710203	0.636203	0.926099	-1.59425	0.955863	0.789191	-1.03056	-0.046343	-1.19054	-0.037498	1.48618	-1.46845	0.206639	1.24319	-1.15098	1.38888	1.39503	-0.44397	-0.444334	0.681219	0.417042	-0.331426	-1.38772	-0.851798	1.11463	-0.626097	-1.50608	0.81432	NA	NA
CG13902	0.43259	NA	NA	NA	NA	NA	NA	-0.154973	NA	NA	NA	NA	-1.50817	NA	NA	NA	NA	NA	NA	NA	1.23056	-0.862016	-1.53988	0.654274	-0.006467	0.19911	1.55497	-2.11857	-0.642744	0.5966	-0.108023	-0.368486	0.402907	-1.3303	-0.485357	0.954227	-1.98989	-0.371988	0.149346	0.588464	0.512392	1.10751	0.661951	1.4869	0.955081	0.35523	0.220843	0.283334	-0.424945
MESK2	NA	NA	-0.70546	-1.52516	-0.529614	-0.170002	-0.39387	0.328687	-0.235948	0.612365	0.29918	1.12826	0.8104	-1.94824	-0.655185	0.781284	1.62996	1.2707	0.475859	-1.83807	0.664867	-0.030149	-1.91329	0.940133	0.627513	0.891524	-0.515734	0.913351	-0.91459	0.72655	0.724469	0.324385	1.30179	-1.52164	-0.043821	0.42698	-0.541863	-1.45686	0.490826	-1.23048	0.002927	1.23596	-0.190797	-1.73781	1.49063	1.61107	-0.175596	0.594035	-0.625156
CG3909	0.636488	0.246729	-2.07841	0.781835	-0.209095	0.918546	-0.619312	0.460444	0.269035	-0.12608	-1.39433	-0.534106	-0.258258	-0.563774	-0.288133	0.579903	2.03718	0.26504	1.12769	-2.16247	0.911076	-0.238778	-1.32681	0.582208	1.66951	0.297623	-0.98375	0.326166	0.005602	0.319088	-0.069767	0.022148	-0.695726	-0.370786	0.942054	1.16435	1.37272	0.335747	-1.3573	1.08715	0.253288	-1.95816	1.24192	-0.591135	-2.02735	-2.64477	0.831192	0.125945	-0.501469
CG8067	1.71495	0.733565	NA	0.629677	0.738324	NA	-0.180159	0.123369	0.274463	-0.150713	0.219286	-2.18118	-0.300436	1.34597	0.476593	-0.637832	NA	NA	-1.12406	-1.68181	NA	0.307246	-1.08834	-0.733327	-0.733888	0.376715	1.87159	0.623842	-0.255702	-0.442501	0.177242	1.02321	-0.348183	0.292883	-3.61554	0.767732	0.255552	0.184909	-0.490924	0.767808	0.310302	-0.27982	1.08118	0.226762	-0.278752	-1.62382	-0.364747	-1.50508	0.77565
CG17778	0.180979	0.260942	NA	0.394242	NA	-0.1556	-0.220645	0.716873	0.625029	-0.662788	0.447388	1.01537	-0.873227	NA	-3.45172	0.631738	0.372953	0.89185	NA	0.100832	-0.27421	0.889072	0.473917	-0.619693	1.11886	-1.82976	-0.032396	1.31485	-0.663203	0.30076	1.14014	0.670136	1.04725	-2.12007	-1.06109	0.963996	0.330815	-0.850824	0.822162	0.254112	0.547056	-0.083748	0.267355	-1.08825	-1.79146	0.116398	-0.429228	0.189316	-0.173421
CG17777	-0.2929	-2.67924	0.397243	0.644446	-0.318223	0.353461	0.507898	-0.10636	-0.615296	-2.71822	1.03974	0.68641	0.027189	0.12186	0.007642	0.144013	0.274147	1.54272	0.049997	0.009549	0.92392	1.465	-0.079805	-0.815224	0.880726	0.097709	-1.54841	1.27796	1.08102	-0.413859	1.55203	0.126964	-1.07581	-0.133001	0.115588	-0.848594	-1.25188	-1.47492	-0.869998	0.310003	-1.05405	0.326394	1.52097	-0.65223	1.46341	0.907826	0.974392	-1.16265	-0.894437
CG17776	-2.12218	-0.858961	0.764837	0.384162	0.109004	0.097889	0.395437	0.88277	-1.05893	0.20326	0.473767	0.999805	1.25667	0.299131	-0.420719	-0.52535	-2.75634	1.28078	0.419171	-0.168495	0.344297	1.19588	-0.487652	0.069023	1.35688	-0.7439	-1.39024	0.683368	0.065639	-1.09209	0.652068	0.770051	-1.57794	0.261009	-0.691385	0.970392	0.973556	0.633089	-1.65379	1.40424	0.064391	-1.06884	1.39866	-0.359809	-1.4326	1.12326	-0.137277	0.523376	-0.559189
CG32354	NA	NA	NA	NA	NA	NA	NA	NA	-1	NA	NA	1	NA	NA	NA	NA	NA	NA	NA	NA	NA	NA	NA	-2.1112	NA	NA	NA	NA	NA	NA	NA	NA	0.210694	NA	1.70879	NA	NA	NA	NA	NA	-1.10274	0.575254	-0.186168	NA	-1.20583	0.528871	-1.73733	-0.016051	NA
RhoGAP68F	0.552292	-3.44778	-1.12392	1.10522	-0.069317	-0.934162	0.086863	0.80485	0.20315	0.42537	0.196535	0.574615	-1.11929	0.108341	-0.268637	1.22316	0.345967	0.122404	-0.292739	0.681385	0.825688	-0.102666	-1.92823	0.726229	1.24949	-0.273428	0.328607	1.02473	0.566089	-2.64704	0.979567	0.17706	-1.77729	0.151357	-1.84254	0.564913	0.477059	0.267995	0.600766	0.516297	0.306169	-0.203414	0.778831	0.210865	-0.151405	-0.74976	0.115733	-0.624063	-0.213781
GstD7	0.671309	0.959458	1.02412	-1.64343	1.3587	-0.540956	0.446824	0.823681	0.309806	NA	-0.264747	0.096087	-0.684632	-2.80016	0.262636	-0.454515	0.276297	NA	0.159526	NA	NA	-1.39734	0.028378	1.42933	-0.060366	NA	NA	-0.336536	NA	NA	NA	0.143306	-0.406045	-0.891428	NA	2.12238	-1.44407	-0.068991	NA	-0.476203	0.26498	1.74205	-0.945	NA	0.295552	-0.279236	NA	1.72454	NA
GstD6	1.34007	1.55593	0.554519	0.508691	-1.40022	-0.388833	-1.35744	NA	1.03252	0.268703	-1.34188	-1.92327	-0.289048	-0.566593	0.534361	0.206267	NA	NA	NA	0.420571	0.845652	NA	NA	NA	NA	NA	NA	NA	1.32095	NA	NA	NA	NA	-1.09787	NA	NA	NA	-0.223077	NA	NA	NA	NA	NA	NA	NA	-1.23266	NA	NA	NA
GstD5	0.89968	0.414748	0.350382	0.141807	-1.55331	-0.285751	0.713653	0.012625	NA	-0.024945	-0.744152	-3.43065	-0.531834	1.09075	0.230771	0.255501	0.830006	0.425603	0.48668	-0.184846	0.903269	NA	NA	1	NA	NA	-1	-0.607665	2.0161	NA	0.00512	0.159581	0.193497	0.803029	0.350202	-1.93593	-1.92234	-0.015982	1.34209	-0.442302	0.208518	NA	NA	-0.423377	0.26946	0.897949	-2.05633	0.153491	-0.330422
GstD4	1.47048	1.26382	-0.089721	-2.48389	0.246074	0.219163	1.24152	0.041361	0.430539	-2.04235	-0.418244	0.445886	0.835504	-1.62066	0.102087	0.49483	0.313424	0.5133	0.21387	-0.607918	-0.569066	0.717999	-1.95354	0.152424	0.712393	NA	0.37072	0.544343	0.341611	-0.174067	1.4377	-0.009927	-0.019105	0.075437	0.368569	1.2738	NA	-0.781122	-2.94617	-0.054046	0.807962	0.532592	-0.718058	0.595442	-1.27496	0.16068	-0.591327	0.433869	-0.503615
GstD3	0.514414	0.500494	-1.83227	-0.834536	0.36959	0.702256	-0.060061	1.0171	1.07793	1.69679	0.616464	1.19514	0.238744	-0.036655	-2.01189	-0.799062	-0.192578	0.305474	-1.94099	-0.521044	-0.005312	-0.198454	1.50896	0.151016	-1.88067	0.34389	0.075253	1.39707	0.536436	-1.53461	1.39146	1.33233	0.856088	1.07526	-0.767975	0.831657	0.511782	-0.573452	0.035774	-0.853331	-1.203	-1.09409	0.283832	-1.14997	-1.07526	-0.23566	-0.02518	0.550144	0.685994
GstD2	0.546229	0.897509	1.08846	-0.144405	0.171404	-0.055342	-0.093662	0.47516	0.466019	0.278712	0.128576	-0.086763	0.483896	-0.083672	0.104512	-0.09641	-4.19773	0.23469	-0.094885	0.269886	-0.292183	0.521542	0.57117	0.328612	-1.85553	-0.720045	1.15426	0.421093	1.34092	0.595172	-0.111842	-0.072864	0.145625	-0.00741	0.081215	-0.663102	0.518449	-2.34679	0.097497	0.866494	-0.843469	-0.628182	-0.231305	2.30834	-1.46985	-1.04589	-0.718433	0.467873	-0.565528
GstD1	-0.354439	-0.112414	-0.703118	-0.366294	1.1578	1.49247	0.91722	1.44412	0.655668	0.245554	0.468457	0.567852	0.570033	0.016763	-1.0112	-0.541469	-3.07419	-0.814682	-0.915102	0.336508	0.020453	0.358479	-1.03119	1.32463	1.11626	-1.23354	-0.534642	-0.945653	-0.31124	-0.288182	1.90199	1.19973	1.94979	1.25982	0.812259	-0.307706	0.213019	-0.740592	0.197981	-1.26522	-0.749757	-0.187202	-1.38921	-0.838672	-0.511162	1.68958	0.30009	0.621677	0.338001
vimar	1.5739	-2.27476	-0.282998	-0.344347	-0.949837	-0.605909	1.11482	-1.68311	-0.072349	0.338789	0.21225	0.828312	-1.07328	-1.1276	0.315154	0.980831	1.17294	1.30071	-0.222659	0.526393	0.27274	1.93839	-1.15996	-0.027946	0.210968	-0.92212	-0.039339	0.381422	0.09442	-0.282661	-0.149057	0.253376	0.49411	-0.669943	2.3384	0.366286	0.071242	-1.48278	-0.188049	-1.88189	1.43914	1.26408	-1.27558	-0.453184	-0.319323	0.555594	-1.06152	1.00777	0.860482
Tbp-1	-0.441238	-0.707821	0.717318	0.570402	1.03434	2.16887	0.798612	0.537334	0.65218	-0.91348	-0.221053	0.773072	-0.423759	-0.206985	-0.217553	-0.037528	-3.10626	-0.539072	0.358756	-0.080619	-0.715501	0.339913	-2.22518	0.410405	0.641609	0.47053	0.362718	-0.4351	-0.429991	-0.231156	-0.160349	2.51563	-0.395722	0.054094	0.087893	-0.945949	2.58554	-0.337565	-1.04002	0.713761	-0.680003	-0.635719	-0.53922	0.485055	-0.611178	-1.15808	-1.02352	-0.533181	2.19628
GstD9	-0.609432	-0.983874	-0.151439	-1.00303	-0.316033	-0.698544	0.305165	0.347882	1.87361	0.272741	0.038755	1.21996	1.97936	0.476599	-0.408868	0.497844	-2.31258	-0.087378	-1.40222	0.027514	0.933969	-1.22946	2.02602	-0.099638	-0.101428	-0.602816	0.007318	0.065391	0.609994	-0.770113	0.800704	1.3964	-0.373832	2.04439	0.440101	1.02873	0.461181	0.413373	-1.10388	0.06863	-0.435287	-1.92586	-0.393147	-0.66266	-1.66412	0.062777	0.284626	0.951646	1.55428
GstD8	2.43811	-1.27448	0.528835	0.2962	2.38012	0.402905	0.611427	-0.284916	0.082758	-0.687914	0.359625	-0.208112	-0.110642	-0.002059	0.499486	-0.37033	-1.47806	-0.539614	-1.5247	-0.169592	-0.949047	0.533614	-0.626108	-0.461708	1.38993	-1.60718	0.771454	-0.013127	1.66597	-0.778662	-0.65297	1.16988	-1.66107	0.509189	-0.081866	0.213679	-0.094596	-0.047679	-1.11687	0.044087	0.083549	-0.394438	-0.726721	2.67731	-0.795657	-0.086655	1.13075	2.0183	-1.14958
Gs1	-0.676545	-1.35511	-0.638795	-0.528404	0.177511	-1.0125	0.970902	-0.623707	0.469181	0.434068	0.379639	0.203235	0.652377	-0.122122	-0.960419	-0.916922	3.37723	0.932444	0.218111	-0.36831	-0.611864	0.287398	-2.20987	0.560971	0.575927	0.591434	0.194142	1.24187	-0.697066	-0.300906	-0.506735	1.81923	1.17383	0.64062	-0.582986	1.00287	-0.723275	-0.716835	1.63191	-0.683102	-0.798135	-0.583919	0.282654	-1.97647	-0.223552	-0.667716	-1.91864	1.03415	0.387241
Gs2	-1.55769	-1.37051	0.038796	0.563553	0.69279	0.979136	-0.060508	0.087412	0.08518	-0.045911	0.481669	1.23343	0.194536	0.126675	-0.176224	0.082332	-3.19521	1.0722	1.25246	-0.358196	-0.125923	-0.226154	-1.98785	0.273581	0.568694	1.25954	0.112187	0.492717	-1.04527	1.34878	2.62629	0.188878	0.529856	-0.327597	-0.261934	-1.11713	0.705011	-1.59063	-0.450313	0.287302	-1.42687	0.524498	-0.577619	-0.303802	0.397822	2.22709	0.209712	0.367574	0.08455
CG13516	2.07659	-0.649238	-0.698058	-0.189311	-0.366153	-0.106055	1.4364	1.59539	0.357735	-0.557951	-0.326436	-0.771982	1.93823	-0.995577	-0.462871	0.405669	-0.423432	-1.84681	-0.797175	-0.269191	0.65022	0.208045	-0.038454	-1.14807	1.92867	-0.95778	0.007586	0.035224	0.655793	-0.685806	0.8087	-1.82313	0.440464	-1.32145	1.26288	-2.0284	0.013694	0.442419	1.05113	0.504133	-0.867209	1.29679	0.057503	0.934997	-0.777741	0.046356	-1.51681	-0.167379	-1.51155
NHP2	0.981136	0.433959	0.719136	0.170776	0.531976	0.01131	-0.67369	-0.297871	-1.69287	0.105145	-0.047353	0.807855	1.29016	-1.38483	1.56704	0.709551	-0.302165	1.08542	-2.40901	-0.947836	-0.657841	-0.478542	-1.53083	-0.612714	1.20247	0.162747	1.25687	1.40372	0.475302	-2.75737	0.589402	-0.527938	-0.354487	-0.274299	-0.451287	-0.179134	0.864651	0.330235	-0.114357	1.22677	-1.14228	-0.429858	1.50184	0.628434	-0.789336	0.217761	-0.897996	0.003932	-0.279515
MP1	-0.30608	-0.397788	0.694823	0.607129	-0.079173	-2.70739	0.118907	0.80054	-0.017869	-0.090585	0.972969	1.14013	-0.107031	-2.91511	0.45822	0.547271	0.038528	0.336821	0.702366	0.138114	0.065207	-1.03121	-0.352099	-1.18479	0.422343	1.7542	0.391553	-0.327999	-0.538861	-0.4035	-1.52104	1.61836	-0.822887	0.692615	0.044153	-0.289929	0.016078	0.678615	0.320122	-0.355398	2.3883	0.324216	0.507946	-2.11165	-0.219148	-0.796761	-2.10641	0.605899	0.074041
ade5	-0.594469	-1.11108	-0.517139	0.33601	-1.81	-0.726104	1.99326	1.80688	-0.016018	0.247585	-0.445318	0.029893	-1.16694	-0.857496	0.863175	1.34223	-0.16973	-0.42402	-0.844723	0.901869	1.16213	0.447328	-0.79325	1.19231	1.09939	-1.54182	-0.403954	-1.08349	-1.25572	1.5355	-0.550541	-1.33133	1.31854	-0.016542	1.14027	0.054722	-1.51054	-0.301155	0.475603	-0.70714	1.50262	0.448795	-1.09406	0.494331	0.880137	-0.71616	-1.42527	-0.372109	0.826875
CG31098	-0.739351	0.07986	0.027668	0.501959	0.919282	0.624097	0.098483	-1.06017	0.203736	0.410931	-0.760645	-1.99913	-0.984493	1.42745	1.52818	-0.471971	1.70407	-0.510148	1.29521	-1.16165	-1.13337	0.323037	-2.10691	0.003765	0.152609	0.580383	1.04711	0.348909	-1.13216	0.930516	0.158755	0.384256	-1.74484	-0.94022	-0.579979	1.37279	-0.153142	-1.66869	1.07097	1.48537	1.257	-0.524461	0.828047	-0.779839	-0.313303	-2.3789	0.156067	-1.29641	0.407682
for	0.070372	-0.068489	-0.284915	0.113522	-1.69046	-0.25706	-0.585422	-0.185143	0.55133	-0.470458	0.404093	0.813442	-0.715838	-2.21297	0.101149	0.514908	2.92034	-0.670782	-0.064811	1.08592	0.631285	-1.27712	0.138933	-0.533688	-0.166958	2.00254	-0.163706	0.864477	1.46347	-0.622667	0.274473	0.677081	-1.63818	1.81398	-0.203025	-0.389192	1.44155	-0.156293	-1.27047	1.02395	-0.595432	-1.12631	-0.205063	-0.093964	-1.2584	0.056648	-1.57866	1.13773	-0.192593
ade3	-0.396496	-1.32234	0.068041	-0.071966	-1.72408	-0.059542	1.98822	1.71981	0.189417	1.55584	-0.553794	0.499024	-0.826931	-0.519667	0.900482	0.683881	-0.981261	-1.20294	-0.993444	0.583715	0.464037	0.719941	-2.15951	0.480136	0.749217	0.151197	0.059019	-0.68984	-1.44894	1.51194	0.478867	-0.274887	0.086753	-0.696677	0.223944	-0.15295	0.100579	2.38478	-0.114476	-0.679468	0.803867	-1.41666	-0.569135	1.45416	-1.00186	0.330857	-0.948163	-0.032589	0.697461
CG5961	-1.22843	0.738323	-0.357637	0.45605	-0.778767	-0.04504	0.564584	0.203844	-0.896692	-0.199624	0.860284	-0.726992	-1.09881	3.59805	0.009209	-0.420498	-0.378742	0.524889	0.331804	-0.551516	-0.604295	0.988968	-1.68496	1.1175	-0.142875	0.522053	-0.800688	1.2029	-1.67661	-0.640889	0.864207	-0.65323	-1.08585	-1.60391	0.673859	-0.189179	0.716435	0.528977	-1.48721	1.49906	0.185783	-0.168637	0.878677	1.30623	-0.350599	-0.735275	2.62929	-1.39861	0.145777
CG9806	-2.47606	-0.133277	0.737333	-0.095421	1.66414	0.794649	-1.35123	0.194005	-0.372102	0.310475	-1.04222	0.878002	0.714111	-0.056611	-1.28219	-0.716667	-0.601649	1.10052	1.63987	-0.00207	0.096383	1.27126	-1.27581	0.916003	-1.34784	0.269506	0.166885	0.666115	0.564455	-0.899848	0.660268	-1.30382	-0.069321	-0.636782	1.70005	-0.804303	-2.05471	1.43113	-0.966481	0.971917	-0.317805	0.397798	-0.26853	0.929868	NA	-0.187417	0.632529	NA	1.1826
CG9804	-0.915049	0.308173	-0.025887	1.14283	0.200256	0.977983	-0.877774	1.01792	-0.693784	-0.483483	0.054869	0.811004	0.344583	-2.76284	-0.044346	1.28804	-1.01829	-1.51072	0.350864	0.77315	1.06249	-0.073171	-1.42106	0.725792	1.55169	0.214162	-0.997417	0.542268	0.600996	-0.764157	0.857575	0.860145	0.513981	1.36499	-2.03505	0.185152	0.17252	-0.247528	-1.20082	-0.160425	0.942336	-0.616126	1.5546	-1.75198	-0.818475	1.00309	-0.264893	-0.835082	-0.210099
Ugt86Dc	NA	NA	NA	NA	NA	-0.033128	NA	-2.097	1.06554	0.296776	NA	NA	NA	NA	NA	NA	NA	0.587965	NA	0.179844	NA	0.535103	0.103592	1.00333	NA	-1.64203	NA	-2.13499	NA	-0.027754	NA	NA	NA	0.635208	NA	NA	NA	NA	NA	NA	0.675977	NA	NA	0.755961	0.095597	NA	NA	NA	-1.8235
CG9801	-1.16536	-1.40715	-0.319227	0.291245	-1.89166	-0.662165	0.155054	-0.330923	0.229664	1.56202	1.3793	0.904236	-1.63112	-1.04486	0.719083	0.162057	1.74344	0.586177	0.421143	-0.175319	0.474372	-1.24832	1.78126	-0.106226	-0.42744	0.733452	-0.732723	-0.124483	-0.047275	-1.93341	-0.373829	-0.225949	-0.897648	0.238446	2.40294	0.126654	0.664748	0.084914	-1.48251	-0.722678	2.02563	0.074981	0.303781	-0.166188	0.05186	-1.95017	0.639637	0.73276	-1.46312
soti	1.73113	1.6932	-0.511206	-1.14713	-0.431795	-0.193469	-0.66413	-0.073055	-0.085054	0.203124	-0.93966	-0.457193	0.523455	-0.476281	0.905811	0.804734	-2.05988	-0.834482	-0.843611	1.26757	1.5879	-1.85798	0.689052	0.749479	1.03737	0.040588	-0.658508	-1.96708	1.60822	-0.316647	0.329783	0.241263	-0.306551	0.805256	-0.055347	0.407851	0.222022	1.29778	-1.32833	0.494948	-0.817794	-0.58491	-1.91193	1.24556	0.635914	-1.85902	-0.086427	-0.283789	0.812152
fog	-0.245817	-2.19138	-0.870398	-0.916442	-1.32261	-1.07489	0.559386	0.956049	0.376332	1.13361	1.73528	1.60311	0.258302	-0.800098	0.343088	0.601063	-0.618379	-0.189527	-0.031635	-0.533958	1.22891	-0.512797	2.1031	-0.757387	-0.454381	-0.670038	0.291507	-0.351524	-0.562298	-0.4728	0.300755	0.456508	0.715316	-1.16653	0.443807	1.00276	0.478615	-1.44608	1.468	-1.54501	1.3068	1.73421	-0.199541	-1.02546	-1.13755	-0.452509	-0.761173	0.87111	-1.07386
Ef1gamma	-1.0826	-0.575374	0.776391	1.25504	-0.734847	-0.826671	0.243925	0.64122	-0.107179	-0.187776	-1.06559	-0.27712	-0.239532	-0.87151	-0.462777	-0.192291	3.55208	-0.070525	-0.516244	0.629846	0.111531	0.542802	-2.12742	0.750797	0.44445	0.608469	-0.219104	-1.70386	-0.824678	1.11204	0.853713	0.397739	1.25845	0.578625	1.30561	-2.08766	0.635226	0.548406	-0.482638	-0.225677	-0.768399	-1.00539	-0.821605	0.996299	0.233796	1.89229	-0.696623	0.950656	0.842065
CG6499	NA	NA	NA	NA	NA	NA	NA	-1.05192	NA	NA	NA	NA	NA	NA	NA	NA	NA	1.34456	NA	-0.292636	NA	NA	-1.12948	NA	NA	NA	NA	NA	NA	NA	0.276867	-2.00302	NA	NA	1.11241	0.461414	0.825452	NA	NA	NA	NA	0.667973	NA	-0.20469	-1.13641	1.00749	0.482046	NA	-0.740038
fon	1.67017	1.50956	1.16479	1.63767	0.450897	0.701667	0.751771	-0.836477	0.41744	-1.83004	-1.20303	-0.165333	-1.28049	0.125723	0.271437	-0.533985	-0.827031	-0.28724	-0.601221	-1.32539	0.189121	1.83211	-0.534465	0.879911	-0.70268	-0.769572	-0.705308	-1.73841	-0.731445	1.34939	-0.480812	-1.02727	1.75467	-0.841169	1.08779	-0.651745	-0.830504	-0.721668	0.797863	-0.3861	0.511566	0.571886	-0.084356	-0.371595	1.79192	1.8363	0.524605	-0.226072	0.83983
foi	NA	0.936525	-0.032926	1.04804	-0.676926	-1.45444	0.205408	0.755955	-2.01117	NA	-0.502049	1.07713	0.770772	-0.007992	-0.156008	1.08721	NA	NA	-1.7523	NA	0.712774	0.141828	-1.71901	-0.793532	1.013	1.15178	0.205936	-1.39128	0.054797	1.14069	-0.044385	0.662186	1.58756	-0.285509	-0.035602	0.095454	-0.308818	0.024336	0.82704	-2.11471	-0.187253	0.734696	-1.79503	-0.512152	1.54798	-1.278	NA	NA	NA
fok	-1.25224	-2.42247	-1.76011	-0.94869	0.301351	0.660305	-0.361292	0.132166	0.002213	-0.617409	-0.40746	0.585803	1.05435	-0.7853	1.19054	0.858825	-0.144923	1.23194	0.690468	1.23857	0.753371	0.497808	-1.82797	-0.870023	0.877696	0.728105	0.594382	-1.85479	-1.3921	1.23527	-1.05791	0.280284	0.257484	1.52676	0.448006	-0.772909	-0.565035	0.505221	1.84095	-0.57392	0.399934	0.348332	-0.665753	-0.897638	0.937823	-0.106677	-0.508525	-0.146085	-1.65946
CG7023	-1.19526	-1.30643	0.711897	-0.01948	0.937459	-0.987332	0.684717	1.31383	0.235312	-0.553878	0.060794	-0.755373	-0.545544	0.680642	0.36172	0.407762	-1.92694	0.413475	2.58014	-0.256416	-0.841095	0.849296	-0.16564	0.576793	-2.06887	0.798915	0.009504	0.108093	-2.34063	-1.131	0.347566	0.544595	1.50643	0.167381	0.816524	2.09804	0.888006	0.437889	-0.313104	-0.883881	-0.263646	-0.482288	-0.019304	-0.432816	-1.04786	-0.832533	1.16573	-2.68718	0.122927
MKP-4	-0.502422	NA	0.327732	NA	-0.571317	NA	NA	0.918009	NA	NA	-1.85284	0.41307	NA	NA	NA	NA	0.809346	NA	1.47566	-1.01724	NA	NA	-0.083428	1.05126	-1.86638	0.469743	0.428808	-0.327666	-1.36839	1.25453	-0.717979	-1.02222	-0.083188	-1.44104	0.252847	0.272599	-0.335779	-0.675822	1.98019	0.413856	1.25711	0.976527	0.774225	-1.63858	0.42879	2.19797	-0.734263	0.340652	-0.277161
CG14785	1.34295	0.584451	-1.55599	-1.39645	1.20237	-1.01764	-1.10525	-1.11407	-1.15348	0.054462	1.03593	-1.34664	-0.26436	1.56585	-0.145059	0.747528	0.159489	-0.018213	0.943695	1.06105	0.419368	-0.203125	1.81352	-0.320193	0.400782	-1.54443	-0.146558	-2.27332	0.313778	0.217846	-1.28666	0.674701	0.272175	1.2437	1.01656	0.736165	-1.35742	1.25513	-0.900619	0.683623	-0.300148	-0.031162	-0.976582	1.18809	-0.475864	0.032097	0.696492	-0.4128	0.39889
CG6495	0.40063	-1.59479	-0.439371	-0.264577	-1.26245	0.421695	-0.907823	0.055889	0.410471	-0.255217	0.040749	0.455462	-0.599091	0.501375	-0.868933	0.475728	3.14605	1.06098	0.941965	-0.781301	-0.937434	-0.575118	-0.084042	0.329003	1.24002	0.887154	-1.79701	1.04841	-0.387789	-0.402466	1.13187	-0.637821	-0.655218	-0.342284	-1.81042	0.553915	1.521	-0.101332	-0.812595	2.08179	-0.601371	-0.884421	1.30778	-0.294131	-0.714921	2.67332	-0.96409	0.554826	-0.505646
Gsc	NA	NA	NA	0.600323	NA	NA	NA	-1.40764	NA	NA	0.264024	-0.833084	NA	NA	NA	NA	NA	NA	1.37638	NA	NA	NA	-1.6989	NA	NA	NA	NA	NA	NA	NA	0.914336	NA	-0.749757	-2.21983	0.394235	0.184836	-0.181168	NA	NA	1.02665	NA	NA	NA	0.630696	NA	NA	NA	-1.40449	NA
CG9990	-1.19156	-1.67301	-1.33608	-0.483256	0.167338	0.295567	-1.30759	-0.58528	-0.698047	-0.29336	0.18533	0.556661	-0.342509	-1.01756	0.639321	0.966982	0.891742	2.07443	1.71139	0.962053	0.477437	0.335318	-0.349143	-0.836259	-1.46701	0.819615	1.49748	0.588243	0.445218	-0.099234	0.476963	-0.345285	-0.606254	-0.781106	-1.51126	-1.61775	-0.315018	-0.998251	-0.624129	0.470256	-0.527542	2.11856	0.556865	0.836347	1.93337	-0.56819	1.4333	-0.517696	-1.37081
Ugt86Dj	NA	NA	NA	NA	NA	NA	NA	NA	NA	NA	NA	NA	NA	NA	NA	NA	NA	NA	NA	NA	NA	NA	NA	-3.90015	NA	NA	NA	0.929799	0.374861	-0.359634	NA	-0.924929	NA	NA	1.73519	NA	-0.808264	1.5354	NA	0.186202	NA	-0.791398	-1.4453	-0.972712	0.540777	NA	NA	NA	NA
CG7025	NA	1.36132	NA	NA	NA	NA	NA	NA	NA	NA	NA	NA	NA	0.015947	0.085362	NA	NA	NA	NA	NA	-1.46263	NA	-1	NA	1	NA	NA	-0.949172	1.08956	NA	0.779664	NA	-2.56345	-0.202734	NA	0.823513	-0.212407	0.573878	NA	0.605858	-0.340101	NA	NA	NA	0.395391	-1.00168	NA	NA	NA
RpL23A	-1.21587	-0.773184	0.712431	1.29244	-0.121143	0.250763	-0.034399	0.279624	-0.621634	-2.61257	-0.9082	0.170797	0.419508	-0.05167	-0.353753	0.147128	2.8181	0.289144	0.33397	-0.184729	0.163248	0.303699	-0.396318	0.259107	1.19447	0.610011	-1.97096	-1.16838	-1.23541	0.84731	2.14927	-0.63743	1.68761	0.207518	-0.020746	-1.82445	0.508993	-0.704327	-0.017441	0.375373	0.227943	-1.10248	0.060479	-0.296863	0.943031	2.15773	0.362093	0.652892	-0.329254
Wnt2	NA	NA	NA	NA	NA	NA	NA	-1.90352	NA	NA	NA	NA	NA	NA	NA	NA	NA	NA	NA	NA	NA	NA	-1.79168	NA	NA	NA	NA	NA	NA	0.306785	NA	NA	NA	NA	-2.14416	NA	NA	NA	-0.34551	NA	NA	-0.062156	1.21335	0.816537	0.215156	NA	1.17382	NA	NA
Wnt6	-0.863965	NA	NA	NA	NA	NA	NA	NA	NA	NA	NA	NA	NA	NA	NA	-0.537643	NA	NA	NA	NA	1.40161	0.754221	-1.7413	0.746301	0.806764	-1.00098	0.434996	0.534197	-1.1706	-0.687489	2.03866	-0.52643	1.43082	0.130139	-0.546704	0.454118	0.682903	-1.18207	0.983327	-2.2378	-0.3934	-0.169957	0.262593	-0.392392	0.790083	0.045932	0.576197	-0.931942	1.6064
Wnt5	-0.530079	-2.59458	0.650354	0.00367	-1.07725	0.008285	-0.086202	0.656645	NA	-0.025454	0.678574	0.53084	-0.061342	-0.353582	0.260935	-0.242806	2.26428	1.16472	-1.61822	-0.444974	0.816184	-0.197973	-1.1401	0.720955	0.844296	-1.41792	1.19074	0.743358	0.241901	-2.58303	0.677203	0.368631	0.21537	0.3781	NA	-0.177977	0.660411	0.46027	0.403505	0.649914	0.740727	-1.73755	1.23019	-1.19962	-1.07141	1.25291	-0.376853	0.253897	-0.291765
Wnt4	-0.670833	0.173774	-1.04837	0.890728	-1.12562	-0.281308	0.924761	0.830772	-0.364092	-0.22766	-1.54516	0.824953	NA	0.425132	0.612026	1.24461	0.733144	-0.810094	1.23594	0.66924	-2.49195	0.611644	NA	-1.4101	NA	NA	0.798451	0.719043	-0.384362	-2.13175	0.506464	-0.301703	0.836805	0.567174	0.566778	0.512242	0.727359	0.182168	-1.42991	1.12827	0.685333	-0.646085	0.625427	-2.16325	NA	0.41731	1.27336	-2.3359	-0.125433
ldbr	0.902138	NA	NA	NA	-1.87895	NA	1.30116	0.384965	NA	NA	-0.132917	NA	-0.849755	NA	NA	NA	NA	0.273361	NA	NA	NA	NA	-1.13041	1.30116	-0.170749	NA	NA	NA	0.243228	1.10842	0.232031	-1.15687	NA	-0.490485	NA	0.072744	NA	-0.082152	0.466754	0.182591	0.989949	-2.60104	NA	NA	1.03483	-0.823631	-1.05384	1.14302	1.49842
mRpL10	-2.39001	0.986766	-0.748092	-0.149899	-0.144073	0.036599	0.942306	-0.546526	0.069454	0.853426	0.792244	0.812063	-0.124247	-2.78128	-0.214799	-0.213385	-0.209919	0.521298	0.914972	1.14184	0.451264	0.225633	-1.70892	-0.863264	1.04167	0.235888	1.06899	1.08217	0.0668	-2.47704	0.381965	0.193601	-1.36838	0.418836	-1.41146	0.767146	0.661195	0.389654	-0.953243	1.39278	0.381616	-0.171707	1.40173	-0.460734	-0.294924	-0.81572	-0.0825	0.702521	-1.16705
Taspase1	1.05971	-0.737519	1.98514	-0.562768	-0.311784	-0.509804	-0.689599	0.966374	-0.006136	0.501316	-1.07514	-0.297706	-1.71422	0.976864	-1.40293	-0.042285	1.24066	1.87054	-0.47503	0.051309	-0.82699	-0.355172	1.19622	-0.065635	1.15133	-0.170638	-1.75611	0.955675	-0.285155	-2.29778	0.884307	-1.62146	0.980568	1.03515	0.937869	0.311925	0.060073	0.672151	0.898813	-0.0857	0.763056	-0.710457	-0.14597	-1.45685	-0.896216	0.748124	0.73129	-0.514334	-1.91685
CG34247	0.977142	NA	-1.78073	0.478762	NA	NA	NA	NA	-0.381751	NA	NA	0.706577	NA	NA	NA	NA	NA	NA	NA	NA	NA	0.552552	1.17829	NA	NA	-0.229643	-1.5012	-0.457638	NA	NA	1.38767	-0.930028	NA	NA	NA	NA	NA	NA	NA	NA	NA	NA	NA	NA	NA	-1.7582	1.19	0.901872	NA
ftz-f1	-0.541752	-0.57878	-1.88919	-0.241114	-0.871913	-0.033073	-0.824113	0.292017	-1.69252	0.759607	1.44006	1.45941	-0.18164	0.113221	1.21848	1.82053	-0.129122	-1.28446	-0.189294	0.91132	0.44233	0.660894	NA	0.48776	0.027331	-1.93579	0.759801	-0.002718	-0.238938	1.29311	-0.242242	-0.387452	1.16852	-0.763492	1.02974	-0.578163	-1.03738	-1.683	1.13403	-1.19957	0.44557	1.36117	-0.914567	-0.918738	1.53411	1.38834	0.646358	0.968048	-0.310088
Pi4KIIalpha	1.13886	1.03173	NA	NA	0.331694	-1.39642	NA	1.20697	-0.621224	0.991493	0.585611	1.39474	-1.28935	NA	-0.220776	0.229917	0.107625	-0.411615	-1.48386	0.213478	-1.80888	-1.32313	NA	0.74942	-0.585822	1.15953	NA	0.445158	0.918651	0.734505	0.195397	0.894553	0.036434	-0.516551	1.01992	-0.4003	0.523106	-0.190224	0.787631	-1.10967	0.060897	0.005317	-0.39116	-3.41104	0.397372	-0.664369	-0.610736	-0.892505	-0.394118
CG42249	1.27819	2.02827	0.274759	0.06119	-0.340634	-1.08235	-1.62892	-0.579233	-0.2134	0.066519	0.451692	-0.659182	0.101461	-0.12391	-0.202821	0.441969	-2.28517	0.539851	-0.831681	1.55997	1.14343	0.948594	-0.225039	-1.74457	1.19414	0.444965	-0.618096	-0.824285	1.9184	-0.24933	-0.31103	0.988619	-0.907695	1.40008	-0.55412	-0.635851	0.124972	1.70861	-0.89413	0.268525	-1.17794	-1.09239	-0.928503	1.3176	-0.15153	-0.306427	-1.606	-0.96968	0.757726
CG42248	0.441236	-0.467278	0.914964	0.918292	1.208	0.405223	NA	1.16649	NA	NA	-2.06926	0.134173	0.103248	NA	0.300347	NA	NA	-1.25785	-1.95301	0.315561	-0.160136	NA	NA	NA	1	-1	NA	-1.42886	1.09608	NA	0.988726	NA	NA	NA	NA	NA	-0.534525	-1.51564	NA	NA	0.524929	-0.086484	NA	NA	0.955764	-0.056087	NA	NA	NA
sob	NA	NA	NA	NA	-0.373323	0.348026	1.02869	NA	NA	NA	NA	NA	-1.42354	NA	NA	0.953004	-1.40762	NA	NA	0.874767	NA	NA	NA	NA	-1.19032	NA	NA	0.70526	1.32821	NA	-0.221039	NA	-1.86992	NA	NA	NA	0.670108	0.150661	-1.2272	0.463932	NA	NA	NA	NA	NA	0.989671	0.319225	0.956068	-1.12789
Sod2	0.46963	-0.098212	0.784664	1.04337	-0.763096	-0.243195	0.44074	-0.428727	-2.109	-0.805653	0.38489	0.349273	0.98018	-1.60014	0.486803	1.9088	-0.531711	-1.85739	-0.081315	0.56732	1.10276	0.908659	-2.12513	0.113813	0.760852	0.233798	0.108004	0.911746	0.07221	-1.38798	1.01404	-0.279066	-0.691338	0.147963	-1.486	0.963617	0.815123	0.490062	-1.6625	1.90003	0.109429	-1.18317	0.950735	0.234322	-0.91923	-0.037994	0.922324	-1.35534	0.280789
mei-217	NA	NA	NA	-0.472032	NA	0.40432	NA	NA	1.23144	NA	NA	NA	NA	NA	NA	NA	-1.68189	NA	NA	0.518164	NA	NA	0.890008	-1.3968	NA	NA	0.506791	NA	1.30979	-0.352881	-0.628701	0.838566	NA	-1.4485	0.444449	0.037879	1.01783	0.831593	NA	1.06479	-1.45526	-1.92452	-0.019776	0.284747	NA	0.745126	-1.62001	0.408341	0.386432
sog	0.739898	0.736084	-1.43324	0.3029	0.271001	-0.067494	-2.43226	0.238393	0.959673	-2.04487	-0.467555	-0.783675	1.17344	1.41357	-0.709612	0.493564	0.017459	1.26584	0.112888	0.011481	0.20251	0.641922	0.543561	0.534	-2.1875	0.471328	-0.00331	-0.464723	-0.71294	1.43633	-0.805263	0.221401	-0.260995	1.95088	0.967765	-0.089034	0.153366	0.881074	-1.22224	-0.671953	-0.018801	1.85264	-0.871586	-1.23438	-1.11154	1.77898	-0.026383	-0.306002	0.529662
CG42240	-0.060285	-1.01853	-1.42695	0.110466	-1.65957	-0.039674	-1.30281	-0.417129	0.006777	0.025332	0.583622	0.752965	-0.297936	-1.38259	0.159256	0.120794	2.71121	0.276621	0.671149	0.913104	1.27419	0.941644	-0.920387	-0.967511	-0.427124	-0.363215	1.73659	0.213713	0.585072	0.432206	-2.0362	-0.100551	0.499156	-1.17478	0.684552	-0.384577	-0.665359	-0.683613	1.72318	0.479683	-1.4117	1.5993	-0.707729	-0.366771	1.31442	-2.30833	0.071831	-1.19913	0.527266
CG42245	-1.68519	0.43974	0.521321	0.470422	0.854589	-0.680496	-0.429087	0.458135	0.253921	0.807463	1.0283	-0.519182	0.272362	-0.745931	0.604408	0.560147	1.40207	0.844979	-0.037042	-2.01076	-2.41016	NA	NA	NA	-1	1	NA	1.29759	-0.187638	-0.826301	0.624269	1.63219	-1.55796	0.094171	-0.148502	1.03321	0.485448	0.690885	-0.256278	0.084532	0.94215	-1.35638	0.63813	-1.67183	-1.51769	0.181876	0.526416	1.2917	0.423504
sol	-1.93127	-0.265589	-1.02483	-1.19576	1.08225	-0.309908	-1.2194	-0.038257	1.1153	1.35069	0.696245	0.79595	-0.264338	-0.844119	0.448681	0.589109	1.74649	-0.458203	1.34774	-0.978391	-0.642397	-0.866094	0.056562	1.33949	0.453521	0.683668	-1.66715	0.574015	-0.412125	0.463053	1.05567	-2.58255	-1.13747	1.29431	0.13174	0.589015	0.479289	-0.179323	-1.23321	0.529693	0.092311	-1.11065	0.249668	1.61939	-0.422835	1.00062	1.14548	-0.070217	0.418289
CG42247	0.446707	NA	0.561617	0.787545	-0.16626	0.180365	0.690679	1.12235	0.653322	0.474204	-1.65311	-0.247468	0.744349	-0.28453	-0.797157	-0.458682	0.910306	-3.14191	0.523545	-0.916978	0.571101	-0.199828	-1.51575	NA	-0.470694	1.25301	0.933259	0.875594	-0.851752	0.783546	-0.335693	0.639042	0.065812	-1.91108	1.14912	NA	0.880954	-0.032049	0.549648	NA	NA	NA	-2.06261	NA	0.249465	0.359585	0.551319	0.580498	0.92005
mbc	-0.473396	-1.16105	-3.34039	-0.877068	-0.358459	0.267152	-0.497721	-0.777962	-0.022868	0.805868	0.766701	0.678601	0.1121	0.01477	1.22782	1.23521	1.03996	0.235911	0.532144	0.527899	0.064778	-1.45327	1.5359	-1.05485	0.094348	0.543999	0.333872	0.142788	0.320556	-1.04839	-0.412299	0.791385	-1.49501	0.403613	0.168586	-0.05197	0.933473	0.103558	0.212129	2.29235	-1.12512	0.194976	1.41616	-1.48994	-1.35686	-2.4996	0.225082	-1.43185	0.8182
Mp20	0.526164	0.069762	-0.044184	0.626357	1.13349	1.42558	0.655662	0.672025	0.310504	0.113257	-0.278144	0.23753	-0.268537	0.686464	-0.680546	0.034011	-3.59655	-0.986714	-0.933107	-0.01149	0.308461	0.669716	-1.97782	0.324487	1.20919	0.040196	-0.265768	0.179391	0.793592	-1.73491	1.43541	1.61906	-0.264114	1.45334	-1.37472	0.494531	0.287056	1.05161	-0.764802	-0.351614	-0.86495	-0.297079	-0.692202	0.422812	-1.39242	1.11789	-0.267895	1.1947	-0.4144
unc-13-4A	-0.082022	-0.054998	0.310607	-0.516981	-0.175803	0.17	0.72696	-0.213086	1.05871	0.014565	-0.427341	0.680521	-3.76677	1.03623	-0.252166	0.297132	NA	0.878065	-0.171748	0.911966	-0.423841	-1.23761	-0.796283	1.17718	1.48445	-0.468614	-0.159111	0.27239	0.256425	0.159876	-1.02743	-1.00353	0.347682	0.5944	1.10174	0.49271	0.042828	-1.30663	-0.011966	-2.25796	0.343054	1.61717	-1.08091	NA	1.46015	-0.545862	NA	-1.76767	-0.5228
RpL28	-1.5922	-1.23749	0.783914	1.60121	-1.0119	-1.37221	-0.637015	0.992355	0.020319	-0.460507	-1.19818	1.2294	0.623787	0.437172	-0.908083	0.487906	-0.38883	1.50881	-0.70962	0.761575	1.06957	0.790107	1.04794	0.923263	-0.154648	-1.25921	-1.34744	-0.229811	-1.21749	0.347971	1.49107	-2.24328	0.705977	0.552607	-1.26036	-0.241817	1.158	-0.019591	-0.063426	1.45328	0.557283	-1.34835	0.435017	0.616934	-0.694011	2.29352	-0.161033	0.744288	0.238429
mbt	-0.236161	-0.473454	-2.35387	-0.226612	0.709216	0.383961	0.303991	-1.41614	0.227861	-0.204651	0.188101	0.580696	0.551737	-2.12901	0.397386	0.593632	2.05054	1.18625	0.651123	-0.058908	-0.72568	0.525808	-1.78503	0.542808	1.08807	0.517591	-0.889239	-0.009212	-0.460926	0.345687	0.306133	0.189868	1.29643	-0.226847	0.724355	0.687157	-0.899141	-1.06872	1.17064	-3.08685	-0.825828	0.867948	-0.032536	0.533433	0.488402	0.80119	0.958228	0.288975	-0.869875
Pms2	-0.698797	0.374579	0.072711	0.358176	0.364002	0.683665	0.39184	-1.25469	1.02475	0.263162	0.380192	0.001658	-3.80679	0.25382	0.404285	-0.395422	NA	0.168923	0.489	0.655993	0.268945	1.00059	1.26861	-0.505308	-1.07602	0.58872	-1.2766	0.745302	0.098801	0.963542	0.226418	-0.605949	-2.78716	0.206377	1.02157	-0.414174	0.639812	0.203042	-0.097334	0.832694	0.078648	-0.222058	0.843481	0.482546	-2.21556	0.736467	-0.23394	-1.27004	0.377937
janA	-0.862959	-0.385096	0.035464	0.867862	-0.657808	-0.229133	-0.73925	-1.93352	-1.86244	1.62142	0.637321	-0.947076	0.212718	0.63072	-0.734262	0.621774	0.722635	0.429964	-0.252072	0.685425	2.1383	-1.02346	1.80735	-0.144137	-1.17813	0.011954	0.526426	-0.391365	0.546787	-1.70602	-0.014349	2.07191	-1.51318	0.442569	-1.92068	0.337142	0.755644	0.979413	-0.613525	0.75849	0.738864	-0.042485	0.242852	0.27289	-0.944951	-1.88059	-1.48028	0.709062	1.00208
janB	1.31005	1.06179	-0.387293	NA	0.101359	-0.125302	-2.04927	-2.27007	0.573369	0.080778	-0.682004	0.288144	0.457739	0.17562	0.958247	0.532472	NA	0.196016	-1.7566	0.770998	0.76396	NA	0.643783	NA	-1.41238	0.768594	NA	-1.90112	1.59833	-0.614181	0.227491	-0.16205	NA	0.755032	-0.671237	0.292865	0.365646	1.16402	-0.950433	0.346322	NA	NA	-1.81199	1.20393	0.157375	-0.267484	-1.16484	NA	0.979583
tamo	NA	-0.504915	0.113745	0.385956	0.790798	-2.17692	0.271204	1.00289	-2.05392	-1.04069	0.052252	0.926781	0.454957	NA	-0.495312	0.749595	1.31895	1.17778	NA	-0.911807	-0.061337	0.225455	0.282147	-0.967932	1.52867	0.472101	-1.54044	0.074804	0.657051	-0.819067	0.40224	-0.55546	0.9253	0.83517	0.95206	-0.656659	-1.08179	-1.12959	0.434937	-2.57789	-0.116124	1.2082	0.262264	-0.409136	1.59369	NA	-0.417112	1.01877	-0.031938
CG10096	1.82008	2.04356	0.426833	0.899456	-0.117453	-0.072501	-0.353627	-0.516835	1.1548	1.23635	-0.113329	-0.078277	-0.76895	-1.00147	-1.0667	-1.27508	-2.01242	-0.710033	0.537718	-0.130355	0.098221	-0.398208	0.420202	0.859204	1.469	-1.23412	-1.11608	-1.54919	2.17574	-1.01018	-0.443148	0.875385	-1.0003	1.57272	0.260026	0.265575	-0.137157	0.888823	-0.075908	0.516415	-0.601526	-1.00315	-1.42524	0.870573	-0.179454	-0.766964	-1.04478	-0.29725	1.45109
CG5521	NA	NA	NA	NA	NA	NA	NA	NA	NA	NA	NA	NA	NA	NA	NA	NA	NA	NA	NA	NA	NA	-1	NA	NA	NA	NA	1	1.27718	-0.429517	-1.77481	0.913964	NA	NA	NA	NA	0.049036	-0.407191	-0.804758	NA	NA	NA	NA	NA	NA	1.17609	NA	NA	NA	NA
CG5522	0.040786	-3.64381	1.13873	-0.431099	0.328127	-0.464662	-0.848718	0.687323	-0.749231	0.416161	0.845592	-0.017438	0.543547	0.337145	0.918951	0.071239	-0.07064	0.692	0.759976	0.354971	-0.908954	-0.233203	0.841763	-1.93875	-0.318359	0.729143	0.919404	0.043167	-1.08657	0.970846	-0.466332	0.035641	1.2395	-0.847078	0.935758	-0.603504	-0.703445	-0.741608	1.48929	-1.8081	1.04682	1.37483	-0.931582	-0.915953	0.968316	1.42716	-0.034652	1.84807	0.154425
Ntf-2	-2.68513	-0.600409	-2.69379	0.18636	0.625271	0.658295	0.546275	0.437917	0.074923	-1.11791	-0.247674	0.459777	1.00205	0.498657	0.222974	0.649876	0.586843	0.167422	0.94642	-0.221809	0.503649	-1.19122	1.56617	-0.771142	-0.811568	0.334197	0.87357	-0.122412	-0.194556	-0.259708	0.627447	0.517929	0.73514	1.03388	-0.938202	1.28556	1.17236	1.00361	0.667393	0.159781	-2.26315	-1.47847	0.256702	-0.642275	-1.56104	0.018606	1.67886	1.28597	-0.454987
CG5524	-1.62646	-0.576308	-0.30194	0.564238	0.262414	0.260395	0.741055	-2.04099	-2.77953	0.821573	1.30841	0.734703	-0.076959	0.381077	0.680288	0.453999	0.056477	0.694236	0.516596	0.480205	-0.55348	NA	1.23375	0.202801	0.474262	-1.78794	-0.12287	0.308322	1.10265	-2.12861	0.883148	1.11606	1.01918	0.705987	-0.549064	0.463031	0.446439	0.803938	-0.801113	-0.210652	0.122739	-0.93997	0.50403	-2.2431	-0.603005	0.07938	-0.709229	0.397163	1.36261
CG5525	0.572429	-0.240858	-1.63936	-0.333351	-1.35683	-0.64985	0.117407	0.210719	-0.636095	-1.31424	-0.744841	-1.02509	0.579851	2.35769	-0.033311	0.158844	0.317502	1.51703	1.47399	1.05435	-0.385987	0.384509	-2.1065	0.953493	0.425323	0.536185	-0.193006	-0.611891	0.327868	-1.42551	0.881594	1.22198	0.542856	0.835162	-0.720404	1.08827	0.750223	1.06848	-0.279343	0.412739	-1.46812	-2.09625	0.21934	0.545879	-1.29287	-1.30832	-1.70098	1.12788	0.674156
Hand	NA	0.0839	NA	NA	-0.816648	1.25846	0.081351	NA	NA	NA	NA	1.20072	NA	NA	0.734535	NA	-1.78241	NA	NA	NA	-0.759913	NA	NA	NA	NA	NA	-2.41697	0.398917	0.670548	NA	NA	0.152909	NA	0.591866	-2.25138	-0.518839	-0.404206	0.792882	-0.171768	1.09613	NA	NA	-1.51884	1.16178	NA	NA	-1.7439	0.520082	NA
Tpr2	0.531429	0.337699	-2.95932	-0.359215	0.032662	1.12787	-0.409577	-0.795846	-0.094515	0.259321	0.749468	0.372793	-0.836548	-0.861101	0.236076	1.21774	-1.63153	0.52644	0.147126	1.31293	1.09609	0.10663	-2.17891	0.365731	0.27512	0.77498	0.656452	0.31292	1.96086	-1.57783	0.326389	-1.58012	-1.38876	0.19945	-0.042034	0.426463	-0.621813	0.657385	-1.0187	0.787397	-0.963124	0.15275	-0.135745	1.59136	0.913149	-1.29781	1.05952	-0.993733	1.32099
HisCl1	-0.856805	-0.121416	-0.847606	-0.179709	1.9688	-0.098139	NA	0.712583	-0.941758	-0.299635	-0.001041	0.51926	2.05303	-1.494	-1.52022	-0.452457	-1.06216	1.00042	1.30167	0.051302	0.267883	-0.185938	0.870542	-1.71345	-0.669775	0.413172	1.28545	1.93044	-0.127042	-0.344282	0.782411	0.533759	-2.64501	-1.29839	-0.388597	0.800304	0.517103	-0.136132	-0.554395	0.972662	0.306408	-0.256301	0.975318	-0.010921	-1.05734	0.85021	1.31469	-1.16661	-0.269899
az2	-1.5626	0.546381	-1.53647	0.617191	0.453702	0.075512	-1.92665	0.221092	0.169939	-1.48287	0.027296	2.10161	0.405604	1.36072	-0.095313	0.930763	0.10468	0.797071	-0.056962	0.015118	-1.16581	0.1782	NA	-1.81363	0.94912	0.864052	-0.177748	0.614076	-2.63704	-0.395919	-0.357723	0.444611	1.1861	0.577915	0.412201	1.58537	-0.384119	-0.735433	-0.341915	0.265894	0.706758	1.08222	-0.411506	-1.74061	0.129123	1.6686	1.43209	-0.163013	0.532232
CR9337	-3.58423	0.390045	0.693193	0.733981	0.831752	0.120527	-0.452252	1.28355	0.508546	-0.297616	-0.241708	0.264229	-0.520925	1.00091	0.711066	0.027693	-0.806779	-1.01264	0.665243	-0.147571	-0.167015	-0.025253	-0.457595	1.10232	0.786493	-1.92116	0.515194	0.187178	-0.900694	NA	-0.441292	0.875704	-0.12005	NA	0.172071	0.789119	0.802846	-0.478697	-2.80436	0.378148	1.34791	-0.463808	-1.04884	0.680508	1.02426	NA	-0.108066	NA	0.899566
CG10373	-0.064888	-0.811009	-0.850612	0.728332	-1.63888	-1.29491	-0.568005	-0.236276	-0.608205	0.555122	-0.501606	1.53445	-0.464389	-1.49362	0.796594	1.634	-0.60787	0.914407	0.150754	1.61864	1.20797	-0.472348	1.6532	-1.63236	-0.130214	0.601548	-0.019823	-1.3258	1.10863	-0.135715	-2.32329	0.235364	-0.123273	1.34814	-0.381218	-0.88587	0.698859	1.1173	0.078343	1.14054	-0.824776	-0.652793	0.033359	1.50196	-0.609765	0.650318	-1.68591	0.86352	0.688112
Drip	0.393557	-2.6672	-0.614838	-0.913138	0.900237	0.58513	-1.55478	0.369617	0.587296	1.10248	0.877563	1.15598	1.27627	-0.470216	-0.156247	0.335997	-0.260016	-1.51262	0.234209	-0.423419	0.75413	-0.131395	-2.06862	0.27116	0.907961	0.887608	0.133288	0.667634	0.404845	-0.099412	1.75355	0.494458	0.318613	0.480685	-0.89716	0.672584	1.03668	0.57246	0.226709	0.249209	-2.44432	-0.348043	-1.77198	-1.31131	-0.005211	-0.045716	-0.102135	0.648515	0.917231
Grasp65	-1.43516	-0.419205	-0.480016	0.126917	-0.921384	0.882692	-1.95116	-1.33075	0.632366	0.757547	0.315956	0.548307	0.514909	0.754621	0.268416	0.643926	1.52859	-2.24632	0.300574	0.705129	0.804043	0.439762	-2.21861	0.198285	0.586298	0.437811	0.556454	0.227039	-0.338684	0.298122	-0.366239	0.875044	-0.162175	1.04035	-1.26743	-2.84634	-0.352125	1.09593	-0.023837	0.943348	-1.39068	0.891777	0.799208	-0.084867	0.661552	1.43035	-0.513041	0.615752	1.43612
CG14511	1.63926	0.016354	0.50512	1.06751	0.079292	-2.66467	1.26434	-0.867955	1.14192	-1.14371	-0.882429	-0.850159	-0.40605	0.517613	0.106987	0.039913	0.510594	0.152536	-1.2053	1.07425	-0.095411	0.498838	-2.17123	0.40558	0.831451	0.425439	0.009926	-1.09646	1.01454	0.961687	-1.98663	0.086583	0.721193	0.653943	0.735278	-0.511143	-1.04735	1.57672	0.537817	1.17516	-1.34626	-0.541868	-1.26903	-0.070503	0.406336	-0.545736	-1.05885	0.42613	-0.476122
Prx6005	-2.18167	-0.123486	0.83276	1.01297	-0.978257	0.546104	-0.791324	0.464176	-1.52042	0.786253	0.459562	-0.012833	-0.728696	0.882207	-0.024982	-1.19176	2.03514	-0.12549	1.27225	0.229208	-0.841702	-1.96689	0.24908	0.466475	NA	0.440218	0.811117	-1.14498	0.370827	0.549625	0.079141	1.52856	1.30815	0.49573	-0.680344	0.507274	0.591659	-0.044519	-0.82447	0.413602	-0.430464	-2.19301	1.21269	-1.88179	0.142306	-0.612077	1.31805	-0.413412	0.036628
Cpr73D	0.884778	1.07621	0.119203	-0.942013	0.014291	-2.26444	1.41424	1.7369	-0.133549	-0.50979	-0.246204	-0.167947	0.90582	NA	-0.732682	0.805036	-1.30012	-0.211959	0.726144	-1.17392	NA	-1.62233	1.30555	0.252467	0.645134	0.421975	-1.0028	1.24004	-0.454904	-0.224365	0.631954	0.48731	0.019258	0.4665	-0.383939	0.207958	0.507495	0.684376	0.421452	0.571798	0.145887	-2.74129	0.923432	-0.154227	-2.34874	1.78858	1.63598	0.482261	-0.188688
CG6950	1.34874	-1.84952	0.367061	0.87926	-1.11424	0.755871	-1.5055	0.874329	-0.765707	0.25583	-0.258828	-0.177175	0.114241	-0.869104	-0.73926	0.514965	-1.27738	-0.095156	2.15801	1.15187	0.2317	0.432787	-1.85267	0.221368	1.33058	0.459395	-0.591455	-0.026111	0.145375	-0.361932	0.451453	1.38581	-0.265262	0.735997	-1.06634	0.269633	1.02942	1.36559	-0.917961	0.516144	-0.048645	-1.7771	0.49871	0.546978	-2.48176	-0.973972	-1.68313	-0.195301	0.608597
CG6951	0.838212	-1.22232	NA	NA	-1.97376	NA	0.139874	NA	0.356434	-0.003975	NA	NA	NA	NA	NA	NA	NA	0.830626	1.03491	NA	NA	NA	1.60682	-0.948025	NA	-0.718223	0.059428	-0.500431	0.322526	-0.216583	-0.032536	-0.958584	-0.397408	-0.572835	-2.67003	1.20271	1.21795	0.927353	0.789729	-0.332629	0.572421	-0.980824	1.79743	-0.035459	-0.132797	1.28045	NA	0.388743	NA
TwdlN	NA	NA	NA	NA	-2.67839	NA	NA	NA	NA	NA	NA	NA	NA	NA	NA	NA	NA	NA	NA	NA	NA	-1	NA	NA	NA	1	NA	NA	NA	1.37381	-1.06476	-1.12045	-0.187017	NA	NA	0.369681	NA	NA	0.630239	-1.66151	NA	NA	0.739857	0.920149	NA	NA	0.064726	NA	NA
TwdlO	1.36678	NA	0.137148	-0.8541	-1.06999	-0.705086	-0.291483	0.142939	-1.66392	NA	NA	0.04247	0.584998	1.03008	1.14729	1.05007	NA	0.811057	-0.416877	-2.13083	0.819454	0.712317	-2.08209	0.82373	0.677132	0.011563	-0.142657	0.388477	-0.370178	1.31027	0.544917	-3.11299	0.85282	-1.28988	0.48332	0.737086	-0.499072	-0.75719	0.258545	0.160568	0.15167	-0.561112	0.45563	1.17195	0.075177	0.70284	-0.11275	-0.842709	-0.543181
CG6954	0.646363	NA	NA	-1.50323	NA	0.027597	-0.027715	0.207754	NA	0.926684	0.062201	1.39254	-0.426942	0.69089	NA	-0.730557	0.401383	1.41433	0.416537	-1.10458	-2.39325	-0.927035	-0.161637	1.53374	-1.43426	0.16615	0.823046	0.892185	-0.363822	0.76438	0.404732	-0.425159	0.608221	-0.577174	0.479853	0.721599	0.255357	-0.547448	1.37447	-3.40457	0.047226	0.549764	-0.479874	-0.513113	0.213374	-1.09597	1.55749	-0.224197	0.935384
TwdlJ	-3.2955	0.425238	0.984719	0.888164	1.46817	-0.00343	0.427344	0.050814	-0.990348	-1.33823	0.909684	0.370282	0.452808	0.746982	0.358154	-0.717222	0.010541	-0.478449	0.346004	-0.008441	-0.607278	NA	NA	NA	NA	NA	NA	0.709299	NA	NA	NA	NA	NA	NA	0.519666	-0.879391	-1.48126	NA	-0.996487	NA	1.09455	NA	NA	1.03362	NA	NA	NA	NA	NA
TwdlK	0.666723	1.45338	0.654596	0.470312	0.939433	0.527569	0.962224	0.536404	-1.01422	-1.58591	0.687604	0.037508	-0.045205	1.14248	-0.440698	0.158046	-2.48526	-1.34732	0.491471	-0.85586	-0.953287	-0.977314	-1.19153	1.0343	-0.093932	-0.332318	1.56079	-1.65615	0.466938	-0.262098	-0.581423	-0.173613	1.05191	0.609039	0.866521	0.650588	-1.9263	-0.429635	1.63737	-1.6719	0.18804	1.33078	-0.664684	-0.010686	0.575307	0.68487	0.392797	0.673009	-1.38622
TwdlD	1.63136	1.00546	-0.170836	-1.85806	1.44727	0.050593	0.927585	0.374088	1.03792	0.692713	0.188618	-0.607917	0.220809	-0.248757	-0.08348	0.056714	-2.66903	-1.01822	-0.550911	-0.448395	0.022481	1.4418	-0.718263	0.691131	NA	-0.026516	-1.38815	-0.111456	0.331067	0.853702	-0.560559	0.42924	1.378	0.076939	0.494876	-0.09039	-1.11888	0.447496	0.076525	0.187683	NA	0.180716	-3.37762	0.745196	0.057463	1.73561	0.606154	0.012097	-0.671316
TwdlE	NA	NA	NA	NA	NA	NA	-1	1	NA	NA	NA	NA	NA	NA	NA	NA	NA	NA	NA	NA	NA	NA	NA	NA	NA	NA	NA	NA	NA	NA	NA	NA	NA	NA	NA	NA	NA	NA	NA	NA	NA	NA	NA	NA	NA	NA	NA	NA	NA
SpdS	1.54846	-0.27819	-1.69145	0.251056	-3.15308	0.107507	-0.598119	-0.419844	-0.363165	-0.612811	-0.588622	0.715182	1.00949	0.769562	0.404233	0.179239	0.361321	0.046995	0.731744	0.680673	0.899812	-1.04352	2.05254	-0.776323	0.115118	-0.278085	-0.069731	0.984725	-0.026834	-0.684227	2.02497	-0.6737	0.529323	0.743934	0.477337	0.667243	-0.220605	-1.96823	-1.3526	0.925562	-1.79804	0.621801	0.246681	-0.457739	-0.039597	0.05003	-1.2445	-2.25994	1.28009
TwdlG	NA	NA	NA	NA	NA	NA	NA	NA	NA	NA	NA	NA	NA	NA	NA	NA	NA	NA	NA	NA	NA	NA	NA	NA	NA	NA	NA	-0.543666	NA	NA	1.1266	-1.35573	NA	NA	NA	NA	NA	NA	NA	NA	NA	NA	0.772789	NA	NA	NA	NA	NA	NA
CG13511	NA	NA	NA	-1.53993	NA	NA	NA	NA	NA	NA	NA	NA	NA	NA	NA	NA	NA	NA	NA	NA	NA	NA	NA	NA	0.367251	0.999102	-1.36635	0.599107	1.03698	NA	0.962381	NA	NA	0.804362	0.42156	-1.61588	-1.42595	0.755323	NA	-0.637651	-0.203844	NA	0.657815	-1.86077	0.506569	NA	-1	NA	NA
CG13510	0.666498	1.46037	-0.761429	0.539604	-0.653157	0.426894	-0.15894	-0.029066	-0.344272	-2.15856	-1.23342	-0.127885	1.17891	-0.417104	0.599157	0.899426	-0.877239	-0.221003	-1.63828	1.03251	1.81699	-0.288852	0.193107	-0.032517	2.00415	-0.711961	-1.16392	-0.424407	1.93563	-0.93242	0.205742	-1.09344	-0.029156	1.03723	-2.33571	0.648098	-0.737147	1.10637	0.52134	0.638672	-1.2819	-0.317233	0.152196	0.89402	0.012104	-0.175862	-0.08041	-0.723743	0.166008
CG14516	NA	1.70316	NA	NA	NA	NA	NA	NA	NA	NA	NA	NA	NA	-0.816607	NA	NA	NA	-0.302908	NA	-0.583646	NA	NA	NA	NA	NA	NA	NA	0.834456	0.653759	0.241315	0.334841	1.0202	0.762679	-0.491577	-1.389	0.343435	NA	-2.45332	-1.69093	-0.804347	0.354838	1.13828	-0.106287	0.462584	0.789077	NA	NA	NA	NA
TwdlT	NA	NA	NA	NA	NA	NA	NA	NA	NA	NA	NA	NA	NA	NA	NA	NA	NA	NA	NA	NA	NA	-1.00898	NA	NA	NA	NA	NA	NA	NA	NA	NA	NA	NA	NA	NA	NA	NA	NA	NA	NA	NA	NA	NA	NA	NA	-1	NA	NA	1
CG14153	-0.57858	-0.275626	0.973746	0.29229	-0.989845	-0.537187	0.273393	-0.194152	-3.44178	0.724374	-0.164209	-0.783334	0.032989	1.10727	0.829227	-0.615168	1.14488	0.998357	0.47395	0.555026	0.174377	0.133891	-0.72756	-1.10752	-0.186698	-0.153599	2.04149	2.10228	1.54608	-0.379268	-0.456909	-0.410928	-1.44242	-1.05881	-0.820124	-0.357357	0.447222	-1.17356	-0.083908	0.959843	0.569845	-0.235345	1.6061	-1.06634	0.253587	0.089142	0.738903	-2.18774	-0.60017
TwdlV	NA	NA	NA	NA	NA	NA	NA	NA	NA	NA	NA	NA	NA	NA	NA	NA	NA	NA	NA	NA	NA	NA	-0.836678	NA	NA	NA	NA	1.19076	NA	NA	NA	NA	-1.25611	NA	NA	NA	NA	NA	NA	NA	NA	NA	0.065354	NA	NA	-2.09827	NA	NA	NA
CG14151	1.34844	0.309642	-2.73019	0.306888	NA	-0.195318	-0.254691	NA	0.641754	-0.480328	-0.561438	-0.42787	NA	1.75629	1.33666	0.321801	NA	-0.42219	-0.217624	0.276606	-1.00843	1.37001	-0.330674	-1.62758	NA	0.603709	-0.01547	NA	0.404728	1.40456	-1.07539	-1.33587	0.765677	-0.162517	1.77397	-0.42822	NA	0.367637	1.49511	NA	-0.643501	-0.80789	0.309747	-1.42628	-0.641764	0.185084	-2.68842	NA	0.309835
TwdlP	NA	NA	NA	NA	-1	NA	NA	NA	NA	NA	NA	NA	NA	NA	NA	NA	NA	1	NA	NA	NA	NA	NA	NA	NA	NA	NA	NA	-1	NA	NA	NA	NA	1	NA	NA	NA	NA	NA	NA	NA	NA	NA	NA	NA	NA	NA	NA	NA
TwdlQ	NA	2.06043	NA	NA	-0.803756	NA	0.110088	NA	NA	NA	0.040944	-0.47581	-0.931893	NA	NA	NA	NA	NA	NA	NA	NA	NA	NA	NA	NA	NA	NA	0.856704	NA	NA	0.279559	NA	0.256551	-2.55339	NA	0.370894	NA	0.126714	NA	0.674546	NA	NA	0.699054	-0.710636	NA	1.10351	0.094659	0.530298	NA
CG14154	NA	-1.60313	NA	NA	NA	1.50215	NA	NA	NA	NA	0.705009	NA	NA	0.336563	NA	NA	NA	NA	NA	-0.224482	-0.716108	1.20852	NA	NA	NA	0.031833	-1.24035	NA	1.31193	NA	0.5578	0.587297	NA	-1.73261	-1.40818	NA	NA	0.10016	0.042504	-1.15314	NA	-0.20074	0.467627	1.42735	NA	0.658737	NA	NA	0.020325
TwdlS	-0.711888	-0.397758	-0.03824	-0.615352	0.362965	1.13959	1.5901	-1.65509	NA	0.621407	0.355609	0.7054	-1.6956	1.09275	0.991191	1.17273	-1.48515	-0.768864	-1.33928	0.315086	0.36039	0.624735	0.489205	-1.72956	NA	NA	0.615624	0.896158	-3.10954	0.540262	-0.716347	NA	0.97664	-0.107812	0.514074	NA	0.087895	-0.262617	-0.528507	0.460544	0.411629	NA	-0.03095	0.868569	NA	0.548409	0.872371	0.730799	1.02896
CG15209	-1.48063	-1.43781	-0.943883	0.731937	-0.535372	0.297376	0.464551	-0.129588	0.121401	0.128358	1.46267	1.80677	0.041498	0.216391	-0.050847	0.336243	-2.26249	1.31599	1.09515	-0.162606	-1.01511	0.945077	0.657691	-1.98253	-0.245915	-0.180939	0.806617	1.33873	-1.54874	-0.123841	1.86028	-0.754711	0.31915	-1.85575	-0.567715	0.397913	0.215047	-1.23143	0.565744	0.930805	0.713397	-0.114844	0.878033	-1.27682	0.254752	0.437326	1.53842	-0.70574	0.289321
CG15208	1.22655	1.16751	-0.339022	0.163229	-0.010862	0.002435	0.461772	-0.817544	0.530818	0.71774	0.370378	0.151838	0.14801	-0.143945	0.626015	0.855637	-3.64155	-0.155538	-0.728519	-0.999039	0.414088	NA	-1	1	NA	NA	NA	NA	1.39586	0.521995	NA	-2.39313	0.931821	0.355844	-0.151751	NA	-0.691804	0.10709	NA	-1.22617	NA	-0.117272	NA	0.96804	0.299475	0.041542	1.03969	-2.30841	0.909739
CG15201	-1.42187	-2.16394	-0.268306	0.723928	0.006484	0.813896	0.355394	0.601873	-0.544641	-0.841785	0.664799	1.46069	0.133275	0.418294	-0.834004	0.054027	2.05817	0.500033	0.729685	-1.40546	-1.04054	0.084583	1.8719	0.225595	-0.078801	-0.720113	-1.38317	1.269	-0.273226	-1.1329	1.30394	0.001134	-1.14334	-0.347782	-1.13882	0.828908	1.09714	-0.036049	-1.41665	1.70983	-0.3798	-0.751221	1.40819	0.045689	-1.04403	1.64895	0.795382	0.467383	-0.982891
CG15200	-0.245948	NA	NA	NA	-1.7005	NA	0.11076	NA	NA	NA	NA	NA	NA	NA	NA	1.33657	NA	NA	NA	NA	0.499117	NA	NA	NA	NA	NA	NA	NA	1.82736	-1.24651	0.05993	-0.487469	NA	-0.470751	NA	NA	-1.40387	1.17358	NA	0.292638	NA	-0.63986	NA	0.894951	NA	NA	NA	NA	NA
CG15203	1.16515	1.64809	-2.08778	-0.340978	-1.41292	-1.20344	-1.12373	0.838701	0.202821	0.800598	1.40212	0.640643	0.383285	-0.197476	-1.23538	0.044599	-0.929839	0.901804	0.718871	0.050578	-0.265707	0.932894	0.643958	-1.77221	-0.95024	0.485734	0.65986	0.974759	-1.52406	-0.375437	1.41042	-0.395053	0.226426	-0.955839	-0.024375	0.796056	0.481122	-0.287101	0.717901	-0.44738	2.18423	0.183248	0.122476	-1.88036	-1.20704	-0.717951	-0.651884	1.55818	-0.360131
CG15202	0.478729	-0.197916	0.641614	0.890081	-3.45449	-1.94761	0.213987	0.309298	0.194767	0.118683	0.098607	-1.2607	0.1907	0.684189	0.633281	0.234521	0.565905	0.454565	0.568399	0.409563	0.173836	0.460615	0.678134	-2.07346	-0.307908	0.905822	0.336792	1.7288	0.14958	-0.583825	1.11473	-0.502546	-0.881401	-0.430889	-2.26837	0.474462	0.81397	-0.326905	-0.35045	1.19316	-0.03071	-0.010284	1.55907	-0.2269	-1.42149	0.340013	0.388437	-0.68168	-1.68372
CG18324	2.0551	0.363384	-1.72318	-0.555041	-1.32811	-0.040278	-0.442701	0.136753	0.041626	0.619614	-0.375383	-0.576306	-2.12667	1.2924	0.369148	-0.866459	1.19034	1.22453	0.332183	0.615457	-0.206406	1.10033	0.829112	0.904333	-1.16134	-1.3543	-0.318135	1.01891	0.514676	-0.110885	0.488902	-0.01211	-2.11894	-0.476589	-0.263662	0.718042	0.412629	1.19644	-0.607909	1.15122	0.360101	-1.32003	1.08717	0.146342	-2.18431	-0.236523	0.30628	-0.136409	0.04311
CG15207	-1.67477	NA	1.44335	NA	-0.094018	NA	NA	0.321012	NA	NA	NA	0.004426	NA	NA	NA	NA	NA	NA	NA	NA	NA	-0.752157	NA	1.37293	-1.13399	NA	0.513211	-0.753938	0.187271	-1.14368	0.947789	-2.45606	0.838261	1.29838	0.954554	0.81438	-0.644072	0.312807	0.300817	NA	0.178953	-0.194641	0.481718	-1.71451	0.591973	-0.676806	NA	NA	1.19202
Gos28	-1.14899	-1.65888	0.37719	1.00543	0.397671	0.276065	0.193718	0.006249	-0.514873	-1.42736	0.241749	0.709263	1.0988	-0.891089	0.103429	2.12218	0.607859	1.01284	-0.244631	-0.108813	-2.15781	-0.433286	-1.23333	0.569788	1.66526	0.434064	-1.00249	1.07992	-0.892671	-0.891855	1.64826	-0.095179	-0.631293	0.640031	-1.23332	1.59033	1.10266	0.043381	-1.3785	-0.237635	0.715644	0.178882	0.863843	-1.07636	-1.42614	-0.181959	0.35955	0.789696	0.710729
PrBP	NA	-0.483723	-0.349786	-0.945754	0.894051	-0.557277	0.886886	0.005735	NA	NA	0.91471	0.967466	0.289459	0.505699	0.59118	-2.71864	NA	NA	NA	NA	NA	-1.01091	NA	NA	NA	-0.351018	1.36193	NA	NA	NA	0.228904	NA	1.34133	NA	0.010052	-0.812325	NA	0.214057	0.468468	-2.26596	0.793774	-1.10818	1.10907	0.020806	NA	0.208736	1.53726	NA	NA
Sin	NA	NA	NA	NA	0.096133	NA	NA	-0.785746	NA	NA	NA	-0.907307	1.59692	NA	NA	NA	NA	NA	NA	NA	NA	NA	NA	NA	1	-1	NA	NA	-1.28169	NA	1.29613	0.471272	0.320427	NA	-0.402927	-0.648044	NA	NA	0.788978	0.904735	1.18947	-2.18515	NA	-0.36224	-0.090951	NA	NA	NA	NA
CG4927	-0.356886	-0.249519	-0.48891	NA	0.124503	1.02107	0.239099	NA	-0.444746	0.925573	0.882887	-0.591155	NA	-0.065055	0.948869	-3.40998	-0.642353	0.614733	0.748813	0.134056	0.609006	-1.39413	0.49137	NA	0.902756	NA	NA	-0.133745	-0.282797	0.146684	-0.389447	0.790844	0.457194	0.782777	-3.74577	NA	0.609313	-0.180307	0.476659	0.150366	0.351418	-0.164348	0.456775	0.263531	0.410848	NA	NA	-1.28264	1.35259
rols	NA	NA	NA	NA	0.274575	NA	NA	0.017219	NA	NA	-0.103186	NA	0.257859	1.07043	-2.2669	NA	NA	NA	0.750009	NA	NA	NA	-1.25583	1.19109	0.064739	NA	NA	NA	NA	NA	-0.114685	NA	1.39752	NA	0.79891	NA	NA	NA	-1.37904	NA	NA	NA	NA	NA	-0.702705	NA	NA	1.26781	NA
CG31900	0.4966	1.29365	1.42015	0.281407	-2.28187	0.510477	-0.006662	0.008226	-0.360698	1.58814	NA	-0.27399	NA	0.526979	0.035612	NA	-1.16362	-1.08362	NA	NA	-0.990768	0.601268	1.0028	NA	0.663658	-0.576582	-1.69115	0.364572	0.139493	-0.263266	0.519059	0.547873	0.416555	0.594402	-3.36956	0.292295	NA	0.69912	-0.196838	0.322398	0.300996	0.536485	0.679146	0.080097	-1.66283	-0.259432	-2.36766	0.883427	0.561207
RpL27	-0.35955	0.156647	0.921137	2.1184	-1.08774	-0.500973	0.807213	0.263647	-0.500859	-0.982679	-0.394301	0.523707	0.393847	0.749747	-0.513787	-0.34761	-3.10461	0.737554	0.424128	0.318289	0.377799	-0.022216	2.04162	-0.175957	-0.005802	-1.15525	-0.682397	-1.48104	-0.295433	-0.386404	1.60566	-0.221955	0.487546	0.557149	0.338942	-1.31087	1.68198	0.033311	-0.987323	1.18555	0.195688	-1.90742	0.491044	0.85322	-0.839652	1.63719	-0.594696	1.42459	0.177941
CG3209	0.16454	0.069601	-1.18072	0.120857	-3.30578	0.609393	0.850039	0.668623	0.759096	0.693131	0.64919	-0.314049	0.172199	-0.309	0.865415	1.2874	-1.61012	-0.521109	-0.086656	0.316536	0.101416	0.435663	0.752412	0.492272	0.273598	0.251427	-2.20537	0.155744	0.54061	-2.47458	0.364765	-0.559412	0.511154	0.521475	-0.530713	1.1537	0.504304	0.656886	-1.49324	1.54837	-0.165684	-1.32669	0.64697	0.823896	-0.877558	-1.81963	0.598136	-1.29195	0.801944
CG4928	1.24343	0.788349	-0.95353	0.930047	1.37621	-0.251878	-0.95402	-1.9109	-0.760425	1.52786	-1.24441	-0.792856	-0.783602	0.256761	1.65399	-0.040718	-0.564616	1.15084	-0.568366	-0.225081	0.122907	-0.092799	0.046665	1.50115	0.935832	-1.16469	-1.22616	0.644185	1.16611	-0.547795	0.916828	0.157093	-0.561334	1.16554	-1.61386	0.170513	0.186751	0.16501	-1.10109	0.701799	-2.25196	-1.34212	1.12146	0.919032	0.103832	1.73305	1.27854	0.211726	0.609264
eloF	0.090794	-0.194722	0.124921	0.323846	0.569627	0.443013	-0.732501	-0.172881	-1.90077	-0.252802	0.56644	-0.417061	0.681573	1.25937	-0.403461	0.332546	0.269315	-2.99573	-0.405941	1.60528	1.20913	-0.124137	0.199173	-1.56285	1.8111	0.129961	-0.453257	-1.01431	1.75845	-0.537465	-0.179801	1.93639	-0.2576	1.24974	-0.78527	-0.810642	-0.447287	1.62689	-0.891515	-0.624644	0.615852	-1.48513	-0.483176	0.194555	0.13495	0.370147	-2.9876	0.711011	0.078406
Rbp1-like	NA	-3.23177	0.538434	0.772323	0.647596	0.438628	0.018476	0.854199	-0.51857	-0.991535	-0.098932	0.601295	-1.47761	0.676063	-0.125882	0.155182	1.67846	-0.271169	0.356963	-0.062948	0.040794	-0.480731	1.91055	0.268536	-0.979948	-1.00272	0.284309	-1.06371	-0.89649	2.00035	-0.355797	-0.012241	0.718636	-0.462246	0.946294	-0.344225	-0.344131	-0.950824	1.18924	-1.10403	-1.03769	1.72701	-0.720596	-0.568345	1.27878	-0.703374	0.284563	1.49424	0.649347
CG7338	-0.098467	0.454662	-0.468738	1.14389	0.881936	0.469741	-1.69031	-0.656835	0.108727	-0.806881	-1.26789	-0.6384	0.904608	-2.65355	0.780594	1.03098	-0.202338	-0.079261	0.937524	1.17099	0.679014	-0.241183	1.69638	-1.44015	-0.068201	0.728015	-0.674857	0.575139	0.285297	-1.37241	0.080488	0.207967	-1.01109	0.440966	-1.17985	0.844581	-0.191713	0.641337	-0.578765	1.14763	0.028182	-1.39084	1.97192	1.21418	-1.71302	-0.664247	0.720607	0.265216	0.967688
Acyp	0.246014	1.17543	0.332014	0.404078	-1.22822	0.923941	-2.17741	-1.51392	-1.90982	-1.43209	0.856526	0.070743	0.589458	0.964377	0.607568	0.151344	-0.214091	0.586124	0.911141	0.745136	-0.088338	1.20288	0.406484	0.892373	-0.90112	-1.6659	0.065281	-0.248943	1.84243	-0.501288	0.350278	-0.678932	0.134651	-0.656665	-2.00608	0.758976	-0.336437	1.83002	-0.559117	0.718533	-0.674065	-0.303774	-0.776819	1.69481	-0.587576	-1.79494	0.349024	0.086818	1.44676
Pros29	-0.335075	-0.242956	-0.445831	0.037947	0.674737	1.50481	0.190046	-1.09884	1.79825	2.02841	0.36842	0.993248	-0.036778	-1.5519	0.2276	-0.228109	-1.57283	-1.42168	-0.871586	0.452784	-0.470663	1.58573	-1.69531	-0.025861	0.602586	0.029588	-0.496724	-0.907203	1.03382	-1.65435	-0.264235	-0.806084	-1.03615	1.44353	0.471711	0.076973	0.539344	0.705875	-0.502303	1.89792	-1.06779	-1.16712	0.19483	1.3981	-0.356874	-0.018499	-1.94102	-0.668718	-0.581409
CG33506	0.362093	-0.287966	0.664559	0.823432	0.218526	0.10212	0.483392	-3.37384	-2.02093	0.564731	0.56382	0.508075	0.804137	0.474568	-0.013002	0.464694	-0.929315	0.482862	-0.700317	0.331382	0.476982	0.35289	-1.37856	-1.38994	0.960887	0.551733	0.902991	0.516065	0.025506	-0.715083	0.225066	0.3159	-2.81942	0.730815	-1.04601	0.934321	1.42069	0.444594	-1.02468	0.571531	0.630932	-1.21854	0.757045	-0.394328	0.645591	-1.60128	0.583401	0.481719	0.422502
CG33056	-2.45013	-0.382797	-0.864633	-1.08007	0.174914	1.22343	-0.185876	0.512634	-0.046394	0.46591	0.271611	0.976609	0.041092	0.705633	0.491377	0.271705	-2.42953	-0.305129	0.49092	0.526189	1.59254	0.521474	-1.35531	-0.850294	-0.486004	1.6223	0.547838	1.07513	-0.322656	-2.1701	1.54712	0.718791	-0.574129	0.34294	-0.748182	1.75136	0.513179	-0.034831	1.16007	-0.141317	-0.140291	-0.733481	0.072904	-1.44962	-0.866882	-0.692118	1.48932	-2.142	0.125475
CG33057	0.427867	0.949954	0.330555	-0.106041	-1.51612	0.200005	-0.90187	0.812546	-1.42783	0.035114	0.973312	0.167936	0.01189	-2.92966	0.441489	0.825074	0.626497	0.439387	-0.916367	1.43818	0.11808	-1.05875	1.26843	-0.571944	-1.09713	1.31039	0.149006	0.258617	1.03796	-0.936443	0.013473	-0.425945	-1.29532	1.72995	-0.057869	0.655458	0.474816	1.75927	-1.0659	-0.132884	0.187754	-1.92515	0.107729	0.900863	-1.28637	0.021537	0.830078	-1.62137	0.750419
Pros25	-0.111416	-1.65448	0.454423	-0.088264	1.06695	1.61019	0.860535	0.111819	1.05059	-0.041387	0.723513	0.762125	0.133635	-0.680814	0.11491	1.01684	-1.99781	-0.01898	-2.05409	0.007652	-1.26595	-0.871743	-1.05425	1.55762	0.901755	-0.877849	0.344468	-0.247523	0.622243	-1.62527	0.294638	-0.04117	-1.09751	1.40602	-0.941368	0.196889	1.06624	0.866782	-0.628403	1.28839	-0.310264	-2.12169	0.626354	1.20984	-0.564186	0.327866	-1.82478	0.710305	-0.378937
Pros26	-0.666482	-1.59229	-0.679797	-0.525102	1.22406	1.28349	0.296812	0.453609	0.680673	1.48164	1.23583	1.50439	0.080333	-0.769553	-0.64804	-0.123668	-2.03873	-0.858896	-0.82671	-0.331637	0.820065	0.683621	-1.88489	1.10492	0.415889	0.357422	-0.676965	-0.318192	0.49641	-0.067439	0.210355	-0.27427	-1.44512	0.867412	-0.256057	0.007147	0.108201	0.172098	-0.826399	1.88041	-1.8213	-1.72638	0.562512	1.84532	0.585303	1.65136	-0.370851	0.913313	-1.57499
CG4500	0.654432	0.35917	0.726837	0.301564	-0.258328	-1.32939	1.73451	1.37423	0.61359	0.79872	-0.214097	-0.408454	0.603135	-0.811256	0.402596	-0.158102	NA	-2.72393	-1.49033	-0.079699	-0.095196	-1.62534	0.802834	0.844534	NA	NA	-0.022025	0.439334	-2.64406	0.899279	1.33428	0.251389	0.528759	-0.4851	0.206086	1.43149	-0.491279	1.2022	-1.33934	-0.754002	0.557475	-0.49426	0.036985	0.260828	-0.940059	-1.21504	NA	NA	NA
Myo95E	NA	-0.097143	0.524416	1.0152	1.0328	0.724299	NA	-0.45284	0.775692	-1.24078	NA	-2.36326	0.322764	NA	NA	NA	NA	NA	NA	-0.241143	NA	NA	NA	NA	NA	NA	NA	1.63902	0.26048	NA	NA	-2.21937	-0.39761	NA	-0.224978	NA	0.229216	NA	-0.137185	NA	-0.157216	1.00765	NA	NA	NA	NA	NA	NA	NA
RacGAP84C	-0.570777	1.99675	1.57312	0.29844	-0.963462	0.787721	0.061025	1.50015	0.21346	-0.01482	-0.359063	-0.4888	-1.46029	0.50334	0.321367	0.468352	0.946532	-1.42741	-1.24934	-0.608647	-1.52765	0.503872	0.147491	0.384942	0.981634	-2.14399	0.12605	0.234585	0.888654	0.177112	0.026608	0.31545	-0.800539	0.785214	-0.181998	1.0567	0.353318	1.5228	-1.21104	1.08727	-0.99361	-1.25009	-2.42963	0.910683	-0.491487	-2.34893	0.741384	-0.020538	0.037328
CG5084	-1.08607	-0.151284	-0.040519	1.30991	-0.006431	-0.151864	1.43112	0.308369	-1.47278	0.381017	-0.379224	-0.432203	0.184558	1.40611	-2.04766	-0.966968	1.47743	-1.08968	0.5879	-0.665601	1.40387	-1.34614	1.14094	1.1035	-0.328584	-1.12097	0.551257	0.428414	-0.18153	0.074134	0.066245	-0.137128	0.358719	0.421564	0.926329	-0.312069	0.343773	-0.450446	0.840916	0.167367	0.611965	0.669183	-0.359382	-3.79213	0.324072	1.21164	-0.295022	0.150269	0.287503
CG3062	NA	NA	NA	-0.024402	0.39912	1.14199	NA	-1.55368	-1.59155	1.16071	NA	NA	-0.023299	NA	0.491124	NA	NA	NA	NA	NA	NA	0.816623	NA	NA	-0.170317	0.920885	-1.56719	NA	NA	NA	NA	0.453209	-0.261592	NA	NA	0.624668	0.579846	-2.52407	NA	NA	0.47762	NA	0.632744	0.017578	NA	NA	NA	NA	NA
CG3061	-0.484118	-0.843767	-0.543313	0.525589	-0.731319	-0.294118	0.039684	0.620598	0.078584	-1.06351	1.00659	1.46379	-0.264489	-0.761549	0.981845	1.23531	-2.77063	0.826836	0.150159	1.49	-0.662168	0.475643	-2.19487	0.143905	0.330094	0.782852	0.462375	-1.07078	-0.564992	1.0837	-0.398954	0.235769	0.563444	-0.907476	0.498467	-0.301668	-0.912691	-0.30201	0.928652	-1.59508	2.5302	0.972885	-0.810757	-0.7888	0.840096	1.28079	0.721442	0.3142	-0.096842
CG3065	-1.62927	-1.67339	-0.935932	0.544953	-1.45163	0.483256	0.493486	-0.153666	0.296552	1.77096	0.122279	1.14857	-1.6921	0.440935	0.313585	0.092122	1.44013	-0.475736	1.28535	-0.229371	-0.191075	-1.90979	0.930044	-0.110319	1.21167	-0.058312	-0.063287	0.245561	0.029868	-2.13167	0.616757	1.14442	-0.653078	0.910285	0.038118	1.05608	0.646237	0.563715	-0.162469	0.182473	1.09549	-1.55537	0.364215	-0.213413	-2.17722	-0.370704	1.6142	0.189271	0.780531
sec63	NA	-0.55222	0.775685	NA	0.506436	0.060369	-0.11871	0.815379	NA	NA	-0.107112	1.16148	0.75963	0.439845	0.331384	0.794695	NA	NA	-2.79281	-0.630018	-1.44403	-1.23402	NA	-0.511764	1.70007	0.425357	-0.379636	-1.32133	-0.284165	-0.442862	1.39658	0.642631	1.48457	0.167018	-0.88114	0.791135	-0.369362	0.175477	1.38386	-0.847426	-1.5525	-1.22113	-1.07945	0.666363	1.29173	0.591032	0.272783	1.5757	1.03443
Pxn	0.850618	1.13846	0.222368	-0.299033	0.784776	0.652169	0.382764	0.242076	0.370743	-0.360146	0.418359	-0.300496	0.388108	NA	0.252881	-2.69367	1.01386	-2.73438	0.054569	-0.118602	-0.265422	-0.04229	0.445946	-1.94643	1.17841	-0.344932	0.709298	0.348079	0.018928	-1.30074	-0.066656	1.66969	-1.54656	0.848377	-1.1276	0.094821	1.2654	0.477632	-1.21979	1.36286	0.445591	-1.19397	1.16535	-0.427287	-0.814136	1.17947	-0.172953	-2.31974	0.482834
Dsor1	-0.339486	-0.750085	0.95035	0.94832	1.44679	1.06975	0.461223	-0.155226	0.170112	0.879817	1.1144	-0.368389	0.219665	-1.07924	-0.34522	0.137181	-0.452296	-0.85175	-3.24355	0.244459	-0.056826	-1.67365	1.21554	0.277417	1.0048	-0.796236	-0.027871	0.520896	0.307486	-1.0977	1.32795	0.513331	0.992264	0.807685	-0.664722	0.825883	-0.765179	0.409531	-0.468054	0.261699	-0.618295	0.015867	1.47432	-2.49602	-1.34695	0.999484	0.096128	0.795591	-2.11382
Pxd	1.38289	0.496602	0.228454	1.12727	1.02463	1.201	0.025366	1.08974	0.940109	0.848473	-1.08303	-0.38741	-0.11694	-0.976109	-1.32152	-0.915402	0.347736	-0.573929	-1.68298	0.336115	-1.99107	0.399676	-1.4341	0.383243	1.57781	0.135824	-1.06245	0.41168	-0.1567	0.23449	-0.275152	0.904126	1.27204	-0.364015	-1.55314	-1.33917	-0.186916	-0.094851	0.472552	-1.72566	0.282424	1.91803	-0.47536	1.64999	-0.974375	-0.060726	-1.76272	0.878018	0.441596
CG12006	0.551753	-1.00897	0.490407	0.754603	0.844164	1.20239	0.401209	1.30405	-1.13527	-0.664348	-0.209547	1.35397	-2.46404	-0.65198	-1.16207	0.566298	0.270217	-0.046291	-1.51586	0.368174	0.751122	-1.71201	1.02349	0.315398	0.644594	0.721492	-0.992962	-0.11509	-0.69377	-1.43742	-0.922947	0.755599	-0.454809	1.80785	-0.678693	0.343769	0.844805	-0.797629	-0.193311	1.06861	0.516883	-0.242403	1.52919	-2.05881	0.728188	0.954591	-2.69485	1.08225	-0.07894
CG12007	0.532735	-0.841932	-1.73742	0.591826	-2.8576	-2.05328	0.305289	0.268268	0.116077	0.29869	0.578009	0.204292	-0.160191	0.177711	0.578415	0.783401	0.753966	0.44174	0.133265	1.09536	0.79138	0.054743	1.02724	-2.0888	0.68386	0.333045	-0.010083	0.720445	1.04306	-1.64583	-0.210653	-0.15122	-1.12253	1.92188	-0.289855	-0.045007	0.182307	-0.297027	-0.552143	1.76094	0.89841	-1.20818	0.788288	-0.369872	-1.42302	-2.82034	-0.44852	0.306538	0.060072
CG12004	-0.254139	0.028909	-1.30192	-0.026342	-0.922044	0.666741	-0.351239	-0.537687	0.215725	-0.487163	0.093573	1.34157	0.947334	-0.17934	-2.05393	-0.014341	2.54127	-0.84617	1.71644	-0.33345	-0.243797	0.546213	-1.68491	0.115116	0.411294	-0.810301	1.42258	-0.640495	-0.216748	1.13794	0.025556	0.035678	1.23162	-0.156121	0.912808	-0.287616	-0.825909	-0.364059	0.773174	-1.78719	-1.05696	1.23083	-2.08325	0.853397	1.21734	1.04169	0.450985	-0.370876	0.419736
RpII33	0.023229	0.439577	-3.62686	0.071304	0.495158	-0.215412	-0.035524	0.614178	1.49025	0.287579	0.241657	0.444655	0.215796	0.170831	-1.92945	0.050052	0.525627	0.085993	0.470419	-0.12736	0.308305	1.56516	-0.941824	0.997422	-1.13061	0.122356	-0.612499	0.295019	-0.199834	-0.859796	0.724786	0.20418	0.69193	0.113021	-1.59745	0.996984	0.74551	-0.22584	-0.422165	0.486507	1.02734	-1.61412	1.51248	0.438198	-2.31674	0.868545	-1.35326	1.37659	0.008548
CG12003	2.5269	2.47478	-0.314204	-0.348464	-0.323923	-1.25862	0.266352	-0.422881	-0.00441	-1.57992	-0.276874	-0.383785	-0.3819	-0.087353	0.236665	0.157245	-1.55446	0.623631	0.744535	-0.127301	0.033991	0.401005	0.642556	0.628196	0.274698	-2.21054	0.264084	-0.108609	0.548596	1.93311	-1.07019	-0.885433	-1.4122	0.663119	0.945234	0.045389	-1.22126	-0.940169	0.479915	0.656806	-1.43197	0.831563	-0.501927	1.62363	-0.155611	NA	0.880996	NA	-0.724216
CG12001	0.320101	-0.275537	NA	0.831052	NA	NA	-0.010295	0.106957	0.546784	NA	NA	-0.319109	0.894068	-3.19088	-0.520878	-0.420647	0.897643	0.575441	0.454552	-0.929422	1.04017	0.40114	-1.99004	-0.20909	1.04096	0.860676	-0.103639	1.46083	0.355934	-1.94697	1.62211	0.004083	-0.304814	0.176713	0.12441	0.427019	0.589868	-0.313334	-0.666855	-1.16356	0.471773	-0.023242	0.957214	-2.30735	0.536171	-1.47934	0.069526	0.570429	0.93304
osp	-0.387398	-0.976416	-1.55983	-0.243199	-0.595934	0.286903	-0.173657	-1.57339	0.000725	0.455667	1.13608	0.859978	-1.51827	-1.96942	0.872091	0.778863	0.775797	1.2449	1.30112	0.614051	0.671349	0.134882	0.375388	0.581874	-2.19865	0.720669	0.38584	1.05748	0.285308	-0.144177	-0.453778	1.04065	-3.43975	0.499225	-0.417414	-0.28555	0.817236	0.065624	-0.69714	0.069243	0.559808	0.571532	1.07902	-0.271601	-0.33572	-1.46778	1.20524	-1.07938	1.23774
CG12009	NA	0.420425	0.150193	0.651794	NA	-0.878864	NA	-0.006959	-0.544185	-2.48978	1.08688	NA	NA	NA	0.853872	NA	-0.536469	NA	1.37936	-0.086268	NA	0.693727	NA	0.957542	NA	-0.038706	-1.61256	NA	NA	NA	0.506545	0.620373	0.437826	NA	NA	-0.026076	-2.58243	NA	NA	NA	0.092834	0.610541	NA	0.340385	NA	NA	0.77293	NA	NA
eIF2B-alpha	1.65887	1.67793	0.665511	-1.21783	-0.306963	-0.768291	0.058481	0.505194	-0.566138	NA	-0.246019	1.02225	0.032416	-2.63825	-0.23414	0.961908	0.27652	-1.41922	0.123222	0.161109	0.25344	0.420369	0.524696	-1.74333	-0.955054	1.04924	0.704079	0.638009	0.064499	-1.85104	0.554866	-1.2716	-0.197548	0.004331	-1.29422	1.08724	0.563554	0.832575	0.155429	1.66449	-0.352685	-1.35356	1.05575	0.949922	-1.25002	-0.20598	1.05684	1.25268	0.931551
osk	1.58337	1.39683	-0.512191	-0.636129	0.340065	0.054864	-0.748925	-0.134418	-0.706876	-1.27895	-0.136856	-0.302491	0.536831	0.231625	0.125194	0.531496	-1.11055	-2.03594	-0.756769	1.82616	1.73367	-0.367066	NA	NA	1.3663	NA	-0.999238	-0.731412	1.50724	NA	-0.606907	2.24818	NA	0.556721	-0.162524	NA	-0.488823	0.963696	-0.400061	-0.860518	-0.598109	0.021199	-0.583803	0.850735	-1.71561	1.64964	NA	-1.82408	0.261146
CG42358	0.28122	NA	0.613384	-1.58044	0.184215	NA	NA	NA	0.165098	0.892232	0.829306	0.072154	0.540368	NA	0.369872	0.774942	-0.77439	-2.77521	0.407248	NA	NA	-1.14043	NA	-1.17065	0.673426	1.33581	0.301843	1.19928	0.055757	-0.278822	1.06015	0.115335	0.007766	-0.010881	-0.956073	0.613947	-0.186373	0.460413	0.881661	NA	0.783538	NA	0.628751	-1.7122	-2.66224	0.832942	-1.05252	0.631983	-2.48556
Nf1	0.130094	-2.54175	0.483389	-0.597439	1.28462	-0.420258	-0.315037	-0.449556	-0.46851	-0.046219	-0.841024	0.44332	1.52061	-0.167909	0.133319	0.600961	0.529655	1.48218	1.29736	-0.112091	-1.94571	0.640117	0.827818	0.383313	-1.36675	0.935177	-1.41968	1.5033	0.106756	-0.77616	0.620942	-2.14204	-0.930407	-1.02625	0.332761	-0.096709	0.068214	0.192852	0.260461	-1.42395	0.621386	2.10806	-0.427781	0.027577	0.980995	0.706769	0.414053	1.65244	0.499464
CG13114	-1.61626	0.713015	NA	NA	0.363241	-1.56956	NA	1.17537	NA	NA	0.638975	NA	-1.05232	NA	-0.090614	NA	NA	1.13403	NA	0.304122	NA	0.814406	NA	-1.71038	NA	0.518581	0.377391	-0.019095	0.245183	-0.268094	-1.78071	1.33676	-0.229787	-0.143336	1.07915	0.376751	-0.46261	-0.978678	1.22313	-0.423379	0.898769	0.394548	1.09905	-2.34765	NA	-0.137654	NA	1.6055	-1.58658
CG12034	-0.175375	-0.627231	NA	-0.259383	-2.88604	0.168302	NA	NA	0.420176	1.09299	0.279873	1.07781	NA	-0.679047	0.756146	1.04678	NA	NA	0.575979	0.223618	-1.01461	-0.296309	-1.38421	-0.394171	0.563263	1.84689	-0.335458	0.339979	1.15957	-1.8689	0.385281	0.804039	0.454699	0.850937	-0.863794	0.515217	0.219043	0.907157	-0.149438	0.148219	0.773876	-2.50055	0.675124	-0.492252	-1.3582	0.826223	0.804853	-0.396154	0.596667
TepII	0.75091	-2.82959	1.24616	1.04089	-1.1338	-0.190864	0.985457	1.23984	0.523646	-0.900343	-0.755719	0.440866	0.175967	-0.137661	0.164694	1.22799	-1.19694	-0.17882	-0.828632	-0.217644	0.573593	-0.163548	-1.84277	-0.403491	0.266467	1.22443	0.918913	-0.63574	-1.10608	-0.015222	0.236111	-1.49397	0.42094	-0.226548	-0.694774	1.0923	-1.6142	-0.131849	0.517892	-0.163663	0.879256	1.08645	0.133434	-0.847918	2.56357	-0.092921	-1.44718	0.071839	0.851855
pelo	-1.684	-0.239024	-2.60423	-1.66345	-1.34858	0.184106	0.232958	-0.057137	0.256701	1.08488	0.997281	0.741602	0.752541	0.287662	0.894984	1.07423	0.152382	0.233532	0.033732	-0.355443	1.02527	-0.095566	-1.99269	0.302804	-0.129585	1.15488	0.760151	-0.572645	1.72284	-2.14002	-0.281202	1.14344	-0.39577	0.383121	1.81187	-0.991183	-0.905857	0.289113	0.489105	-0.483054	0.002919	-0.325192	0.889736	0.601115	-1.23833	-0.37152	0.398569	0.24014	1.67368
CaBP1	1.11514	0.542732	NA	NA	-0.750957	-1.68173	NA	1.21749	0.546115	NA	-1.19833	-0.441358	NA	NA	0.420283	NA	1.22329	NA	-0.992663	NA	NA	-1.9649	0.574373	1.33404	0.030822	-0.106199	0.131859	-1.46014	1.51157	-1.50985	-0.128171	0.583669	-2.13687	0.967391	-0.241063	-0.278013	-0.192431	1.3127	-0.026339	-1.00417	0.88843	0.008469	0.045953	0.398016	1.26085	-1.59557	0.914405	0.966542	1.57979
CG14655	0.304105	1.47377	0.527529	-0.203835	-0.325756	-1.26263	0.096648	0.0344	0.403135	1.85139	-1.00076	-0.787575	0.761844	-0.596491	0.081507	-0.419819	1.60367	-2.22652	-1.44301	0.313584	0.814823	-0.567229	1.34422	0.759358	-1.15988	-1.15739	0.780913	0.183296	0.734523	0.079817	-0.137559	-0.092137	-0.435983	-1.17844	-2.93963	1.88231	0.080389	0.665683	-0.097314	0.48834	0.562085	-0.411174	0.017214	1.36414	-0.765566	-0.257115	1.68852	-1.29846	-1.62124
CG10359	0.562107	0.425608	0.73255	0.036385	0.694413	0.144283	0.294663	0.856564	0.2195	0.3293	0.122852	-0.223288	0.588062	-0.147421	0.258321	-0.397553	-4.16533	0.363218	-0.150123	-0.567868	0.023756	-2.18622	0.036323	0.633388	0.684594	0.456227	0.375686	2.48993	0.46331	0.881186	-0.290865	-0.602665	0.166364	-0.174242	0.223788	-1.75524	-0.834136	-0.892286	-0.851889	0.191766	-0.56871	0.689662	1.2443	-1.30777	0.927494	0.772382	1.08444	-0.304566	0.25229
CG10352	NA	NA	NA	NA	1.30601	NA	0.619372	NA	-1.13176	NA	-0.79362	NA	NA	NA	NA	NA	NA	NA	NA	NA	NA	0.284227	NA	NA	0.589083	0.826449	-1.69976	1.02367	-2.09316	-2.23996	0.553739	NA	0.597067	0.316503	NA	0.543598	0.330465	NA	NA	0.479971	0.194254	NA	-0.045519	0.339376	NA	-0.004195	-2.20735	1.40681	NA
TepIV	-1.44386	-2.03187	-0.270595	1.26087	-0.070703	1.28453	1.46909	1.45942	-0.717338	0.438839	0.870376	0.68756	-0.56172	-1.27292	-0.034431	-0.189331	-1.42295	-0.026086	1.05441	-0.331824	-0.15146	0.212257	-1.52151	0.458427	-1.07531	1.42053	0.505604	-1.68948	-1.55097	1.0655	-0.585688	2.15409	0.716305	0.423028	0.27651	-0.116497	0.435131	0.097684	-0.40712	-0.580078	1.81199	-0.913855	0.232793	-0.803708	-0.565634	-0.013645	-0.071819	1.10593	1.57955
CG42351	0.96579	-0.559309	1.22495	0.543064	0.862022	0.83901	-1.26939	-1.28472	-1.51866	0.385059	-0.51834	0.092006	1.33033	0.485603	0.617764	0.905267	-2.09002	-1.11774	0.53084	-1.02499	0.60146	0.390499	-1.43945	-1.19118	1.24755	0.104108	0.888466	-1.42436	-0.522176	0.303056	0.683272	0.913205	1.18714	-0.045242	-0.065676	0.824571	0.838242	-0.043581	0.187255	0.322096	1.63063	-2.18967	-0.070924	-0.666715	-1.86113	-1.96401	-0.89636	0.018008	-0.070535
CG10357	NA	NA	NA	NA	NA	NA	NA	NA	NA	NA	NA	NA	NA	NA	NA	NA	NA	NA	NA	NA	NA	NA	-1	NA	NA	1	NA	0.499832	NA	NA	-1.68193	0.406413	NA	0.050809	NA	NA	NA	0.850299	NA	-1.29207	NA	NA	1.16665	NA	NA	NA	NA	-0.280107	NA
CG6785	-0.880394	0.458049	-0.227132	0.364242	0.316103	0.372577	0.765411	0.238644	1.13868	1.42604	-0.007101	0.791621	0.023499	-0.101265	-0.768012	-1.28737	-1.90541	0.909576	0.890912	0.208817	-2.72749	-0.142403	-0.216351	-1.53171	-0.415059	0.537616	1.7679	0.495548	-1.01241	1.71394	-0.6502	-1.95811	1.13747	0.302521	0.075178	0.026724	0.667076	-0.22984	-1.09002	-1.73517	0.882321	1.23241	0.367649	-0.815601	0.590517	0.752324	-0.040464	-1.48049	-1.02955
CG12263	0.579068	-1.20969	1.00473	-1.06632	-0.391357	NA	-2.7142	0.779584	-0.269177	NA	0.475518	0.353996	0.088563	NA	-0.214413	0.737603	NA	NA	1.58143	0.562055	-0.297397	0.526095	0.625855	-2.13883	0.492166	0.690269	-0.195556	-0.737422	0.802272	-1.48359	-0.555463	0.010153	-1.44064	-0.055785	-0.529023	-0.297843	-0.219274	0.75135	-0.292911	-0.249404	0.216528	-0.913172	2.28672	2.16615	0.54136	1.50877	0.751795	0.296535	-1.59245
RpL22	-0.747326	-0.573264	-0.438958	0.272914	-0.814598	-0.27808	-0.072588	-0.411273	-0.556732	-0.708441	-0.403769	-0.102098	-0.160436	-0.49977	0.158313	-0.030894	4.15006	0.475784	0.264568	0.311319	0.165272	0.411483	-1.083	1.68569	0.600239	-0.530831	-1.08358	-1.63054	-1.63288	1.73119	0.686805	-0.503784	1.01362	-0.141581	1.72176	-1.4952	0.360556	-0.811148	0.528705	0.098193	0.917144	-0.069575	-0.346032	-0.74787	0.320634	2.22632	0.143687	0.572342	0.028216
CG9472	0.642615	NA	1.17666	1.11536	0.628816	NA	NA	-0.865939	NA	0.192119	-2.0109	NA	NA	0.460947	NA	-0.111821	-1.22785	NA	NA	NA	NA	NA	-2.24936	NA	NA	NA	NA	NA	NA	NA	NA	NA	NA	NA	0.650281	NA	NA	NA	NA	NA	NA	0.762449	NA	-1.41273	NA	NA	NA	-0.274295	NA
CkIIalpha-i3	0.61188	0.778475	NA	-2.17627	0.493912	0.792681	0.223345	0.180207	-0.50521	0.46633	0.355599	0.073628	0.873982	0.086113	0.543304	0.052012	-0.123439	-3.38699	0.255564	0.304519	0.10036	-2.01739	0.874569	0.119209	-0.388881	0.672734	0.739761	1.16339	-0.529689	-0.643119	0.645427	1.0904	-0.182789	0.068805	-2.00669	-0.673305	0.582913	0.112841	-0.438056	1.80576	0.774956	-1.29917	1.34006	-0.519869	-1.29186	-1.19787	0.663421	-1.70827	0.219662
CG12264	0.418047	-0.22491	-0.796878	0.470789	0.056988	-0.428377	0.026407	0.122436	-0.005394	-2.82472	0.508268	1.62354	0.849526	-0.415973	-0.177079	0.509141	0.297734	1.06673	-2.34025	0.910173	0.353806	0.970539	-1.61581	-0.824405	-0.339727	0.817558	0.991845	0.367892	-1.07447	0.187641	0.575797	-0.579454	1.48966	-1.08184	0.253075	0.298258	-0.800819	-0.397089	1.30071	-1.35969	-0.688481	1.81171	-1.6103	-0.025121	1.33252	0.697517	0.356382	0.501101	-0.276306
CkIIalpha-i1	0.820641	-1.24941	-2.41621	0.78152	-1.34295	0.800574	1.76108	0.173692	0.586116	0.964341	0.52873	0.054785	-0.966315	-0.043324	0.930575	0.523535	-0.683518	0.850148	-1.25232	-0.491812	-0.329894	-0.679604	1.10219	-1.5983	-0.531671	0.734349	0.973037	-0.034996	0.866783	1.08374	-0.419393	-0.260194	0.497891	0.454097	0.23252	1.321	-0.281723	0.123206	-2.43479	-0.075327	0.860977	-1.8254	-1.36978	1.26415	-0.002754	0.749307	-0.485589	-1.38518	0.013362
unc79	-1.26513	-0.899894	-1.95147	-0.43069	0.214051	0.09176	-0.686216	0.238568	0.972195	0.943043	0.497881	1.78676	-0.64021	-0.658526	0.420022	0.226272	0.349721	1.98086	1.05276	-1.10216	-1.1396	-1.09028	1.87953	-0.420436	-0.549163	0.716287	-0.535947	1.13301	-0.120009	-0.923352	1.61843	0.304647	-1.44954	0.124295	-1.23322	0.13259	1.01436	-0.074514	-1.63498	1.15252	-0.004239	-0.535053	1.44524	0.424838	-1.37503	0.40078	2.07661	-1.40502	0.012925
Ubc84D	1.28001	0.519866	-0.648843	-3.02105	0.006837	0.882903	-0.464855	NA	-0.507049	0.873172	-1.54759	-0.748412	-0.031934	0.844912	0.700813	0.964629	0.448124	NA	-0.112197	0.462131	0.098541	-0.123294	NA	-1.58453	0.942616	0.765207	NA	-3.19663	1.21787	-0.237406	0.441775	0.592817	-0.134215	0.647351	-0.692046	0.753826	0.197261	0.857514	-0.740763	0.358074	NA	-0.606826	-0.157007	1.09859	-0.400188	0.621836	0.285804	-1.13427	0.563122
CG12269	-1.05851	-2.63758	1.17818	0.801948	1.05117	0.981064	-0.452543	0.054311	-0.145698	-1.16473	0.318763	0.964081	0.762661	-0.247625	-0.885423	0.076442	0.129965	0.968096	1.3231	-0.877585	-1.14009	0.166509	1.31955	-0.526253	-0.39165	-1.63303	1.06487	1.5366	-0.052598	-0.854848	2.2287	-0.08782	0.789408	-0.478177	-0.832067	0.837394	0.674763	-0.895038	-1.34487	0.641511	-0.450663	-1.54649	0.959165	-0.73717	-0.387803	0.596684	1.41214	-0.933959	0.119247
CG6789	1.03781	0.083693	NA	0.11076	NA	-0.659868	NA	-1.52984	-0.307164	1.70529	NA	0.164651	0.969286	NA	-1.17487	-0.071794	1.27712	-1.60839	NA	-0.880224	0.883542	-0.060786	NA	NA	1.25401	NA	-1.19322	0.105939	0.560638	NA	-1.19768	NA	0.692085	0.088663	-1.88809	-0.267534	1.0658	0.853847	-0.10663	-0.121732	-0.971098	1.2273	-1.61465	1.76936	-0.196215	-1.51534	-1.26643	0.314271	1.10753
CG6788	NA	NA	-3.17033	NA	NA	NA	NA	NA	NA	NA	NA	NA	NA	NA	NA	NA	NA	NA	NA	NA	NA	-1.1661	1.56308	NA	NA	-0.441592	0.044604	NA	0.913468	NA	NA	NA	NA	NA	NA	NA	NA	NA	0.366125	NA	-1.69166	NA	0.412072	NA	NA	-0.81988	0.167682	0.641663	0.059151
CG5326	0.872571	1.00429	0.87655	0.628086	1.20634	0.595446	1.05069	0.992594	0.043504	-2.39653	-0.870345	-0.744868	1.24204	-1.03825	-1.57108	-0.268249	NA	-0.839527	-0.097014	-0.346411	-0.33983	NA	NA	NA	-1.33769	0.27144	1.06625	0.471005	0.965371	-0.229131	0.931131	1.14341	0.907564	0.761079	0.447526	0.261386	-0.231381	0.642977	0.731105	-1.84049	-1.67735	-1.08618	-2.06642	-0.444531	0.312936	1.94811	0.375451	-0.406828	0.312223
CG5327	0.886934	NA	NA	NA	NA	NA	NA	NA	NA	0.789777	-1.60002	NA	0.008181	NA	NA	-0.218476	0.890825	0.825855	NA	-1.58307	NA	NA	NA	NA	NA	-0.49341	NA	NA	1.16507	NA	-1.11615	NA	NA	0.612912	NA	NA	NA	NA	NA	NA	NA	-1.28016	NA	NA	0.618334	-0.71298	NA	-0.227136	NA
CG5325	-0.683554	0.0652	NA	0.929567	-0.375161	0.722216	NA	NA	NA	NA	-2.69347	0.313837	-0.319608	NA	NA	0.029641	2.12233	0.127043	-0.113337	-0.013586	-0.111115	0.741126	-2.01394	-0.345122	0.946063	0.614271	0.057599	1.09449	0.083076	-1.59859	0.964122	-0.445794	-0.931577	0.195931	-1.51203	0.655654	0.93755	0.330365	-0.633603	1.68078	0.49268	-1.58059	1.32521	-0.198702	-0.858965	0.043044	0.101386	-0.458662	0.156422
CG5322	0.21211	0.072681	0.764054	-2.18956	-0.501122	0.44999	0.626498	0.555181	0.918681	0.394379	0.543326	0.77347	0.236561	NA	-3.10344	0.121588	0.682695	NA	-0.319728	-0.454767	0.217405	NA	0.772396	0.147108	-1.6761	NA	0.756599	0.486092	0.406717	-1.01262	0.445089	-0.396897	-1.16951	0.41959	-0.912321	1.06515	1.08315	0.987916	-0.84282	1.20518	0.896461	-1.97463	1.09866	-0.225048	-1.56015	0.306071	0.798305	0.038523	0.901611
CG5323	1.21652	-1.39611	-0.480218	-0.82818	1.70812	-1.29104	2.14274	-0.193862	0.289511	-0.58562	0.234064	-0.298627	0.918115	-1.15268	-0.508297	0.4064	1.66421	-0.410691	-1.10992	-0.000292	-0.324146	0.267888	1.99951	-1.26136	-0.305601	-0.335374	-0.365062	0.781645	0.649262	-1.99426	0.748165	0.10675	0.059591	0.270576	-0.398126	0.550721	1.20176	0.37803	-1.27213	0.711151	0.966286	-1.48657	1.26105	-1.60264	-0.931254	-0.608126	2.19977	0.289038	0.915896
CG5321	0.024446	-0.355641	0.643054	1.40653	-0.918502	-0.094849	1.48341	-1.31124	-0.370153	0.192722	-1.78083	-1.94125	-0.354635	1.41011	0.888627	0.842548	0.661791	0.854198	-0.637044	-1.09642	0.453125	-1.0371	1.09909	0.417264	0.750294	0.43961	-1.66916	-0.522248	-0.44136	0.07225	1.16392	-0.401573	0.496625	-0.015855	-0.28161	1.07331	1.10916	1.08257	-0.271549	0.48042	1.04554	-2.64143	0.075911	-0.089593	-1.93448	1.17009	-0.863722	1.34787	-1.64711
mahj	NA	NA	NA	NA	NA	NA	NA	NA	-0.598978	-1.50219	NA	-0.072118	NA	NA	NA	NA	1.18114	NA	NA	0.992146	NA	NA	-1.1023	NA	NA	1.31842	-0.216124	-0.436625	-0.0892	0.468811	-2.76194	1.56281	0.128507	1.34376	0.552422	-0.235	1.18049	-0.425339	0.49524	0.432069	0.616626	-0.953908	-0.568013	-0.003367	-1.30734	-0.102914	1.36129	0.378934	-0.209712
CG8870	0.206866	0.162481	0.23134	0.400664	1.05401	0.856446	0.092219	-1.33066	-0.038501	0.770436	-0.136218	-1.58309	-0.049736	1.31839	NA	-0.204553	0.942777	0.652816	-0.815718	0.468517	-2.9985	-1.57053	1.1412	1.00959	0.4427	-0.015195	-1.00777	1.00291	-1.12435	0.808634	-2.25219	0.319451	0.05274	-0.041575	-2.47192	0.657067	-0.069639	-0.010973	0.451615	-0.462413	0.808126	0.73124	-0.115599	1.21717	0.499703	-0.000502	-1.32224	0.407496	0.069501
CG1529	NA	0.099085	NA	NA	-0.393336	-1.1359	0.775621	-1.18606	NA	NA	-0.193931	NA	NA	0.896328	1.99179	NA	NA	NA	-0.853592	NA	NA	-1.83451	0.68423	0.736488	-0.31195	NA	0.725737	0.765133	0.477206	-0.795515	-0.038681	-0.457237	0.565864	-0.357127	-3.47653	1.34627	0.111931	1.06993	-0.465223	0.230991	0.132871	0.247695	0.306983	-0.244864	0.580295	NA	0.683108	NA	1.01459
CG8878	-0.876057	-0.213815	-0.835555	-0.673418	-0.41086	-0.448339	-0.706265	0.517767	-0.292001	-0.133145	0.840387	0.606648	-0.39991	-1.44484	0.445181	0.643254	3.67438	0.398087	-0.223117	-0.087988	-0.380394	-0.053172	0.453007	0.828618	-0.66936	1.22062	-1.77971	0.847565	-0.715196	-2.12197	0.155532	-0.561981	-0.808989	1.50018	-0.571141	1.04134	1.50445	0.333207	0.401367	0.579303	1.27598	-0.03889	-0.391781	-1.27597	-1.153	-0.859459	-0.829712	0.633497	-0.630183
CG1835	0.188413	1.69314	0.548262	-3.26746	-0.015657	-0.282033	-0.857972	-0.16208	0.982578	0.793997	-0.322413	0.101115	-1.10659	-0.388191	0.878278	0.712238	0.103718	-0.331629	NA	-0.146649	0.878936	-1	NA	1	NA	NA	NA	-1.2145	1.74656	0.338484	0.416178	-0.685905	-1.83785	0.718484	-0.2114	0.582556	0.462127	1.29492	-0.456701	0.485273	-1.49887	-1.11679	-0.537615	1.52347	-0.008414	-0.843184	-0.476628	-0.442322	-0.037748
CG1832	0.511879	-0.077476	-2.49935	0.591714	-1.45888	0.18242	0.19518	1.48809	-0.354067	-1.60258	0.768015	-0.218976	0.532729	-0.155519	0.530781	1.00942	-1.0746	0.721637	1.52976	0.225139	-0.845306	-0.0403	-1.97832	0.512004	-0.3069	1.11154	0.701979	-0.316584	-0.133847	0.850448	-0.664728	1.94722	0.114249	-1.32857	0.892777	-0.620561	-0.508352	0.583573	1.6626	0.354861	-1.50121	-0.161268	-1.11208	1.18678	-1.24531	-1.13987	1.84039	0.552976	-1.06218
CG7332	-1.38112	-0.495278	0.841172	0.881021	0.385152	0.641957	0.413031	0.986313	-0.166746	-0.091151	0.786401	0.646065	0.862695	0.587431	-1.21033	-1.118	-0.095228	0.321368	0.409911	0.035994	-3.24065	0.677012	-2.19197	0.05675	0.51791	0.578288	0.36201	-1.25455	0.652146	0.540443	-0.937244	1.75504	0.778159	-1.1283	0.597169	1.43532	-1.24311	0.461988	0.738593	-1.19846	-0.472998	0.471592	-1.76239	0.311034	0.255566	0.576544	-0.611025	0.321068	-0.489566
Taz	-0.30585	-0.258187	-1.70078	-0.562895	-0.225906	-0.544459	-0.460211	-0.046774	1.25579	0.532526	1.27916	1.58249	-0.714032	-1.78831	0.14283	-0.145542	2.44022	0.361132	-1.08308	0.245035	-0.003159	1.01201	-2.1286	0.095339	0.329373	0.555677	0.136194	-0.345652	0.508059	-1.08518	-1.08833	0.732057	-2.38655	0.72348	-0.432885	0.633485	1.16971	0.938654	-0.162647	0.681889	0.25536	-0.647243	0.738334	1.31894	-1.55148	0.04883	0.345401	-0.742755	-0.738147
CG1523	NA	1.64495	-0.014384	0.738986	0.183212	-0.077172	-0.02199	-0.181143	NA	NA	-0.041245	0.662239	-0.498305	-2.39445	1.32965	1.45926	-0.264499	NA	0.037283	-1.25517	-1.30723	-0.240989	2.04223	-1.19839	0.156082	-0.272851	-0.486088	0.581511	-0.74047	-1.09841	-1.36045	-0.005499	-0.956877	-0.027242	-0.837963	0.939111	0.379978	0.206567	1.08763	1.16979	0.080602	-1.62826	2.38277	0.396857	-0.569648	0.132294	-1.11773	0.223598	1.15496
CG2336	0.164694	0.880198	-2.1459	NA	1.03579	-0.390536	NA	-1.23848	-0.738297	-0.839006	-1.27146	0.062477	NA	-0.314677	0.724351	1.17364	NA	NA	0.656565	1.0154	1.22525	NA	NA	-0.422671	NA	NA	NA	NA	NA	0.542642	NA	NA	NA	NA	0.98348	NA	NA	NA	0.217888	-1.91365	NA	NA	0.16964	NA	NA	NA	NA	NA	NA
CG7789	-2.78717	0.089056	-1.22653	-2.05297	0.477	-0.048347	-0.835641	1.10302	0.627925	0.542793	0.8751	-0.314185	-0.129078	0.368821	0.974153	-0.617095	0.077864	0.493968	0.931793	0.446269	1.00326	0.845254	-2.00804	0.628814	0.637681	-0.524031	0.420321	1.10428	-0.215494	0.457392	0.625944	-0.420387	-0.307576	0.889699	-1.30631	1.29286	0.819308	0.256089	-0.313766	0.811104	-1.04157	-1.83335	0.884855	0.475084	-2.17816	-0.181261	0.348942	0.139016	-0.483207
CG7786	-1.18746	NA	0.708284	0.369029	0.675651	0.895913	-0.602415	0.875927	1.0279	-0.196982	0.200247	0.08896	0.546436	0.51488	1.15645	-1.79632	-1.54368	-2.26415	1.18666	-0.609949	-0.045385	-0.655109	-0.223535	0.871284	1.37512	NA	-1.36776	-0.096535	0.38889	0.594717	0.463397	0.107564	0.192843	0.644764	-0.339584	-0.146406	0.3928	0.073941	-0.000491	0.331515	0.213955	0.038764	0.564512	-3.96733	0.542678	1.04226	-1.36636	1.25632	-1.59637
Sec61gamma	1.94887	0.706796	-1.53909	0.457566	-0.903269	-0.6807	-0.752287	-1.02932	-0.159381	0.718075	1.97491	1.46152	-0.562862	-0.531997	0.51216	0.335048	0.33074	-1.77867	-0.488437	-0.28909	0.269428	-1.02082	1.8737	-0.450823	0.64582	-0.896657	-0.151211	1.43203	1.00901	-2.2456	1.42488	-0.197515	-1.94873	-0.413017	-0.447577	0.933224	0.738917	0.311713	-0.654991	0.286673	-0.085513	-0.155551	1.02171	-0.362782	-0.646869	-2.30914	0.609254	0.492347	1.4526
CG7785	0.695408	-2.10743	0.503229	-1.62425	-1.31109	1.19857	-0.087063	1.26401	0.449997	1.38971	-0.336728	-0.975056	1.32269	0.755277	-0.637388	0.553692	0.734452	-0.962346	0.20782	-0.790024	-0.243484	-0.403407	1.78091	-1.23389	-0.236995	0.782422	-0.689038	-0.617177	-0.030378	1.24619	-0.148632	-1.21002	1.12864	-1.01662	1.62122	-0.463726	0.074884	-1.42723	1.13905	-1.42484	0.258993	1.25091	-0.226571	-1.16427	1.00959	-0.853284	1.86204	-0.113605	1.62694
CG7781	-1.6002	-1.79742	-1.0467	-0.814555	-0.572089	-0.269873	-0.157798	0.360457	-0.722433	-0.717791	0.845292	1.33263	0.283197	0.144191	-0.17715	0.653557	2.74106	0.915096	0.671497	0.005218	-0.076187	0.347437	-2.18512	0.182603	0.585725	0.814286	0.255068	1.05939	-0.757126	0.29697	1.31156	-0.424782	0.62931	-0.435149	0.102013	0.054806	-0.185638	-1.03109	1.41828	-1.01888	-1.64214	1.27111	-1.12574	-1.1536	1.6307	1.16243	1.51994	-0.032116	1.40857
sced	-0.784883	-0.33419	-2.84746	NA	NA	NA	NA	0.844192	0.536248	0.298701	0.739866	0.734161	0.301522	0.865249	-0.059547	NA	-0.644816	0.962129	0.746708	0.134791	-1.49267	0.624026	-0.215548	0.600181	0.50639	0.620844	-2.13589	0.29541	-0.293476	-0.402969	0.731623	1.5485	-0.082055	1.43151	-0.603545	0.865178	1.53699	-0.735818	0.301724	-1.42863	0.830774	-0.424753	-2.13923	-0.549104	-0.882132	-0.283352	-1.0403	1.30148	-1.11971
Mat89Ba	-0.463701	0.969935	-0.822255	-0.439155	1.09225	1.11106	0.553517	-2.2942	-2.02633	-0.379281	1.25888	-0.058369	0.196566	0.545077	0.339318	1.1661	-1.30838	-0.013672	0.329096	-0.73824	0.981795	0.063421	1.29969	-0.149398	-0.93735	1.15945	-1.4358	1.48615	0.196608	-2.88042	1.00898	-0.223001	0.032968	0.542409	0.441109	0.234425	-0.103866	0.1293	-1.21111	0.933678	-0.168195	-1.48184	0.988748	0.406326	-0.332269	0.016691	-0.116079	-0.864085	0.005199
CG6439	0.119976	0.374305	-0.601431	1.18078	0.789815	0.454915	-0.019943	-0.021646	0.254894	0.520912	0.187257	0.789641	-0.990822	-2.50645	0.683824	-0.159053	-2.74304	0.104954	0.615581	1.23301	-0.267479	0.717323	-2.16165	0.032389	0.644593	0.158092	0.609251	0.532401	0.919429	0.544026	1.64532	0.10155	-0.42277	0.092331	-1.44455	0.19682	-0.173738	0.482846	-0.82628	-0.790248	-2.32853	1.24028	-1.2871	1.07934	0.438862	1.06996	-0.043486	-0.280599	0.353965
CG6435	-0.176984	-1.58296	1.51899	0.980812	1.69722	0.434606	1.13914	-0.50366	0.022494	0.224222	0.575241	0.174211	-2.06152	-0.722487	0.167097	-1.14811	-0.721102	1.24139	0.543939	-1.07648	-0.726053	0.155207	1.4191	0.291957	-0.885834	-1.63291	0.652475	1.28786	-0.999583	-1.56728	0.359439	-0.989536	-1.15647	-0.393797	1.05638	0.213269	0.966441	-0.673848	-0.750828	1.29458	-0.564003	-0.103072	2.09388	0.587814	-0.661246	-0.960926	-0.358689	0.925814	-0.604977
CG6434	-1.19757	1.01114	0.114228	0.575838	-0.034291	0.738175	0.994389	-1.03286	-2.39754	0.639641	1.0325	-0.010561	-0.633682	1.33767	1.24798	-0.614369	0.594929	-0.175664	0.049015	-0.29666	-1.94231	0.916279	NA	-1.62387	-0.015749	NA	0.723343	-0.528836	NA	-0.875184	0.20864	0.559836	NA	-0.164265	-1.27571	0.204194	-1.04532	0.736691	NA	1.00327	-1.72049	NA	1.2222	1.67496	NA	NA	NA	NA	-3.34143
CG6432	NA	NA	NA	NA	NA	NA	NA	NA	NA	NA	NA	NA	NA	NA	NA	NA	NA	NA	NA	NA	NA	NA	NA	NA	NA	NA	NA	NA	-0.570506	NA	NA	NA	NA	NA	NA	NA	NA	NA	NA	NA	NA	NA	NA	NA	NA	NA	NA	NA	NA
CG6431	NA	NA	NA	NA	NA	NA	-1.91292	NA	NA	NA	NA	NA	NA	NA	NA	NA	NA	NA	NA	NA	NA	NA	NA	NA	NA	-1.7963	NA	NA	NA	NA	NA	NA	NA	NA	NA	NA	NA	NA	NA	NA	NA	NA	NA	NA	NA	-0.236128	NA	NA	-0.221645
CG14196	0.49737	0.612259	0.529165	-0.46201	0.358726	-0.100735	-0.127227	0.696313	0.961196	-2.06196	-2.89112	0.705946	0.732699	-0.464339	0.400026	0.677074	-1.63673	-0.024896	0.193784	0.964647	0.439808	0.799719	-0.925119	-1.64645	1.2773	0.388758	0.10579	-1.70761	-0.201168	-0.262756	-0.828323	1.5562	1.21617	0.57909	-1.56236	0.177737	-0.234577	1.54386	-0.022125	-0.548679	1.50272	-0.586835	-1.04153	-0.519306	0.939492	0.69265	0.364032	1.72352	0.042229
M6	NA	NA	NA	-0.639868	NA	0.787738	NA	NA	NA	-2.46055	NA	NA	-1.03835	NA	0.397661	0.986125	0.442167	0.91712	-0.380357	0.630807	0.3575	1.10665	0.333515	NA	-0.244715	-1.79974	0.604285	1.28952	-0.10368	-2.09797	1.76815	0.331764	0.777	-0.723711	-1.25541	0.261056	-1.0625	0.970562	-1.13519	-1.06313	0.618297	0.675429	-0.092822	0.756579	0.08607	NA	0.971469	NA	-1.02664
CG14626	-2.25157	-0.075634	1.22939	1.6864	0.732981	-0.55612	-0.5139	1.2382	1.19521	-0.728152	-0.123669	0.832891	-0.225167	-1.00175	-0.601182	-0.623485	-1.56695	0.430961	0.94939	0.660887	-0.688734	-1.93881	0.034536	NA	0.685032	0.726396	0.492847	0.382286	-0.528984	-3.46784	0.553081	0.058881	0.53844	-0.110572	0.504861	-0.2665	0.005849	-0.14798	-0.049025	NA	0.390017	0.381451	0.266893	NA	1.48914	1.01271	-1.15132	0.918267	-0.436743
CG6194	-1.43757	-3.01307	0.507871	-1.44148	0.770467	0.195162	0.071558	-0.30052	-0.682549	-0.421742	0.261132	0.893249	1.0018	0.564486	0.271957	0.013847	1.63646	0.46304	0.143997	-0.399663	0.901555	0.316594	0.685257	-2.14295	0.639767	0.639898	-0.138569	-0.225021	1.68224	0.048083	-0.042632	-1.50287	-1.52693	1.73577	-0.88927	0.168093	1.04771	0.233221	-0.23166	-1.26295	-0.835201	-0.164876	0.976778	-0.580415	1.36993	0.327807	0.508176	-0.685185	-0.457311
CG14627	NA	NA	NA	NA	NA	NA	NA	NA	NA	NA	NA	NA	NA	NA	NA	NA	NA	NA	NA	NA	NA	NA	NA	NA	NA	NA	NA	NA	NA	NA	NA	NA	NA	NA	NA	NA	NA	NA	NA	NA	NA	NA	NA	NA	NA	NA	NA	-1	NA
CG9356	0.272368	0.14204	-1.28712	0.483776	0.255612	-0.013606	-0.928823	0.721453	0.857584	0.413489	0.617736	0.877516	1.04983	0.173106	0.145212	-0.222504	-3.72851	0.573569	-0.163854	-0.021259	-0.217608	0.265341	0.902691	-1.57691	-0.549782	1.44533	-0.486668	0.197198	0.140823	-0.986831	-0.029243	1.22439	-1.37757	0.446354	0.833186	-0.991104	-0.253993	-0.249804	-1.11897	-0.37295	0.239494	-1.49179	0.293816	2.66837	0.828628	1.01132	-1.78311	0.423871	-0.57086
Six4	NA	NA	NA	NA	NA	NA	NA	NA	NA	NA	NA	NA	NA	NA	NA	NA	NA	NA	NA	NA	NA	NA	NA	NA	NA	NA	NA	NA	NA	NA	NA	NA	NA	NA	NA	NA	NA	NA	NA	NA	NA	NA	NA	NA	NA	NA	NA	NA	NA
CG1785	-0.124285	-0.881691	1.81002	-0.518866	-0.747094	1.1993	-0.580883	0.904034	1.39593	0.839377	-2.06047	-0.832708	0.056291	0.105151	-0.373597	0.106478	-1.34067	-0.701491	-0.573612	0.68695	1.63185	1.44507	-0.706063	NA	0.239659	0.479411	-1.45808	0.388312	0.303883	-0.787033	0.220015	1.624	-1.84829	0.583366	-1.09222	0.512782	0.494473	0.468223	-0.705004	1.68049	-0.112126	-1.84285	0.468405	0.760628	-1.11706	-0.337697	-2.29136	-0.103414	-0.035177
melt	0.300894	1.1578	-0.780683	0.17655	0.759217	0.903394	0.984468	-0.334553	0.954907	-0.954345	-1.88245	-0.981769	0.76452	-0.30472	-2.15937	1.05842	0.086672	0.389026	-0.344026	-1.19421	1.40026	NA	1	NA	NA	-1	NA	-1.02642	-0.20537	1.46287	0.476289	0.574631	0.775959	0.168398	0.471763	0.420927	NA	NA	-0.169817	NA	NA	0.335861	-2.15802	-1.9316	0.804524	NA	1.26264	NA	NA
CG14621	-1.54397	-1.81442	-0.532793	-0.561408	-1.57823	0.318759	0.875497	0.721679	0.358614	-0.128031	-0.679725	1.0318	2.57909	0.098181	0.177982	1.09953	NA	0.25763	-0.347654	-0.045644	-0.286887	0.753764	-2.15639	0.209792	0.754118	0.028431	0.410281	-0.120133	-0.24802	0.989106	0.261239	-0.183203	1.52946	-0.807801	-0.044357	-0.628236	-0.684877	-0.316957	1.76095	-1.29035	-1.57639	0.812849	-1.53298	0.559406	1.52031	1.09143	NA	NA	-1.56441
CG11007	-0.604103	-0.75235	-0.789562	1.16948	-0.451194	-0.355182	-0.713334	0.570477	-0.996201	3.4191	-1.3899	-0.437147	-0.6136	-0.061355	-0.250089	0.747177	0.738122	0.586232	-0.117517	0.433004	-0.132061	0.933785	-1.04802	-0.490438	0.802647	1.15108	-1.34905	-0.178357	0.017188	-0.868784	-0.510443	-0.071422	1.4203	0.639107	-1.19811	0.462554	0.351369	0.4097	1.19124	0.944547	1.67523	-1.96909	0.072422	-0.589217	-1.79823	0.226298	-0.014194	1.32255	-1.85179
Aats-phe	0.980085	-1.16614	-0.86804	-1.55261	-0.937063	-0.901208	0.855268	0.088293	-0.315767	0.790158	-0.489243	-0.224827	-0.126364	-0.721563	-0.521903	0.462782	2.87567	0.852095	-0.492533	1.34384	0.069077	0.100841	2.0711	-0.000494	-0.975077	-0.728495	-0.467872	0.870482	0.2444	-0.344437	-0.184166	-1.93948	-0.280297	0.641016	-0.175383	1.12087	-0.471708	1.44956	-0.334111	2.38995	0.063061	-1.28991	-0.376705	-0.153839	-1.22931	-0.469123	-0.380084	1.12603	0.263869
CG11000	NA	-3.8631	0.841606	-0.830605	0.80836	0.16443	0.659496	0.843486	0.529097	0.230534	-0.023319	0.51621	0.470778	-0.761608	0.495347	0.236351	-0.133822	-0.341027	0.022156	0.0205	0.115128	-0.03742	NA	-0.067203	1.49105	0.25804	-1.64447	0.871616	0.575309	0.625663	-0.534569	-0.010137	0.258993	-0.216074	0.049745	0.987739	-0.090163	-0.93976	-1.58768	-1.47933	-0.837064	1.40967	-1.19005	NA	2.10609	-0.544441	1.10366	-2.60654	0.00961
CG11009	-1.28697	-1.0055	-1.75061	-1.85918	0.355046	-0.782842	-0.625471	0.754187	-0.274459	-0.268208	0.650729	1.00464	1.22763	-0.614469	1.62508	1.00573	1.12762	0.079092	1.09334	-0.685236	0.229859	-1.18592	1.29622	-1.44609	0.690678	0.584397	0.060714	0.022703	0.830832	-2.49801	1.16963	1.12244	-0.353062	1.55371	-0.025445	0.044949	0.495347	0.198517	-0.825701	-0.204523	-2.03608	-0.005386	-0.144546	-0.178032	0.83265	2.39899	-0.159287	0.523923	-0.453282
Mf	0.330644	-0.691311	-0.657589	-0.61592	0.527086	0.489759	-0.612432	-0.656193	0.527333	-0.291163	-0.707246	0.129088	-0.652883	-1.33734	-0.246826	0.256899	3.62062	1.13761	0.421347	-0.442294	-0.529191	1.18754	1.54726	-1.07074	-0.548033	-0.809149	-0.306881	1.02209	-0.120689	-0.505437	1.79806	-0.100843	-0.233369	0.425773	-2.54047	0.818957	0.372408	0.041961	0.340448	-0.037231	-1.95136	1.27793	-0.276894	-0.520263	0.188921	0.421382	1.43583	-1.60009	-0.788183
Rpt4R	0.463977	0.446219	-0.307347	0.841335	0.565521	0.294897	0.852066	0.06538	-1.31205	-2.96038	1.68534	-0.996172	0.578048	0.888717	-0.099253	0.361935	0.532885	0.043547	-1.6538	-0.153223	-0.137643	0.445451	-1.69433	-0.984774	0.308037	1.04079	0.884828	-0.512641	0.157834	NA	-0.672614	1.04561	0.512344	0.203912	0.228508	0.588301	0.664253	0.962234	-2.22045	0.365481	0.17078	-1.39234	NA	1.54002	-1.64123	-1.17618	-0.706393	-0.481399	0.800274
ND75	-0.226418	0.12353	-0.271598	-0.039206	-0.486556	-0.21576	-0.915917	-0.549791	-0.272688	-0.726171	-0.554461	-0.190535	-0.532049	-1.18694	0.629314	0.668365	3.87406	0.056699	-0.41721	0.6778	0.555524	0.626195	-2.15361	0.10942	0.612592	0.762039	0.043369	0.349141	-0.401891	0.384111	0.988187	-0.163553	0.399501	-0.244868	-1.7962	0.325691	0.670429	1.06791	-0.843555	1.12668	-2.37019	-0.747496	0.47449	1.56037	-0.778745	1.22255	1.22432	-1.32407	-0.287136
CG6847	-2.93045	-0.509345	-0.466089	0.646653	1.29533	-0.552154	1.08211	0.664632	0.92484	-0.476313	0.778982	0.392699	-1.6473	-0.04659	0.79622	-0.117452	-1.08741	0.823061	-0.01417	0.836725	-0.393968	-0.994827	NA	NA	-0.933331	1.33845	0.589704	1.394	1.05686	-1.89922	1.0699	-1.1966	-0.934353	0.001249	1.44456	0.648751	-1.11983	-0.915596	-0.519532	-0.244989	0.800627	-0.871069	0.631136	1.01308	-0.35897	0.33138	1.48442	-0.243085	NA
Gr36c	NA	-1.80326	NA	-0.092845	NA	1.1178	-0.003298	-1.60998	NA	NA	-0.263364	NA	NA	NA	1.13168	0.713893	0.316988	NA	1.34807	0.186376	-1.04207	NA	NA	NA	-1.92607	NA	NA	NA	0.671617	1.1406	0.697175	NA	NA	NA	NA	NA	-1.02909	NA	NA	-2.05427	0.64788	0.136819	NA	-0.210733	NA	NA	0.387372	-1.89381	0.791714
CG10326	-0.324601	-0.124895	-1.47037	-0.721423	-1.48198	0.101464	-0.621411	0.224126	-1.41766	-0.817098	1.69603	2.5382	-0.766942	-0.23722	0.621756	0.581736	0.616184	1.098	0.662738	0.196485	-0.353111	-0.486869	-0.694968	1.6502	0.660625	0.296632	-1.42562	-0.014348	-1.16174	-0.160789	0.666032	-0.610765	0.549059	0.237817	1.47535	-2.09053	-0.234151	0.14595	0.245084	-1.17947	1.6032	0.619592	0.302529	-1.65457	1.26176	-0.286359	2.44483	-0.59267	0.718775
Grip128	-3.86216	0.319378	0.015075	0.067476	0.466756	-0.050316	0.559408	0.284087	0.064961	0.574656	0.170355	0.266224	0.169335	0.550298	-0.036171	0.427368	0.76344	0.073739	0.117774	0.826763	-1.76844	-0.717269	0.330154	-0.077859	-1.4409	1.81261	0.093262	-0.582092	-0.846858	0.462355	-0.791555	1.10769	0.030237	1.68335	-1.39786	-0.727805	1.2755	0.985245	-0.604979	0.257244	-2.14047	0.294404	-0.029035	1.32917	-0.304537	1.36674	-1.75215	-1.02315	0.70301
CG11231	NA	NA	NA	NA	NA	NA	NA	NA	NA	NA	1	NA	NA	-1	NA	NA	NA	NA	NA	NA	NA	NA	-0.543932	NA	NA	NA	NA	NA	NA	NA	NA	NA	NA	NA	NA	NA	NA	NA	NA	NA	NA	NA	NA	NA	-3.49599	NA	NA	NA	NA
RNaseX25	-1.67809	-1.40111	-1.52378	0.401806	-0.881203	-0.294633	0.03116	-0.11924	0.42893	0.971734	1.00364	1.24464	-0.737118	-1.50862	0.304066	1.31849	1.88042	0.645563	-0.067671	0.5228	-0.541784	-0.737194	1.84973	-1.08367	-0.720557	0.11968	0.57201	0.48478	0.020252	-1.34617	-0.50281	2.69825	-0.250586	0.613036	0.642139	-0.9382	-0.538614	0.150167	-0.173558	-0.360037	1.05762	-0.089906	0.779358	-2.11275	-0.132976	-2.64386	0.459065	-1.56642	0.230658
CG13921	-0.023702	NA	NA	NA	0.470773	0.29735	0.042205	-3.26186	0.09816	0.89388	0.579156	0.561026	-0.477631	NA	0.280228	0.374374	1.2739	-0.038605	NA	0.153229	-1.22248	0.298725	0.902417	-2.15229	0.255888	0.627714	0.067545	-0.368935	-1.15658	0.044409	-0.723841	-0.022021	-1.62481	-0.782915	-0.416645	0.75966	1.20439	-0.457381	-0.490827	0.40601	2.30332	-0.379286	2.00339	-0.60917	0.311233	-0.183199	0.288142	-2.12522	0.63825
CG30359	-0.873687	-1.2991	0.563248	0.546724	0.199273	-0.136845	-0.263253	0.186368	-0.468134	-0.257936	-0.769127	2.74569	-0.848972	-2.05164	1.08946	1.58232	0.587355	-0.530184	-0.238168	0.225307	0.0113	-1.77449	1.16717	-0.23129	0.855274	0.584872	-0.601529	-0.403592	-0.375176	-1.02701	0.697979	0.697529	-0.31245	0.555997	-1.01307	0.913998	1.00114	1.12749	-0.641142	1.73157	-0.122748	-1.35322	1.32974	-1.11863	-1.6884	0.030264	0.20393	-0.742968	-0.912575
CG4497	NA	NA	0.755152	NA	0.497631	NA	NA	0.489855	NA	-2.19949	NA	0.223686	NA	NA	NA	NA	NA	NA	0.233166	NA	NA	-1.95354	0.385076	-0.606532	0.504138	0.741869	0.928984	NA	-0.953199	NA	-0.831266	1.52794	NA	NA	NA	NA	NA	NA	NA	NA	NA	NA	NA	NA	0.256524	-1.06602	NA	1.37631	-0.732551
CG4496	NA	NA	NA	NA	NA	1	NA	NA	NA	NA	NA	NA	NA	NA	NA	NA	-1	NA	NA	NA	NA	NA	NA	NA	NA	NA	NA	-0.952585	NA	NA	-0.428934	NA	NA	NA	NA	NA	NA	NA	1.38152	NA	NA	NA	NA	NA	NA	NA	NA	NA	-1.20179
CG4495	-0.486598	1.49911	-0.933069	-1.38661	-0.090405	-0.486025	-0.604781	1.14206	-0.470155	1.06712	0.976725	1.14407	-0.282675	-0.453094	-0.203539	1.14481	-2.27302	0.947278	1.19235	-0.823392	-0.620163	-0.509705	0.741376	-1.67989	-0.495918	0.630935	1.31321	1.52916	-0.386207	-0.890124	1.09553	-0.030844	-1.62368	-0.304901	-0.044038	0.994598	0.525097	0.30123	0.109914	0.430696	-0.579407	-0.067945	0.078728	1.46096	-2.59877	0.073261	-2.44654	0.01307	-0.621739
CG6841	-0.701556	0.82289	1.45775	0.025776	0.351105	0.567564	-2.26869	-0.118159	-1.59338	0.679198	0.176925	0.551712	-0.552112	0.810641	1.85668	0.318468	0.129819	0.470617	-1.81937	-0.47317	-0.692705	-1.40085	1.88056	-0.66798	0.036588	0.220856	-0.069171	-1.02538	-0.868859	-0.280874	-1.51827	0.633552	0.540635	0.257504	1.3588	1.5961	0.867756	0.278925	-2.54994	0.680804	-0.205851	0.653351	0.03853	-0.605383	0.1486	-0.686954	0.392542	0.861676	-1.54364
CG30350	0.280284	0.413134	NA	NA	-0.516333	0.304648	NA	NA	0.528122	NA	NA	-0.358796	NA	NA	-2.58967	NA	NA	0.006941	NA	0.512183	1.41949	NA	NA	NA	NA	NA	NA	NA	1.92825	NA	-0.626649	-1.41347	NA	0.230267	NA	-0.731815	-0.707399	1.1313	NA	-0.407466	NA	NA	NA	0.596981	NA	NA	NA	-0.536737	NA
eEF1delta	1.19373	2.75537	0.105077	1.98053	-1.69128	-0.514622	-0.721755	-0.224814	-0.417207	0.169135	-0.077869	0.35562	-0.209632	0.459413	-0.581576	-0.645947	-0.959448	0.193342	-1.41263	0.231036	0.013528	-0.686859	0.924668	-0.935182	-1.13064	0.262274	1.56573	1.68534	0.287333	-1.11965	-0.070928	-0.434352	-1.69328	-0.04941	-1.36895	-0.092021	1.07069	-0.086849	-0.590511	1.23253	-0.431533	-0.725459	2.24661	-0.137465	0.277893	-1.54193	0.966232	-0.406405	0.682941
Cbp80	-2.74262	0.505711	0.372089	-0.066203	1.35457	1.23071	0.772696	0.355263	-0.310153	0.393615	1.52231	-0.422123	-0.857416	1.17786	-0.269747	-0.470494	-1.26289	0.580345	-1.3225	-0.360717	-0.180306	0.174267	1.96043	-0.977678	-0.27122	-1.03646	0.150665	-0.763152	0.397894	1.72591	-0.76102	0.067105	-0.829989	-1.61951	0.126266	-0.442945	-0.842253	1.1185	0.868466	-0.715051	0.677423	0.819163	1.24782	-1.89427	0.819642	-0.765682	-1.6868	-0.180321	-1.27452
phtf	0.174699	0.135544	-3.88492	-0.953206	-0.133243	0.77908	0.170399	-0.096509	-0.452861	-0.65732	0.222149	0.398588	0.317835	0.932984	0.180511	0.848461	-0.223384	1.00289	0.682077	0.13332	0.422903	-0.727748	-1.3575	-0.434653	1.4855	1.10751	-0.073106	0.473674	1.63566	0.349575	0.773239	1.33761	0.641566	0.342737	-0.04645	-0.328428	-0.303106	-0.362498	-2.91529	0.469808	-1.34626	0.399574	-0.645376	0.26551	-0.741547	0.391016	0.270385	-1.22767	0.946596
CG17985	1.03077	0.667949	0.025029	-0.00762	NA	NA	NA	-1.95124	0.428651	-2.41626	NA	NA	0.049327	1.01136	-0.582914	NA	NA	0.917451	0.276642	-0.060887	0.61174	-0.342712	1.45152	-0.598121	0.485367	-1.65696	0.6609	0.133218	-1.30066	1.56148	-0.50122	-1.6272	-0.0303	0.145715	0.603598	0.920776	-0.312969	-0.085802	0.379368	0.312014	-0.63012	0.16818	1.11135	1.4937	-2.34112	1.30735	0.239489	1.04891	-0.19169
Myd88	0.736427	-1.22487	-2.29507	0.236608	-0.13318	-0.503106	1.39369	0.670986	0.05589	-0.079749	0.230919	0.763276	0.95348	-2.20301	-1.23632	1.2606	0.031738	-0.297386	0.398883	0.157702	1.08249	0.312133	0.10903	0.919659	0.418403	0.409266	-2.16849	1.02273	1.13796	-1.63282	0.632938	-0.013103	-1.50937	0.520087	-2.41603	0.789618	0.053041	0.732099	0.114993	1.27456	-0.69184	-0.320517	0.477665	0.453429	-0.625421	0.405954	-0.631371	-0.353928	-2.351
Or42b	NA	NA	-1.32299	-0.561907	-0.304187	-1.34147	NA	0.770707	-0.556915	NA	-0.498926	-0.42101	0.347376	NA	1.01777	NA	0.589566	NA	2.28199	NA	NA	NA	-1	1	NA	NA	NA	NA	0.07923	NA	NA	NA	1.37179	NA	NA	0.343895	NA	NA	-0.240499	-2.17733	NA	0.333966	NA	0.288951	NA	-1.80528	NA	0.885019	-0.28357
CG17982	NA	0.831095	-1.14607	-0.705699	0.127395	0.532503	0.45578	NA	NA	-0.655045	0.544242	0.603668	1.24412	NA	-2.72071	-0.79112	0.05497	0.839357	NA	NA	0.785513	-1.92475	0.548366	0.43269	1.15039	0.377615	-0.584318	0.577666	0.371985	-1.38715	0.995013	0.170306	-1.10971	0.434735	-0.822407	1.24541	0.551511	-0.215895	-2.65899	0.888346	0.815482	-0.847606	1.06045	0.294255	-0.363395	1.04142	0.283023	-2.36676	-0.240729
Or42a	0.757956	0.352226	0.378798	-0.227899	NA	0.468692	NA	NA	NA	-0.120993	0.437017	0.436965	0.996873	0.004536	NA	0.145739	-3.20899	NA	NA	NA	-0.420926	NA	NA	NA	NA	NA	NA	1	-1	NA	NA	NA	NA	NA	NA	NA	NA	NA	NA	NA	NA	NA	NA	NA	NA	NA	NA	NA	NA
thetaTry	0.801615	0.915561	0.125083	0.21261	-0.54541	0.307215	0.67435	0.066231	-1.19529	0.313534	0.065257	0.051094	0.19564	1.02219	0.678286	0.491512	-2.97618	-2.06788	-0.838947	0.849388	0.854145	-0.279019	-0.215443	0.284886	1.64956	-1.43998	NA	NA	1.23819	NA	-1.77011	0.817974	NA	0.921686	0.337033	0.450281	NA	0.603089	-0.935534	0.856314	-1.57913	NA	-1.24997	0.614583	-0.304404	NA	-1.74423	NA	0.283723
Aph-4	0.981799	0.446057	-0.339627	0.614095	0.313601	0.815898	-1.65859	-3.16201	0.878597	0.657187	-0.222171	0.942976	0.040205	0.281179	-1.08051	0.269252	1.18921	-0.959249	0.09502	-0.150539	0.047625	-0.706609	1.44995	-1.16966	-0.988267	0.544408	0.870179	0.275607	0.637148	-0.476704	0.855257	1.95111	-0.228631	2.60257	-0.627724	-0.760097	-0.445293	-0.062024	-0.107649	-0.562736	0.453552	-0.920407	-0.311649	-0.547512	-1.72481	0.535419	1.77989	0.457256	1.29881
PRL-1	-0.130063	-0.838844	-0.995629	-1.06093	0.125449	-0.484293	-0.808707	-1.39559	0.911734	1.33991	0.853559	0.361266	0.500412	0.75784	2.29869	0.410569	-1.90149	0.24444	-1.15268	0.284052	0.680315	-0.940206	0.601546	-0.392422	-0.683543	-0.544156	1.95878	-0.276786	-0.594964	0.480885	-0.542487	-0.489146	1.40189	-0.238861	1.31793	-1.06687	-0.85318	-1.10254	1.44648	-1.30172	0.691813	1.11813	-1.19036	-0.475111	1.6749	0.78217	-0.372446	0.703901	-0.659945
CG13408	NA	NA	NA	NA	NA	NA	NA	NA	NA	NA	NA	NA	NA	NA	NA	NA	NA	NA	NA	NA	NA	NA	NA	NA	-1.04021	NA	NA	NA	-0.001018	0.384923	0.776231	NA	NA	NA	NA	0.757157	NA	NA	NA	NA	NA	-1.91729	NA	NA	NA	NA	NA	NA	NA
SP2353	-1.73991	-0.607941	0.065609	-0.075544	-0.300467	-0.793942	-0.576607	0.821382	-1.3146	-0.6793	1.18731	1.81509	-1.1044	-1.31252	0.000811	0.745878	0.283878	1.52963	-0.182116	1.62653	0.611232	0.456274	0.436399	-2.22199	0.22309	0.588455	0.517771	-0.504344	-0.818364	1.04353	0.031785	-0.688477	1.64733	-1.06793	0.777301	-0.432071	-0.730744	-0.530654	1.57278	-1.46032	0.457237	1.53113	-1.2281	-0.607359	1.00726	-0.053426	-0.633698	1.25475	0.799754
CG8331	0.102906	-0.533239	1.19166	1.50344	1.32093	-0.206532	0.456934	1.10632	-0.156077	0.256099	0.344531	1.41065	0.737905	-1.22971	-1.29574	-0.609986	-2.38941	-0.423768	-1.01057	0.171159	-0.747507	-0.156444	0.951668	-1.51141	-1.06765	0.726744	1.0571	0.861217	0.18758	-2.13231	1.31079	0.773863	-1.31459	0.349276	-1.31903	0.432927	0.867196	0.070123	-0.906481	1.35781	0.538878	-1.13033	0.941513	-0.050215	-0.838214	2.03737	-1.62729	0.685548	0.740765
Syx8	-1.04369	0.55748	1.81627	-0.995063	-1.77365	0.420926	1.81223	0.081252	-0.648076	0.1684	0.540347	0.501449	-1.22889	0.82663	0.29239	-0.881203	0.586962	1.46383	-1.05021	-0.801492	-0.645891	1.29029	-1.78212	0.725832	-0.643336	0.464186	-0.054851	1.07252	-0.703876	0.485195	0.617422	-1.70924	-0.537405	-0.512814	-1.54811	0.756154	1.02239	0.332357	-0.471709	1.4077	0.575121	-1.48391	1.24277	0.652516	-1.19709	0.440206	0.668014	-0.133472	-0.035457
RpI12	NA	NA	NA	NA	NA	NA	NA	NA	NA	NA	NA	NA	NA	NA	NA	NA	NA	NA	NA	NA	NA	NA	0.949496	NA	NA	-1.38241	0.432909	0.291578	0.669665	NA	0.431137	0.581949	-3.58094	0.179567	-0.125064	0.623922	0.405601	0.331039	-1.1346	0.68072	0.249749	0.1693	0.363805	0.391751	-0.52918	0.739682	-0.6469	1.05289	0.21385
Syx4	NA	NA	NA	NA	NA	NA	NA	NA	NA	NA	NA	NA	NA	NA	NA	NA	NA	NA	NA	NA	NA	0.907987	-0.82438	1.43776	-0.810666	-1.22686	0.516157	1.54067	0.921836	-0.271546	1.49209	0.124044	-1.25231	0.54452	-1.895	0.598025	0.132041	-0.698629	-1.53954	0.292281	-0.161675	-1.49587	1.09982	0.444491	0.124743	1.51329	2.09657	0.995915	-0.390907
Syx5	-0.299415	-0.190917	-1.33792	-0.491711	-1.81184	-0.503592	-0.170998	0.361071	2.23972	1.3003	-0.068857	1.6375	0.102233	0.512133	-0.146017	0.367437	1.58573	-0.769735	-0.402776	-0.620047	-1.2923	1.07865	-1.90786	-0.051558	-0.141273	-0.059814	1.08186	0.830631	0.781729	-0.532432	1.45686	0.955231	0.09392	1.47721	-1.13259	0.501728	0.733021	0.430246	0.086949	-0.463419	-0.670985	-2.41906	-0.819167	0.008172	-1.31804	-0.579735	-0.032669	-0.671818	1.82767
Syx6	-1.34248	-2.05427	-1.73934	0.001912	-0.973551	-0.154288	-0.71486	-0.82637	-0.240243	1.0941	0.934419	1.13903	0.539198	-0.896909	1.11181	1.44384	-0.04638	0.932871	0.635081	0.554023	0.60241	-0.983489	0.178165	-1.1919	1.66765	-0.445537	0.775113	1.9894	0.811982	0.067851	1.46724	-1.30897	-1.44737	-0.705318	1.4996	-0.942405	-0.176738	-1.04317	0.528426	-0.671121	-0.873933	-0.296784	0.353301	0.955983	-0.207985	-0.512751	0.247927	-0.869783	-0.035789
Syx7	-0.034719	-2.10136	-1.71689	-0.574681	-0.504474	-0.618582	0.669628	-0.63537	0.049494	0.682039	0.782623	1.31135	1.12167	-2.13444	0.120238	-0.005049	1.3656	0.547663	0.641609	0.320653	0.712997	0.062561	-1.68591	-0.251859	-0.035486	1.75025	0.160441	1.23316	-0.05443	-1.87675	1.30052	1.07873	-0.096039	0.796125	1.14981	-0.971657	-0.279255	0.316964	0.850638	0.078264	-1.54977	-0.004452	0.608731	-0.990603	-1.58999	-0.864751	-1.09023	1.12449	-0.687458
CG8690	1.5253	0.439412	-1.30003	-0.03386	-0.520159	-0.923429	-0.341774	0.04382	-0.056415	0.439382	-0.722144	0.002567	1.14064	0.097964	-0.210412	0.746037	-2.34203	0.615281	-1.5887	1.31459	1.67395	-0.078819	-0.113849	0.949332	1.21149	-0.068901	-1.89925	-1.57502	1.40103	-0.90516	-0.297718	1.14489	-0.480422	1.5415	0.292357	0.397838	0.122023	1.35103	-0.4855	0.196047	-1.17435	-1.42294	-1.34573	1.06096	0.179166	0.59569	0.271208	-1.42486	1.08138
CG8693	0.581217	1.11658	0.924662	0.798166	0.640151	-0.235224	-3.19935	0.581759	0.063671	-1.2623	-0.292837	0.07878	0.069059	-0.4936	0.242883	-0.839261	NA	NA	-0.637619	0.789634	1.07363	-0.130717	-0.906218	NA	-1.24319	1.04871	1.23141	0.109088	1.50346	-1.57747	-0.027738	0.935498	-1.1756	0.900527	-0.751955	0.412087	0.026295	1.45285	-1.84893	0.875416	-0.583366	-0.992717	0.180508	1.1817	-0.619661	NA	-0.554309	0.049337	-1.20394
CG17184	2.11802	0.71161	-1.027	0.75208	-0.635913	-0.229449	-0.548511	1.86667	1.15278	-0.681862	-0.792007	-0.482926	-0.529444	-0.860803	-0.630173	-1.21947	0.725728	0.921831	0.104257	-1.57052	0.855101	0.097925	-1.43044	0.866376	-1.28651	0.839763	0.91288	-1.57711	-2.52674	0.791657	0.387942	-0.182489	2.16189	-0.19756	-0.311869	0.365925	0.29536	-0.470371	0.92064	-0.180105	-0.083969	1.10434	-0.780944	-0.25116	0.534562	-0.68438	-0.742024	0.810856	-1.41822
CG17186	-1.05692	-0.648412	-1.26581	0.348037	0.805961	-1.97007	1.1639	-1.8265	-0.105942	-0.06553	1.73365	-0.431857	0.095494	1.39326	0.727566	-0.040834	0.836652	-0.048184	NA	0.355536	NA	1	NA	NA	-1	NA	NA	-0.066758	NA	NA	NA	0.404803	NA	-0.43737	-0.456759	-2.51568	0.222092	0.844318	NA	1.07044	-0.053872	-0.92572	1.45853	NA	0.455977	0.690162	NA	1.13678	NA
CG17187	-0.97728	-0.558237	-0.558915	0.768364	1.42201	0.783768	0.806079	-2.10394	0.261061	0.949771	0.767336	-1.12158	-1.19474	1.41864	1.29529	0.333313	-0.626822	-0.579623	0.739401	-0.653937	-1.16996	1.30805	0.50239	0.407457	-0.463455	0.15156	-1.906	0.207611	0.308349	0.182133	0.147587	-1.33148	-0.038402	-0.966842	1.38835	0.701097	0.635225	-0.45146	0.225104	0.269866	1.71418	-0.650067	1.32339	-2.07806	-1.58657	-0.471052	1.48428	-0.80743	-1.21316
CG17180	0.335635	-1.10279	0.875439	-0.215198	-2.58353	-0.138365	0.245959	-0.770213	-0.567276	0.92226	-1.55834	-0.943491	0.700075	0.894759	-0.285586	0.222546	1.09296	1.19169	1.6494	-0.345243	0.379302	0.141802	-0.30394	1.70124	0.186541	-0.005633	-1.72002	0.010636	-0.494011	-0.63179	0.256021	-0.436445	0.963771	0.535218	0.170543	0.82044	-0.420699	0.080641	0.056394	0.936228	0.316193	0.185213	1.02459	0.217148	-3.59009	0.340356	1.57578	-0.214666	-0.789793
CG8334	-2.80424	-0.874779	-0.2823	-0.884922	-0.215815	-0.11451	0.805187	0.623629	-1.08374	-0.279194	0.821724	0.788565	0.673314	-0.236131	0.38092	0.187123	0.681928	1.38326	1.17374	0.881083	-1.62484	1.01857	-0.87408	-1.24778	-0.578317	0.172523	1.50908	-0.057423	0.195547	-0.15741	1.1729	0.114545	0.551549	-0.105485	1.42533	-0.305954	-0.16883	-0.399534	0.850592	-2.18226	-0.813864	1.71539	-0.523799	-2.01422	0.702914	-2.3539	1.05808	-0.263848	1.26697
CG17290	NA	NA	NA	NA	NA	NA	1	NA	NA	NA	NA	NA	NA	NA	NA	-1	NA	NA	NA	NA	NA	-1.19771	NA	-0.772763	NA	0.869194	1.10128	-0.29324	1.00037	-2.32821	0.35296	NA	-1.973	NA	0.799223	-0.119811	NA	0.080074	0.887108	0.506126	0.523656	NA	0.55957	0.772455	-0.767277	NA	NA	NA	NA
CG8335	NA	1.34956	0.307407	0.274036	1.19888	0.483247	0.37792	-0.188959	-0.446277	1.02398	-0.68058	-0.936995	-0.50541	1.2998	1.19883	-0.614774	0.965026	-0.250265	-0.84234	-2.17241	-1.84067	NA	0.400018	NA	NA	NA	NA	-1.37273	-0.906584	NA	-1.45551	0.425673	NA	0.560184	0.898857	NA	NA	0.761408	NA	0.804944	NA	0.526399	0.91972	0.611727	-1.77409	-2.04875	-0.178846	NA	-0.351831
CG17189	-0.511813	-0.960624	0.061549	0.761593	-3.25925	0.376387	1.1694	0.033115	-0.839699	0.290577	1.30612	0.99568	1.08031	0.661566	0.83798	-0.505393	-0.107613	-0.718501	-0.230136	0.210118	-0.651368	-1.95078	0.515834	-0.254265	-0.155868	0.660553	1.18453	0.724071	-0.743837	-2.87571	-0.562635	-1.09412	0.244619	0.262534	0.390772	0.114505	1.53044	-0.009237	0.59036	1.04833	1.51939	-0.443909	0.006671	-0.740006	0.037761	-0.522599	0.916612	0.021102	-0.477264
Pop2	-0.686796	0.723632	-2.34032	-0.67554	-0.516879	0.24226	0.043475	0.183894	-0.565055	-1.72119	-0.319935	1.27689	-1.12751	0.874588	0.735598	0.913412	1.50275	-0.213258	1.65095	-0.346788	0.365811	0.341712	1.58317	-1.30174	0.544441	0.009601	-1.17718	0.88533	1.03767	-1.35036	0.861188	0.539967	-0.368295	0.728899	-0.660552	0.678181	0.713149	1.19215	-1.04224	0.796341	-0.982183	-1.69602	1.02022	-0.719588	-1.63386	-0.796211	0.374828	-1.37854	-0.418277
CG12951	NA	NA	NA	NA	NA	NA	NA	NA	NA	0.312602	NA	NA	0.783877	-1.48571	NA	-0.806563	NA	NA	NA	NA	1.1958	-0.526012	NA	0.073411	0.276685	-1.43288	1.60879	0.71929	NA	NA	NA	NA	-0.739226	NA	NA	0.955402	NA	NA	-2.07196	-0.138133	-0.457437	0.897873	0.834187	NA	NA	-1.77066	-0.467483	-1.05588	0.413945
CanA1	NA	NA	NA	NA	NA	NA	NA	NA	NA	NA	NA	NA	NA	NA	NA	-2.5547	NA	NA	NA	NA	NA	NA	NA	NA	NA	NA	NA	0.488015	0.357363	NA	0.331871	-1.67445	NA	0.613418	NA	1.05142	0.563827	NA	NA	0.749616	-0.80894	-2.1218	NA	NA	0.449659	NA	1.05296	NA	0.813083
Sas10	NA	NA	NA	-1.27775	-0.923699	NA	-1.12687	NA	NA	0.204546	0.055295	-0.066288	-0.092092	NA	0.869357	NA	2.33024	NA	NA	0.027264	NA	0.849335	-1.87893	1.00856	0.390838	0.320035	-0.689838	1.20359	-1.1438	-0.763641	0.028493	0.827586	-1.29337	0.027474	-0.883499	1.28431	1.12942	0.898604	-1.09059	0.853665	0.835612	-0.4018	0.665229	-0.040571	-2.13671	-0.612818	0.362045	-1.3922	-0.038055
CG6891	0.13107	-0.343852	-1.66115	-0.623579	1.16801	1.1327	0.120857	0.509266	0.393353	0.963018	0.456767	0.4029	0.526889	0.424232	-0.740036	0.63098	-3.42737	0.205558	-0.283734	0.192715	-0.178597	0.841269	-1.9507	0.165878	0.556604	NA	0.386946	-1.26314	2.00505	0.002004	-0.444494	0.715153	-0.479089	0.719156	-1.01681	-1.27136	-0.380445	1.25152	-1.06608	0.147077	-0.496597	-0.725746	-0.599131	1.62935	1.27358	0.866995	NA	1.53609	NA
Iris	0.22445	-0.248085	0.906747	1.0144	-0.25507	-0.577006	0.845871	1.52075	0.198304	-0.503532	-0.889998	0.608322	1.12801	NA	-3.10901	0.601766	-1.14915	0.122452	0.262073	-0.670845	-0.030462	-0.193914	1.01689	-1.6598	-0.858154	0.863007	0.831976	-2.01973	-1.28995	0.695007	-1.14688	0.012021	1.36902	-0.356762	0.471972	-0.021496	0.741173	0.805509	0.112785	0.730491	2.04616	-0.856634	0.090327	-1.24098	-0.142028	-0.262608	-0.695424	1.75128	-0.81648
CG6893	-1.49764	0.997031	0.253454	0.132684	0.405635	-0.010761	1.17247	-2.00417	-0.356072	0.463229	0.71442	0.288882	-0.643281	1.95253	1.40975	0.658001	-0.88956	-1.352	-1.36465	-0.225831	-0.104118	1.13536	1.23854	NA	-0.811098	-1.16735	-0.39545	-0.447166	1.29532	-2.01952	-0.297677	NA	0.437516	0.612454	1.15296	-1.17169	-0.416767	1.3878	0.602817	0.559612	-1.47629	-0.324875	NA	0.952648	-0.847148	-1.79393	1.15283	1.02629	-0.266047
CG34057	-0.966281	0.828843	0.302524	0.455832	-0.75568	-1.67993	0.927916	0.328474	-1.50554	0.255798	-1.99373	0.37519	-0.260038	1.65916	-0.278661	-1.16371	0.400935	1.72127	0.673669	0.663576	0.010378	-0.832834	-0.955107	1.52571	0.065996	-0.912516	1.10875	-0.998909	-0.4001	1.03715	-0.248384	-0.528373	-0.439452	-0.189629	0.383984	1.04542	0.11485	0.777112	-0.908588	-0.576154	-1.78992	1.19586	0.097339	2.51929	-1.09149	0.904998	0.566697	-0.29254	0.476391
CG8768	2.56119	1.25257	-0.289816	-0.099063	-1.22089	-0.38783	0.129812	-0.028706	1.2857	0.505011	-0.194513	0.520364	-0.308817	-0.743903	-1.33366	-2.21118	-0.866571	0.76205	0.486073	0.068847	0.11333	0.652016	-1.22911	-1.31798	-0.235405	1.09831	1.03217	0.961353	-0.120873	-0.129777	1.38368	-1.74342	-1.45085	-0.801012	-0.672021	0.903258	0.522888	-0.214257	-0.649915	1.24652	-0.303595	-0.692873	0.279117	2.16087	-0.679085	0.712242	2.4837	-1.15206	0.265925
CG31025	1.29979	1.16797	-0.499683	-0.301849	-2.03702	-1.52163	NA	-0.584493	0.020639	-1.34839	NA	-0.293949	0.188275	NA	0.366693	0.782203	NA	0.31903	NA	1.10302	1.3394	NA	NA	-1	1	NA	NA	-0.877843	1.792	-1.04913	0.326415	0.387488	-1.6395	0.74868	-1.13416	0.456815	0.134182	1.1986	NA	0.276319	-1.16528	NA	-1.12787	1.25877	0.414515	NA	-1.91983	NA	0.329929
Itp-r83A	-1.60883	-1.41027	-2.42374	-0.222426	-0.259685	0.6832	-0.269935	0.673861	0.955767	1.5573	0.671133	-0.065586	-0.316154	-0.941334	0.753758	0.595416	1.85195	0.25882	-0.06082	0.058899	-0.481316	-1.59052	1.64133	-0.239016	-0.621719	0.356799	0.453119	0.604802	-0.041671	-1.5273	-0.186443	0.410033	-1.08762	0.617779	1.29115	-0.278485	1.34902	-0.191927	0.615805	0.953678	0.769548	-0.489901	0.896162	-2.12149	-1.58313	-3.03163	0.433635	-0.279326	0.341095
CG31752	NA	NA	NA	NA	NA	NA	NA	NA	NA	NA	NA	NA	NA	NA	NA	NA	NA	NA	NA	NA	NA	NA	NA	-1.5214	NA	NA	NA	NA	NA	NA	NA	NA	NA	NA	NA	NA	NA	NA	NA	NA	NA	NA	-1.74991	NA	NA	NA	NA	NA	NA
CG4009	-2.33161	-1.05837	-0.232331	-0.113086	-0.288647	0.477864	0.347628	-0.582716	0.366307	1.04134	0.889939	0.688246	0.509844	-0.649454	1.10745	0.481187	1.39309	-2.23691	NA	0.190233	NA	-1.10936	NA	-0.82455	1.2982	0.635704	NA	0.376893	-1.30402	0.602379	-0.139244	NA	0.932248	-1.08387	NA	0.384824	0.30214	-2.28134	NA	1.29163	0.608525	NA	NA	0.929802	-0.619976	NA	NA	0.043545	-1.71802
CG4004	NA	NA	NA	NA	NA	NA	NA	NA	NA	NA	1.2147	NA	0.000559	0.969619	-2.19416	NA	NA	0.547521	0.210298	-0.644316	-0.10422	NA	-1.50588	NA	-0.143683	0.405759	1.2438	-0.61405	0.449591	0.859121	-1.1096	-0.307122	1.25208	-0.478199	-0.105709	-0.076533	-0.050374	-0.432786	0.966862	0.442448	1.92986	0.236907	-1.4851	-2.34275	0.865365	0.947783	NA	-1.66252	1.10008
CG4000	-0.549326	0.069999	-0.659973	-0.569441	-0.838156	0.244402	-1.29902	-0.837789	0.627384	0.241655	0.390065	0.975236	-0.275444	-2.19952	0.168713	0.379491	2.58629	0.567883	1.68866	-0.466661	-0.244449	0.065959	1.56535	-1.12754	1.00443	-0.501333	-1.00686	1.86588	-0.664772	-0.245658	1.94425	-0.087327	-0.381544	-0.353247	-1.70775	0.768305	1.17346	0.584454	-0.576388	0.487306	-1.7173	-0.440078	0.498299	-0.335988	-0.8119	2.33404	0.865694	-0.77312	-1.03815
fat-spondin	-0.699285	0.609902	0.445031	0.785141	-3.52706	0.610105	-0.575325	0.686672	0.389111	-1.38921	0.221155	0.295234	0.504212	-0.265493	0.343136	-0.383494	-0.912022	0.614807	0.673468	0.767202	0.806713	0.748648	-1.40994	0.462955	1.50979	-0.876928	-0.434521	-2.42104	-0.736528	0.261236	-0.762271	0.238659	0.467483	-0.238272	-0.550319	-0.133192	0.889188	1.33806	-0.295985	1.15412	0.82053	-1.66382	-0.395774	1.57914	0.448787	-0.440867	-1.16014	0.022033	0.147094
CG10516	NA	NA	NA	NA	NA	NA	NA	NA	NA	NA	NA	NA	NA	NA	NA	NA	NA	NA	NA	NA	NA	-0.187004	1.4424	-1.52215	-0.14036	1.05942	-0.652299	-0.435701	0.176421	0.060905	1.89534	1.45253	0.245892	1.0712	-2.17835	1.20606	0.594059	-1.00815	-0.422493	-0.899424	0.28917	-0.269387	0.232907	-1.2007	-0.81027	NA	-0.855185	0.970772	0.429264
CG17237	NA	-1.34512	NA	NA	NA	NA	NA	NA	0.294406	1.05071	NA	NA	NA	NA	NA	NA	NA	NA	NA	NA	NA	NA	NA	NA	NA	NA	NA	NA	1	NA	NA	NA	NA	NA	NA	NA	NA	NA	-1	NA	NA	NA	NA	NA	NA	NA	NA	NA	NA
CG10514	0.338152	0.159147	0.66825	0.794375	NA	0.093134	-1.87766	0.51515	-1.05531	-0.401314	NA	-0.936455	-0.654636	-2.54284	0.224249	0.557152	0.434028	1.21349	0.210008	0.733754	1.52732	0.70159	NA	0.128966	0.510431	0.620142	-1.96113	0.243108	1.22019	-2.76329	0.594081	0.064115	-1.86916	0.774459	-0.11139	-0.219356	-0.117835	0.307624	1.0095	1.07147	-0.558997	-1.00801	0.273398	0.41852	0.671583	0.005546	0.642265	-2.85119	0.263186
CG10512	1.12703	0.290777	0.148198	0.68466	-1.57127	-1.61007	-0.493942	0.828294	0.733068	0.390056	0.585703	1.17713	-0.808143	-0.820527	0.115485	0.445462	0.736984	-1.98852	-1.73332	0.606562	1.15639	0.274511	2.07138	-0.327833	-0.572028	-0.445693	-1.00034	0.705292	0.96578	-0.57331	0.219343	-0.388271	-0.89836	0.696599	-0.094741	1.15071	0.725418	0.870504	-0.656455	0.868675	0.833435	-2.31468	0.752603	-1.09105	-1.77148	-1.60872	0.310177	-0.537326	1.64121
CG17233	NA	NA	NA	NA	NA	NA	NA	NA	NA	NA	NA	NA	NA	NA	NA	NA	NA	NA	NA	NA	NA	0.34049	-1.35896	1.01847	NA	NA	NA	0.048845	0.745717	0.950074	0.328027	-0.293558	0.426871	NA	NA	NA	NA	-0.276128	NA	-2.61142	0.458431	0.120216	-1.56796	1.14213	0.528749	NA	NA	0.183807	NA
CG17230	NA	0.370939	1.30951	NA	NA	NA	NA	NA	NA	NA	NA	NA	-0.015444	NA	NA	-1.77091	NA	NA	NA	0.105899	NA	NA	NA	NA	NA	NA	NA	0.433365	0.682164	NA	-2.14098	-0.087142	NA	NA	NA	0.817583	NA	NA	NA	0.295007	NA	NA	NA	NA	NA	0.044168	-1.64588	NA	NA
Zip3	1.84755	-0.400471	NA	NA	-1.77244	0.407618	NA	0.606361	0.190498	0.063258	-0.349724	-0.309842	NA	NA	NA	-0.148353	1.60678	0.75462	-0.129234	-2.04988	-0.316749	0.58773	-1.93345	0.877589	0.648254	-0.68577	0.505645	0.047903	0.121422	1.71307	0.101561	-1.5147	-0.308211	0.22671	1.29138	1.245	-0.760951	-1.85045	0.141581	0.688001	0.892726	-1.99273	-0.188047	0.258793	-0.113055	1.31482	-0.200378	-0.893614	0.084769
Ir93a	NA	NA	NA	NA	NA	NA	NA	NA	NA	NA	NA	NA	NA	NA	NA	NA	NA	NA	NA	NA	NA	NA	NA	NA	-2.35939	NA	NA	NA	NA	NA	NA	NA	NA	NA	NA	NA	NA	NA	NA	NA	NA	-2.5635	NA	NA	NA	0.689454	0.029589	NA	0.5131
CG14523	0.957497	-1.09315	NA	-0.340367	NA	-2.07256	NA	NA	0.672541	NA	NA	1.12942	-0.725517	0.138213	NA	0.951549	NA	NA	0.973794	-0.591417	NA	0.428276	0.905658	-2.00076	-0.391604	0.155168	0.903264	-1.51461	-0.207545	-0.505291	-0.504361	-0.333242	-0.81691	0.451868	-0.468095	-1.6655	0.653581	1.37635	-1.52318	1.20578	1.65586	1.01371	0.594251	0.920967	-0.333643	-2.15508	1.05336	0.897631	NA
CG14521	-3.61256	0.554154	0.375577	-0.162279	-1.37704	0.482073	-0.33353	-0.387035	0.321191	0.54735	0.544113	0.550824	0.974758	NA	-0.017158	-0.169555	0.808058	-0.031605	0.645297	0.848011	-0.560637	-1.27937	0.381839	-1.28977	0.475462	0.199166	1.51267	0.90173	-0.134041	-0.96992	0.779592	1.17175	0.211731	1.29444	-2.09508	0.884652	-0.254839	-0.82807	-1.40199	0.347358	-1.2935	0.659482	1.44711	-0.192191	-0.528222	1.42545	0.926887	-0.461816	0.214083
CG14526	0.482067	-0.466845	1.25055	1.52308	-2.78508	-2.06266	-0.541277	0.82	0.12826	0.141136	-1.13726	0.638771	0.193362	0.44188	0.212383	0.560708	-0.478275	0.299184	-0.440835	0.384972	0.835877	0.216846	0.156678	-1.52895	-1.06291	1.1243	1.09404	-1.49855	-1.05881	0.361686	-1.18749	0.35713	0.619307	-1.10931	0.066934	-0.309629	-0.672334	-0.473002	0.486682	0.468873	2.1633	1.10929	0.168432	-1.16933	1.67682	0.053313	-0.911489	-0.319643	0.154364
CG8765	-0.193801	0.490105	-2.0404	1.56435	-0.497135	0.442484	-0.838258	-1.09156	-0.17149	0.822442	-0.821536	-0.519002	-0.403164	2.47884	1.52841	-0.448222	-0.867623	0.396783	0.407687	0.176763	-0.41567	0.766587	-2.12557	-0.060759	0.149673	0.459438	0.810631	-0.443145	-0.711609	0.977095	-0.232082	-0.610766	1.11691	-0.038478	1.02237	0.100782	-0.020326	-0.083047	1.44559	-2.72712	-0.189232	1.30209	-1.25849	-0.417287	0.766742	-1.79587	0.638475	-2.01422	-0.821579
usnp	-0.905816	-0.148619	-1.18478	0.323852	-0.041457	1.27706	-1.5832	-0.572548	-2.96547	0.464491	0.466028	1.35527	0.754287	-0.345697	0.502904	0.12536	0.353907	1.28976	0.214318	0.051319	0.569043	0.104617	1.06246	-0.146216	-2.06723	0.428322	0.618039	0.674443	0.363524	-2.24809	0.869161	0.12647	-0.775766	0.486085	0.179597	1.14902	-0.434947	0.723322	2.1557	-0.715831	-0.327787	-1.45893	0.532677	-0.934225	-0.364423	-1.96735	1.06878	0.199544	0.815645
CG14528	NA	-0.707066	1.62917	0.533563	0.189965	1.15813	-0.111386	-0.402986	-0.892484	-1.91334	-0.30206	-0.476094	-2.55028	0.637281	0.31887	-0.511974	0.300795	1.10018	0.270394	1.07751	0.651812	0.83527	0.242491	-1.35113	-1.25588	0.185217	1.34403	-0.346992	-1.02922	1.14068	-0.522982	0.631747	-0.047901	-1.19234	-1.18323	0.634893	0.521639	-1.03427	-0.427251	1.1699	0.60914	-0.05149	1.78486	-1.90196	1.24479	-0.530505	NA	NA	-1.05751
Tusp	NA	NA	NA	NA	NA	NA	NA	NA	NA	NA	NA	NA	NA	NA	NA	NA	NA	NA	NA	NA	NA	NA	NA	NA	NA	NA	NA	NA	NA	-0.31072	1.35018	NA	NA	NA	NA	NA	NA	NA	NA	NA	NA	NA	NA	NA	-1.03946	NA	NA	NA	NA
CG10631	-1.59926	-1.3313	-1.00269	-0.21	-0.815343	-0.011512	0.374066	0.983661	0.895604	0.24859	1.00997	1.10169	-0.866011	-2.45813	0.667771	1.59407	0.594373	0.254149	0.687407	-0.250688	0.133591	-1.4498	1.19067	-1.15648	0.43713	0.97562	0.002873	0.830906	0.500602	-1.2189	0.499458	0.069141	-2.15728	0.394493	0.555405	0.358972	0.581482	-0.291022	-0.345618	0.884246	0.902434	-0.618291	1.01127	0.5401	-2.49741	-1.19893	1.18239	-1.91593	0.340497
CG10630	NA	NA	NA	NA	NA	NA	NA	NA	NA	NA	NA	NA	NA	NA	NA	NA	NA	NA	NA	NA	NA	NA	NA	NA	NA	NA	NA	NA	NA	NA	NA	NA	NA	NA	NA	NA	NA	NA	NA	NA	NA	NA	NA	NA	NA	NA	NA	NA	NA
CG10635	0.201817	-1.49308	-0.786805	-0.46514	0.122274	0.255297	-1.90881	-0.927402	1.31906	1.73928	-1.3192	-0.449908	1.83256	-0.413987	0.180928	0.411941	1.04666	1.00035	0.537457	-0.222782	-0.66051	0.256437	1.22977	-1.56709	-0.862651	-0.15146	1.09499	1.18958	-0.394793	-1.21318	-2.05319	-0.002498	0.303308	0.021086	-0.676221	1.18538	0.868981	0.640304	-0.220427	1.71545	-0.504372	-0.414461	1.44254	-0.53028	-1.35722	0.419456	-0.138438	0.803303	-0.267362
CG10639	1.04411	0.5298	-3.11757	-0.727005	-0.713938	-0.142844	0.564696	0.897667	0.433092	0.896926	-0.105906	0.411804	0.492602	-1.38255	0.583859	0.577212	0.3859	-0.440067	-1.55173	0.831929	0.532007	-1.60257	0.587504	-1.1028	1.19456	0.368761	0.554538	1.06216	0.521253	-0.38604	0.235568	1.29214	-0.416665	1.35317	-0.467886	1.11322	0.597063	1.19867	-1.81775	0.056365	0.045242	-1.945	-0.451671	-1.30603	-0.683805	0.358592	-2.28306	-0.203798	1.18959
CG10638	1.02007	-0.232473	-1.33087	-0.8146	-2.33592	-0.09891	-1.04067	-0.939897	-0.584211	0.767128	0.710133	-1.16665	0.349754	1.58151	-0.203578	1.0099	0.657064	-0.269207	0.937968	0.67014	1.31333	-0.248102	1.95547	-1.1043	-0.815516	0.428312	-0.215869	0.309785	-1.1075	-2.07327	0.167392	0.836759	-0.428392	0.46127	0.481934	1.5211	0.200822	1.49544	0.329427	0.880298	-0.90753	-0.863382	0.480839	0.145552	-1.93054	-0.973347	-2.01566	0.6495	-0.80067
CG12857	1.11896	0.416348	-0.224529	0.68631	-0.687601	0.743491	-2.84113	-0.350155	0.414908	0.40727	-0.598652	-1.50321	0.491684	0.370325	-0.163335	-0.348622	1.28712	0.305523	-0.110903	-1.19277	1.77897	-1.62161	-0.713029	0.906955	NA	0.814449	0.613239	-1.15313	1.52062	0.537571	-0.949616	0.754962	0.390488	0.631196	0.351739	-0.485298	1.12195	1.03849	0.767195	-1.1982	-0.272243	-2.25736	-1.17996	-0.396885	0.778478	-1.50047	1.17117	-0.668846	-0.765298
CG12851	NA	NA	NA	NA	NA	NA	-1	NA	NA	NA	NA	NA	NA	NA	NA	NA	NA	NA	1	NA	NA	NA	NA	NA	NA	NA	NA	-1.58573	-1.24789	1.0806	-0.130389	-0.234966	0.602676	NA	-0.864764	-1.07172	-0.01394	NA	0.712605	NA	-0.138626	0.846384	NA	NA	2.04576	NA	NA	NA	NA
CG12853	0.970043	0.433082	NA	NA	-0.367885	-0.708722	NA	NA	NA	0.215739	-0.884088	-0.32932	0.247618	-1.05713	0.570886	0.920783	-2.445	NA	NA	1.1699	1.2641	NA	NA	NA	NA	NA	NA	-2.77572	1.08806	NA	-0.079797	-0.032393	NA	0.505365	NA	-0.008799	0.028222	0.8254	NA	0.340984	NA	NA	NA	0.776958	-0.668273	NA	NA	NA	-1.20021
CG18766	-1.90366	0.957504	0.330764	-0.926001	-1.14387	-0.342986	-0.238822	-0.673877	-0.752375	-0.987987	0.543761	0.360325	0.093647	1.70234	-0.036737	-0.079499	1.69009	-0.031318	2.32434	-0.545157	-0.340485	-0.941844	1.92596	0.557368	-0.587521	-0.094402	-0.859563	1.12957	-0.213259	-1.37587	1.69809	0.632005	-0.915794	0.366105	-0.428207	0.876355	0.903712	-0.471595	-0.93365	0.46693	0.644107	-1.39399	1.40021	-1.5716	-0.813118	2.27039	0.538306	0.140788	-1.32528
CG12859	0.143336	0.133567	0.666805	0.121662	0.60317	0.590129	-0.452216	0.352535	0.235022	-0.287206	0.594277	0.897916	1.10607	0.226226	-0.174123	0.056637	-3.96813	-0.746459	-0.371131	0.570792	-0.298886	1.488	1.13165	-0.600898	0.046476	-0.964022	-1.1012	1.46557	0.217215	-0.697555	0.827142	0.178274	-0.8168	0.184537	-0.986314	1.07207	0.72652	0.485015	-0.813634	1.49481	-0.239018	-1.97643	1.20405	-1.1978	-1.12767	1.66767	0.338434	-0.610393	-0.755513
CG12858	-0.153301	-0.454665	0.142334	0.481368	0.475931	0.289342	0.691012	0.798377	-0.691519	-2.29267	0.552114	0.983747	0.492089	-0.254789	0.489149	0.132341	-3.23607	0.712356	0.680605	0.262432	-0.100188	0.449968	-2.22065	0.326334	0.299038	0.487637	0.657673	0.058174	0.124778	1.40498	0.170779	-0.530955	1.16787	-0.774926	-0.009076	-0.267408	-0.366267	-1.25969	1.06987	-1.2435	-0.603946	1.44769	-2.01444	-0.02586	1.65193	NA	NA	NA	NA
nahoda	-1.01053	-0.994216	-1.53112	-0.810869	-0.167876	0.17409	-1.09077	-0.202586	0.103057	0.511131	0.952142	1.02285	-0.107671	-1.32093	0.091268	0.283255	3.02957	1.10681	-0.235596	0.373881	-0.175883	-1.48615	0.167431	-0.67674	-0.457193	1.43677	1.01588	0.23845	-0.309449	-2.44192	0.759382	1.35521	-1.27642	0.958635	-0.164735	-0.62841	0.173486	0.849939	-0.538821	0.894167	-0.0547	-0.381925	1.69493	0.143511	-1.27134	-0.09354	0.493539	-1.7897	0.493643
CG14893	NA	NA	NA	NA	NA	NA	NA	NA	NA	NA	NA	NA	NA	NA	NA	NA	NA	NA	NA	NA	NA	NA	-0.107411	NA	-1.1675	NA	1.27491	0.989019	NA	NA	-1.91736	NA	NA	NA	NA	0.187076	0.954058	NA	NA	-0.540977	NA	NA	0.328182	NA	NA	0.584858	0.140466	NA	0.85286
fd64A	-2.73373	0.389738	0.904935	0.939081	0.792219	0.367392	0.715385	0.288065	-1.32855	0.881591	0.675365	0.170467	0.109373	0.400298	0.864344	-0.753812	0.377808	-2.12746	0.422781	-0.81141	-0.543883	NA	NA	NA	NA	NA	NA	1.60812	-0.299433	NA	NA	NA	NA	NA	-0.129291	NA	NA	NA	NA	-0.14199	NA	NA	-1.69116	NA	0.653759	NA	NA	NA	NA
CG15461	0.789614	0.707955	-0.758535	-1.8153	-1.36701	1.44483	-0.463056	-0.75683	0.476279	-0.318549	-0.558357	-1.30447	-0.713028	1.12907	-0.941328	1.3297	0.48804	-0.21398	0.854792	0.132817	1.85734	0.258378	0.855789	0.669773	0.903666	-1.74632	-0.941283	-0.709205	1.37403	-1.25756	-0.049262	-0.074575	0.166155	0.403372	0.80786	-0.476567	-0.464732	1.16545	-0.379244	0.743836	-0.078912	0.055705	-2.93498	1.39976	0.308874	-1.27823	0.376474	-1.79117	0.697656
Mhc	0.283029	1.45175	-0.856622	1.14108	0.452083	1.04824	-0.387463	-1.82253	0.772014	-0.247786	-1.49952	0.596087	-0.201083	-2.11464	0.883653	-0.247386	0.240258	-0.996091	-0.521846	0.943041	1.08374	0.609202	1.80204	-0.506756	-0.258216	-0.230279	-1.41599	0.526211	0.540292	0.997998	2.13775	-1.28494	0.319118	0.656421	-0.832399	-0.438507	0.69153	0.409777	-0.032751	-1.79902	-1.48046	0.836268	-0.959496	-0.871694	0.583914	1.45831	0.722367	-1.41971	0.317599
CG10189	-0.313613	0.404679	0.286084	0.876945	0.369785	0.642533	-2.5827	-0.165409	0.530526	0.610609	0.191602	0.188243	-0.4592	0.596702	NA	-0.291946	0.569109	-0.096037	0.825427	-2.94413	0.760786	1.26403	-0.296641	-0.975654	-0.935827	1.48222	-0.538128	0.638569	-0.850187	-1.03818	0.787349	0.145371	-1.23891	1.1696	0.013418	1.09308	-0.408899	1.28887	0.62354	0.489394	0.897735	-1.50059	-1.53869	0.940522	-1.512	-0.984705	-0.672728	-2.23442	-1.04034
CG10188	0.120323	NA	NA	0.414438	NA	NA	-0.329821	NA	NA	NA	NA	-0.564449	NA	0.043771	1.58646	-0.059975	1.36834	0.948205	-0.70666	-0.511641	-2.30899	NA	NA	NA	-1.17029	1.27276	-0.102468	1.189	-0.999182	-0.435279	0.205767	NA	0.6657	1.46631	NA	-0.738967	-0.68969	NA	-0.001338	-0.429402	1.6337	NA	0.676674	-2.04487	-0.498413	NA	NA	NA	NA
CG32598	-3.13069	NA	NA	NA	NA	NA	NA	NA	NA	NA	NA	NA	NA	NA	NA	NA	NA	NA	NA	NA	NA	NA	NA	NA	NA	NA	-2.53611	-1.5144	1.14936	NA	NA	1.02288	NA	0.298085	NA	NA	-0.61426	1.2599	NA	-0.84126	-0.760297	NA	NA	NA	NA	0.938392	NA	NA	-1.65462
CG10185	1	NA	NA	NA	NA	NA	NA	NA	NA	NA	NA	NA	NA	-1	NA	NA	NA	NA	NA	NA	NA	NA	NA	NA	NA	NA	NA	NA	NA	NA	NA	-3.15327	NA	NA	NA	NA	NA	NA	NA	NA	NA	NA	NA	NA	NA	NA	NA	NA	NA
CG10184	0.13869	NA	NA	NA	-0.335828	-1.90772	NA	1.02582	0.120588	NA	-1.15156	1.15063	1.28656	-1.3394	NA	NA	-0.154284	-0.622836	1.05255	NA	0.736802	0.616921	-0.638771	1.51872	-0.149416	-1.66739	0.31994	0.749227	-0.156137	0.477288	0.552609	-0.043906	1.20291	-0.396319	0.694769	-0.401195	-1.69739	-1.05559	0.632272	-0.308873	0.242036	-0.558964	1.2005	-2.52705	1.3938	0.901555	-0.143384	0.895611	-0.837964
CG32226	-1.47393	-1.63108	-1.20129	-0.152792	-0.290019	0.204336	0.213061	-0.201372	0.169243	0.277313	2.38021	0.83757	-1.08393	-0.771164	0.710414	2.06299	0.652605	0.21681	0.384097	-0.560086	-0.742986	-0.702119	1.53959	-0.872719	-0.583315	1.26935	-0.650792	-0.623783	-1.2173	0.102859	-1.87101	1.57622	0.466516	-0.395581	-0.162096	0.885848	1.24331	0.404804	0.809044	0.555729	0.673448	-0.199036	0.855848	-1.21361	-1.89121	-1.38847	0.566024	1.6297	0.924242
CG10186	-1.05375	-0.975307	-1.65014	-1.61935	0.184467	-0.511171	-0.029083	-0.034796	0.280921	-0.107793	0.537849	0.805692	0.21785	-0.504117	0.414017	0.713588	2.39756	1.56389	1.16787	-0.664734	-1.13346	-0.139657	1.18065	-1.19314	0.260723	1.18851	-1.29709	1.81054	-0.407027	-1.28108	1.35761	0.427751	0.31789	-0.158042	-0.006843	0.661743	-0.344507	-0.921543	-1.13269	0.553669	-1.37418	-0.074484	1.61587	-1.68787	0.643189	0.440414	1.3909	-1.76957	0.290734
CG10182	0.710992	0.858957	-0.705571	0.280402	-0.33206	0.545121	-0.480236	0.911209	0.355285	0.470043	0.31108	0.178688	0.543882	0.410239	0.785551	0.473803	-3.36092	-0.439535	0.379433	-2.06605	0.169693	-0.491292	-1.67902	-0.315989	1.16077	0.108808	1.21673	-0.01939	0.742918	1.01547	-1.03637	-1.19962	1.06713	0.67185	1.00181	-0.53858	-1.6755	-0.793466	-0.164182	-1.4359	-1.31288	0.775228	0.558557	1.40876	0.93417	-0.181677	-0.377661	0.08411	-0.237601
CG14448	2.60471	0.262238	-0.01496	0.268929	-0.707414	0.286976	-0.437293	-1.71715	-0.194379	0.307954	-0.309735	-1.07758	-0.491534	2.16536	0.472266	-1.05837	-0.32625	-1.171	0.773615	-0.340683	0.704305	NA	NA	-0.539355	NA	NA	NA	-0.835266	1.44469	0.356567	NA	0.370109	-0.430801	-0.14911	0.771024	0.643071	0.396221	0.761578	0.178632	0.681924	-0.63696	-0.622952	-1.68928	1.26252	-2.50198	0.407913	-0.3843	0.128063	0.440326
CG7208	0.8225	1.23285	-1.75288	-0.229635	0.538563	0.788851	0.792526	0.080131	NA	-1.20762	-0.520956	0.530264	-0.604027	-0.154556	0.417581	0.288855	NA	NA	-2.65048	0.565375	1.06265	NA	0.127318	0.249736	1.19898	NA	-1.57603	NA	1.58931	NA	-1.65468	-0.283074	NA	0.060166	NA	-0.200202	NA	0.683229	NA	0.04425	NA	NA	-1.36749	1.12849	NA	-1.95565	0.228113	NA	0.10453
ss	-1.05224	NA	NA	NA	-1.48799	NA	NA	-0.903662	NA	-0.256945	0.650848	1.31327	NA	NA	NA	NA	1.13261	NA	0.604103	NA	NA	NA	-0.675728	-1.24582	0.691394	1.23016	NA	0.685843	-0.222307	0.799206	0.233719	-0.009224	0.592045	0.365723	0.544147	-0.597503	0.772522	-0.337527	-0.615922	0.08961	0.34062	0.496587	0.464281	NA	-3.60182	-2.08358	1.37523	-1.04279	0.121316
sr	-0.130004	0.72864	-0.061398	-0.633931	0.970129	-1.7467	-0.867983	1.49626	0.894411	0.534147	1.09542	2.05574	0.63174	-0.198238	-0.080637	0.114451	-1.27559	-1.50903	-1.06957	0.071716	-1.01957	0.200353	1.11221	NA	-1.31257	NA	NA	-1.62217	-1.06596	0.974097	0.418868	-1.17519	1.98475	-0.594331	0.464688	-0.376062	-0.459319	0.613499	1.12646	-1.58625	1.09712	0.73746	-0.598831	-0.515616	0.576773	-1.91822	0.672426	0.704417	1.25548
CG7201	-1.51027	0.590196	0.160513	-0.787226	1.23241	1.22247	0.115581	-0.451982	-0.666614	0.697167	0.352853	-0.31736	-0.719401	2.14153	1.55501	-0.862408	-0.045177	-1.06966	0.875303	-1.21508	-1.29786	1	NA	-1	NA	NA	NA	NA	NA	-0.172909	NA	NA	-1.70915	-1.28932	1.46514	NA	NA	NA	0.711644	NA	-0.050099	NA	0.826726	NA	0.217974	NA	0.943574	NA	0.691186
CG7200	-1.15219	NA	NA	NA	NA	NA	NA	NA	NA	0.861633	NA	0.622861	NA	0.876512	-0.335903	NA	1.06899	NA	-0.06741	-1.87449	NA	-0.566367	-1.35442	NA	NA	0.954273	0.966512	0.283704	0.527409	NA	-0.283457	0.363268	-3.19585	0.141569	0.190765	0.713613	-0.359252	0.911383	-0.986552	-0.842682	0.554943	0.521119	1.15512	0.304904	NA	0.753967	1.42206	-0.647955	0.698533
wun2	NA	NA	NA	NA	NA	NA	0.019163	NA	NA	-0.529855	NA	NA	1.50681	NA	NA	NA	1.0845	NA	-0.808197	-1.27243	NA	1.3296	0.250971	-1.89692	0.703817	-0.208221	-0.179248	1.50472	0.266318	0.394902	1.16173	-0.599805	-0.327002	0.07561	-3.27302	0.115947	0.037934	0.068612	0.021234	1.00727	-0.131316	-0.585706	1.09692	-0.535591	-0.298764	1.21609	0.785468	-0.051471	0.06022
sv	-2.00022	-0.142204	-0.732157	-0.116508	1.0515	-1.6782	1.07453	0.428866	1.31784	-0.195654	-1.51259	-0.069382	0.99412	-1.34624	0.167402	1.16397	0.841451	-0.963983	0.581769	0.182581	0.9531	-0.274028	-1.70605	-0.328245	0.712896	0.047498	1.54793	0.021495	-0.102648	0.326204	-0.73514	0.071071	1.55242	-1.9164	-0.489965	-2.57852	0.596328	-0.47836	-0.288681	0.473419	1.0401	0.263601	1.17594	0.963601	0.105537	-0.557431	0.616918	0.11374	-0.981734
st	NA	NA	NA	NA	NA	NA	NA	NA	NA	NA	-1.52861	NA	NA	NA	NA	NA	NA	NA	NA	NA	NA	NA	NA	NA	-1	1	NA	1.05476	0.578107	NA	0.910555	0.059675	-1.98191	0.605394	-0.717165	NA	0.116708	0.341649	0.128953	-2.20394	0.638229	1.31679	-0.823803	0.725315	-0.749304	0.974916	0.773464	-0.961224	1.2638
Gpo-1	0.925289	0.472315	-1.42204	0.68905	-1.11445	0.022432	0.537007	-0.850619	0.7764	0.573553	0.048398	-0.600796	0.430673	-2.73658	1.0627	0.267894	-1.23653	-0.616881	0.334725	1.16099	1.27646	1.15472	NA	0.239042	-0.499802	0.769595	-1.66355	0.698336	0.226486	-1.28167	0.640814	0.374488	0.072509	0.333559	-2.19947	0.200946	0.244	0.635257	-0.600837	2.06583	-1.03446	-1.16854	0.362261	1.33812	-0.907627	0.517731	0.477873	-2.2347	-0.588007
so	-1.11538	-2.21679	-2.33581	-0.277334	1.29779	0.092121	0.83913	0.627461	-1.20614	-0.006415	0.088318	-0.103733	-0.18756	0.622155	0.930692	0.258095	1.51762	0.790058	0.753186	0.06893	-0.436402	0.622045	0.489189	-1.80615	1.36925	-0.268716	-0.40562	0.755114	1.49862	0.745715	0.502173	0.302556	-1.81995	0.91198	-0.03295	-1.19723	1.27193	1.10292	-1.73997	-0.639352	0.46733	0.026192	-1.25571	-0.106953	-0.792415	0.886983	0.570737	-0.110443	0.417602
sn	-0.406263	-0.756921	-0.105447	0.518926	-0.871623	-0.898495	-0.687576	0.270369	-0.330515	-1.03288	-0.348522	0.302538	-0.88393	-1.62228	-0.505449	-0.060047	2.64443	1.4446	1.22795	1.12908	0.972051	0.470807	-1.26223	-0.832903	-0.474911	0.320759	1.77847	0.202092	-0.766062	1.01484	-0.783295	-0.747548	0.061334	-1.02635	0.858281	-1.26151	-0.642153	-1.23621	0.009576	-0.597899	1.97703	0.91746	0.137426	-0.271879	2.15487	0.681885	-1.80317	0.733882	-0.095539
sm	0.972664	-0.431347	0.153957	0.857922	0.357407	-0.06239	0.218789	-1.13748	0.255624	-0.19693	0.350837	0.604515	-1.07733	-0.815665	1.16306	1.59245	-2.61524	-1.25927	-0.931728	0.869857	1.13029	0.092165	NA	0.194668	1.42555	-1.70921	-0.003173	-1.35289	1.05486	0.567631	-0.794751	-1.91475	0.684989	-0.126366	1.21637	-0.637724	-0.541998	0.142951	0.587661	-0.39242	1.62647	0.528026	-1.83312	0.228396	0.95666	-0.901467	-0.242038	0.116063	0.510486
sl	-0.72334	0.500743	0.874049	-2.12607	0.470723	-0.703783	-0.577091	1.19307	-2.36145	0.45454	-0.656117	0.738766	0.101463	1.10173	0.651379	0.124837	-1.45688	0.210126	0.505215	1.16724	0.51085	-1.68306	1.15092	-0.010904	-0.788269	0.256369	1.07494	0.926558	0.742479	-0.029157	0.764478	-0.021491	-2.6246	-0.416172	-0.789595	1.09704	1.05065	1.34248	-1.42769	0.266197	0.214695	-0.683116	0.867419	-0.55074	-0.729425	-0.097346	0.379891	0.550894	0.148696
sc	-1.17491	0.196566	0.665926	0.873501	1.30957	0.627465	1.95307	-0.255223	0.566548	0.377713	0.703206	-1.0166	-0.96036	1.50524	0.174961	-1.48879	0.133835	-1.55634	-0.666508	-1.246	-0.722867	1.1073	0.980255	0.026727	-0.042019	-0.124163	-1.9481	0.652869	0.407203	-1.82832	-0.573626	-0.569976	0.594297	-1.65214	-0.034573	-0.114291	NA	-0.551066	1.50043	-1.19484	-0.160783	1.08831	NA	0.941536	1.49497	0.325829	-0.034307	NA	-2.00135
CG33278	0.153715	-0.00131	NA	NA	NA	NA	-0.657208	0.882616	NA	NA	-2.04715	0.533619	NA	NA	NA	NA	NA	NA	NA	NA	1.13572	NA	NA	0.015009	1.21717	-1.23218	NA	NA	1.33173	-1.37679	-0.604063	-0.221982	0.588799	0.572918	NA	NA	NA	0.409321	1.43375	-1.97185	-0.619423	1.19185	NA	-0.535538	-0.198733	-0.786696	-1.46559	NA	1.1445
sa	NA	NA	NA	NA	NA	NA	NA	1	NA	NA	NA	NA	NA	NA	NA	NA	-1	NA	NA	NA	NA	NA	NA	NA	NA	-0.77944	NA	NA	0.711308	NA	NA	NA	NA	NA	-1.4142	0.702898	NA	NA	NA	NA	NA	NA	NA	NA	NA	NA	NA	-3.72033	NA
se	-2.36006	-1.23545	0.082107	0.76695	0.872963	1.27294	0.844132	0.563275	0.520519	0.134761	1.09886	1.41247	-0.413371	0.543244	-0.731076	-0.905425	-1.11429	0.592612	0.382683	-1.42461	-0.903231	1.13198	-0.386936	-1.72449	-0.531122	0.461978	1.04858	1.23863	-0.337437	-1.84352	0.744881	-0.306809	-0.495463	-0.929074	-0.824727	0.957304	0.772989	0.365603	-0.73154	1.41154	0.76162	-0.873216	1.84656	-0.73064	-1.0267	2.50872	0.722386	-0.75335	-0.173659
Cyp1	-0.62129	-0.309337	1.78337	0.962959	1.25334	-0.328176	0.424455	0.974019	-0.160222	-0.719749	-0.125051	1.25442	0.568833	0.011687	-0.887452	-0.626228	-2.9837	0.673555	-0.705882	-0.308606	-0.130952	-0.973557	1.3339	0.541708	1.03174	-0.816586	-1.11721	-0.235013	-0.684443	-0.396904	1.64701	0.964188	1.33953	-0.060536	0.706771	-0.671701	0.12031	-1.91642	0.325123	0.063494	-0.650585	0.110005	0.242261	-2.21635	1.31325	-0.09778	-0.332863	1.77028	-0.245549
Snap24	-1.74155	-0.418871	-0.770044	-0.821335	-0.515475	-0.519696	1.09742	0.808721	-1.28664	-0.490766	0.207175	0.65698	-0.943927	1.09879	0.830934	-0.616696	0.004593	1.60247	1.40519	-1.20116	1.61389	0.606382	-2.20088	0.483078	0.67052	0.156138	0.284761	-0.352193	-0.729719	-1.24607	0.503018	-0.337457	1.88154	-1.02913	1.34455	0.380054	-0.052638	-0.350785	1.12018	-2.03382	1.0136	0.504596	-1.11038	-0.35185	0.846491	-1.55721	0.127024	0.493947	0.341104
tty	NA	NA	NA	NA	NA	NA	NA	NA	NA	NA	NA	NA	NA	NA	NA	NA	NA	NA	NA	NA	NA	NA	NA	NA	NA	NA	NA	1	NA	NA	NA	NA	NA	-1	NA	NA	NA	NA	NA	NA	NA	NA	NA	NA	NA	NA	NA	NA	NA
veg	NA	NA	NA	-0.10751	NA	NA	NA	NA	NA	NA	NA	NA	NA	NA	1.27496	-1.16745	NA	NA	NA	NA	NA	NA	NA	NA	NA	NA	-2.19911	0.061077	0.996317	-0.572145	-0.210138	0.388793	-1.26698	0.925576	-0.314498	0.724034	0.751546	1.01023	-0.156645	0.538999	0.097432	-1.43972	0.629252	0.745679	-2.9088	-1.88842	0.123127	-2.37182	0.037277
ttv	0.457288	0.221828	0.032297	-0.049907	-0.92098	0.575843	0.025271	-0.411086	-3.52878	1.41337	-0.253719	0.001532	-0.823665	0.460731	0.108912	0.652299	0.178585	0.117131	1.63252	0.699297	-0.588773	-0.892418	2.03313	-0.375723	0.436891	-0.689417	-0.512467	-0.399149	-0.395885	1.81858	-0.759729	-0.520408	1.42495	-0.761069	-1.23279	0.196	-0.253258	0.573663	1.04431	0.587013	0.099009	1.3581	-1.22604	-1.99498	0.441684	-2.07813	0.647577	-0.433096	0.50396
Ance-4	-1.11014	0.50966	1.3563	1.4524	-0.356041	-0.873869	1.27867	0.454483	0.787526	0.737254	0.805947	-0.312901	-0.190805	0.015173	0.894606	-0.783387	-0.261886	-2.87198	-0.947041	-0.091053	-0.492922	-0.540939	2.10836	-0.905793	-0.413259	0.222311	-0.47068	-1.90255	-0.302965	0.176295	-2.13787	0.688072	0.299199	0.622205	0.724256	-0.527376	0.172999	1.8124	0.199502	-0.274014	1.50792	-0.958012	0.305113	0.551651	-0.956835	0.15491	-0.863527	0.656997	0.962019
Ance-5	0.114603	-0.613232	0.716308	1.13585	-0.619126	-0.379122	-1.71846	-0.207136	-2.92976	-0.468689	0.081425	0.111823	-0.87975	0.657223	0.885237	1.26195	1.08707	-0.041549	-0.007824	1.06916	0.743994	0.014553	-1.69924	-0.574021	-0.005058	1.46395	0.799817	-1.3643	0.112905	0.285535	-0.945269	0.547413	0.505104	1.05259	-0.411373	-1.3497	1.29827	1.64634	-1.17699	-0.175756	1.04213	-1.51215	0.584546	-1.05986	0.920572	0.910789	0.233905	-0.853138	-0.437586
tth	-0.882924	1.25356	-0.468939	0.180363	1.18075	-1.75683	-2.43704	-0.213839	-0.133352	-0.024886	-0.00573	1.01219	-0.414813	0.91349	0.97563	-0.100279	1.89678	-0.976563	-0.329772	0.485712	-0.153506	-2.06421	0.152137	0.778515	0.927215	-0.235042	0.441387	0.048338	-0.47939	0.02507	-0.063585	-0.076445	1.3007	-0.831612	0.99191	-0.4996	-0.207056	-1.57673	1.26453	-1.16257	0.501523	1.48019	-1.93285	NA	1.21758	0.453979	0.73673	-0.697641	0.539765
CG15696	NA	NA	NA	NA	NA	NA	NA	NA	NA	NA	NA	NA	NA	NA	NA	NA	NA	NA	NA	NA	-2.05339	NA	NA	NA	NA	NA	NA	NA	NA	NA	NA	NA	NA	NA	NA	NA	NA	NA	NA	NA	NA	NA	NA	NA	NA	NA	NA	NA	NA
Ance-2	-0.058888	2.18149	-0.375135	0.200742	1.52245	1.19768	-1.13822	0.168276	-1.59003	-1.10999	-0.761896	-0.276977	-0.231298	2.0089	0.004341	0.394406	-0.355631	-0.019879	-1.39505	0.116112	-0.481393	0.733172	0.878777	-1.29191	0.832444	NA	-1.15248	-1.16243	-1.06848	-1.12526	-0.936783	0.441474	0.824769	0.388821	1.41992	0.741023	0.902773	0.069206	1.2796	0.000909	-0.12981	0.626342	0.048372	0.29078	-2.61123	0.621274	0.158927	NA	-1.4903
Ance-3	-0.480135	-1.15796	-1.73201	-1.28925	-0.788533	0.218969	0.885676	0.833815	0.755232	0.848702	1.41842	1.40108	0.929315	-0.085776	0.082373	1.42207	0.519384	-1.26173	-1.28853	-0.908517	-0.322605	-1.79527	0.209758	1.06953	-0.797262	0.443112	0.870133	0.020048	0.188536	-0.606513	-0.142377	1.54086	0.96077	2.15157	0.668863	-0.583339	-0.943414	-0.408868	0.562787	-1.43868	-0.548078	0.372765	-1.91731	0.865876	-0.743498	-0.698682	1.04116	0.738835	0.511171
CG15699	NA	NA	NA	NA	NA	NA	NA	NA	NA	NA	NA	NA	NA	NA	NA	NA	NA	NA	NA	NA	NA	NA	NA	NA	NA	NA	-1.19907	NA	NA	NA	NA	NA	NA	NA	NA	NA	NA	NA	NA	NA	NA	NA	NA	NA	NA	NA	NA	NA	NA
CG11583	0.813203	0.103534	0.37735	0.191724	0.157332	1.21556	0.582192	-0.980736	-0.033494	0.432149	0.943417	-1.22602	0.308805	-2.66183	0.708822	0.61869	-2.25546	0.446939	0.97812	-0.047288	-0.673007	-0.630928	1.20948	-1.67239	-0.395112	0.941489	0.54746	0.867751	-0.027597	0.744566	-0.379957	0.678282	-2.47263	0.306866	0.818836	0.396334	0.621302	0.734338	-1.22331	-0.819863	-0.223419	-0.642361	0.828588	1.44326	-1.65099	0.243009	0.902473	-1.48269	0.345247
CG11581	0.643981	1.31803	-0.474646	-1.06953	-1.95154	0.593723	NA	-0.724345	1.06036	NA	-0.710021	-1.39499	-1.1741	0.695364	0.742885	0.864078	-1.3289	0.584492	0.668115	1.08472	0.572328	-1.62914	0.38782	1.40384	-0.496558	-0.512079	0.846121	-0.281344	-3.27847	0.214583	-0.137281	0.652972	0.346988	-0.224437	0.937323	0.502429	0.249821	-0.136418	0.830436	-1.63304	0.799047	0.885143	0.214114	0.515107	-0.456967	-0.899658	-2.1353	0.365092	0.779844
CG11586	NA	NA	NA	NA	-1.26121	NA	NA	NA	NA	NA	NA	NA	NA	NA	NA	NA	NA	NA	NA	NA	NA	-0.259261	1.68071	NA	-0.931765	-0.489689	NA	NA	-1.05657	NA	-0.377353	-0.228162	NA	NA	NA	NA	NA	NA	NA	NA	2.1374	-0.175243	NA	-0.30007	NA	-0.343202	0.723752	NA	NA
CG11585	NA	NA	-0.403003	NA	NA	NA	NA	NA	NA	NA	NA	NA	NA	NA	NA	NA	NA	NA	NA	NA	NA	-1	NA	1	NA	NA	NA	-0.861171	0.608278	NA	-1.48958	NA	NA	NA	NA	NA	NA	NA	1.51366	NA	0.933962	NA	0.006233	NA	-0.711381	NA	1.36295	NA	NA
CG11588	0.911932	0.952787	0.609888	0.872402	NA	0.572468	-0.304524	-2.15126	NA	NA	-0.193202	-0.155278	0.468417	0.687245	-1.54426	-2.02985	-0.384842	-0.202741	1.37126	-0.295389	0.814952	NA	1.59291	-0.93433	-1.19423	0.167786	0.367862	0.453012	1.67708	0.649471	0.375063	-0.300788	-1.3033	0.354609	-0.584403	1.38717	-0.523659	1.36518	-1.41799	-0.409021	0.640682	-2.03994	0.800097	-0.762071	-0.361199	0.54896	0.865969	0.510389	0.314755
jim	-1.46768	-1.99211	-0.960765	-0.451773	-0.239246	-0.369904	0.153441	0.069029	-0.428872	0.584998	1.05693	1.24938	-0.197396	0.134626	1.19723	1.04912	2.17893	-0.889867	-1.35341	0.595456	0.081875	-0.56116	1.9226	-1.32694	-0.263264	-0.142967	0.371727	-0.522365	-1.32324	0.588797	0.45135	-0.647237	0.787641	-0.641381	0.974036	-0.448792	0.192308	-0.081788	0.419328	-1.69276	1.52808	1.39854	-0.554236	-1.80319	1.37492	-1.19356	1.07783	-1.26142	1.60299
CG6372	1.51668	1.83547	-2.12764	-1.63433	0.276832	-0.187683	-0.927436	-0.360277	0.446408	1.35715	-0.661297	-0.125	0.214964	0.082173	-0.046596	0.485791	-1.21901	-0.565613	-0.467367	1.08681	1.01996	-1.17635	NA	-0.091646	1.26799	NA	NA	-0.994467	1.60105	-0.39312	0.389394	0.67199	-0.013517	0.858225	0.075051	0.343219	0.193683	1.06899	-0.874344	0.622002	-1.57951	-1.46554	-2.09048	1.12949	0.457883	-0.442095	-0.893325	-0.229056	1.46672
CG33271	0.336589	-2.16212	0.742866	-0.236708	1.49089	-0.235167	0.543713	0.763026	0.015896	-1.60723	0.032714	0.311979	0.720544	NA	0.393636	0.619964	NA	NA	-2.13225	0.401661	NA	NA	1	NA	NA	-1	NA	-1.52048	1.28042	-1.41345	1.04677	0.639505	NA	NA	NA	-0.23715	NA	0.669334	-0.828847	0.984656	NA	NA	NA	NA	-0.620752	NA	NA	1.36156	NA
CG13724	0.811577	1.04124	1.30194	0.421015	0.782956	-0.006696	0.135932	-0.380375	-0.042402	0.791655	-0.500591	-0.519652	0.634231	-0.291759	0.242868	-0.211484	-3.64285	0.156175	-1.20164	0.327196	0.150667	-0.897806	-1.7233	1.10122	0.494044	0.165601	0.860242	0.736393	0.846134	-0.018854	0.679932	0.696072	0.570192	-1.08183	0.083074	1.65054	-1.37997	-0.667191	-0.171124	-2.38217	1.36243	-1.12966	-0.416236	0.398585	0.223682	-0.27504	0.004734	-0.724855	-0.451748
CG13725	1.33409	1.35477	-0.100392	0.185336	0.129141	-0.624852	-1.94158	0.142279	0.214179	0.33361	-0.821749	0.519233	1.14248	-2.09172	0.47897	0.368213	-2.01783	0.19569	-0.157955	1.36412	-0.006037	NA	NA	NA	NA	-0.270944	NA	-1.48952	1.5272	NA	0.688196	0.335219	NA	0.172303	0.140178	-0.256967	0.005989	1.24919	-2.64362	-0.021497	-0.830214	0.141571	NA	0.548014	0.433955	-1.1053	-2.18937	NA	0.783965
CG13727	0.906046	0.741251	0.068054	-1.43161	0.239099	-1.44853	1.13616	0.093643	-0.031012	0.530254	-0.947698	-0.686628	-1.54888	1.10891	0.07575	0.424762	-0.33615	1.32452	1.07636	-2.19478	0.900495	1.1318	0.501685	-1.74261	-0.874404	0.189782	0.793749	-0.301502	0.746822	0.936108	-0.055276	-1.67588	0.085649	0.635382	1.5034	-0.815613	0.176925	0.441902	-1.46126	-0.503709	0.428324	1.30119	-0.369929	1.06417	-2.13671	0.674185	0.425647	1.42736	-1.07907
CG13720	0.976436	NA	NA	NA	NA	NA	NA	-1.7723	NA	NA	NA	NA	-0.355056	NA	NA	NA	0.333454	NA	0.817469	NA	NA	NA	NA	NA	-1.32822	NA	NA	NA	NA	NA	NA	NA	NA	NA	NA	NA	NA	NA	NA	NA	NA	-1.59116	NA	NA	NA	NA	NA	1.46794	0.820488
CG13721	-3.80305	0.38879	1.22158	-0.753597	0.643643	0.090719	0.647205	-0.306213	-0.362371	-0.210065	0.650782	0.698024	0.453006	-0.401989	0.169417	0.451225	0.440006	-0.832584	-0.341107	0.706769	0.449813	0.177128	-0.572486	1.08525	0.75399	-1.91614	0.472258	-0.028183	-0.731649	0.809297	-0.469269	-0.032223	0.283466	-3.37897	1.10991	0.24178	-0.298094	0.9031	-0.029691	-0.653551	0.561532	1.29181	-0.302516	0.616479	0.106775	0.758863	1.26486	-0.258248	-1.09728
CG13722	NA	NA	NA	-2.82012	0.874484	0.759848	0.323125	0.275013	0.343465	0.172742	0.447799	0.041629	NA	-0.417984	NA	NA	NA	NA	NA	NA	NA	NA	NA	NA	NA	NA	NA	NA	NA	NA	-1.21748	NA	NA	NA	NA	NA	NA	NA	NA	NA	NA	NA	NA	NA	NA	NA	NA	NA	NA
CG13723	0.460254	1.1328	1.53952	-0.772869	-0.126578	NA	NA	-2.36194	0.095073	NA	NA	NA	-0.2163	0.216538	0.059085	-0.529021	NA	0.211144	-1.6228	1.10713	0.807973	1.11162	0.136661	NA	0.897691	-0.508546	-1.63742	0.212947	1.29414	1.33989	0.854639	NA	NA	NA	NA	-1.18198	-0.549658	-2.04075	-0.657268	-1.06895	NA	-0.120698	0.693232	0.80041	0.42404	-0.106444	-1.55675	-1.94449	0.257515
Srp19	-1.17988	-0.010895	0.813231	-0.438442	-2.13056	1.35095	0.6791	1.00861	1.63571	-1.12468	-0.835439	0.561159	1.12013	0.793533	-0.103198	-0.106524	0.866331	-0.466761	0.043019	-1.33163	-1.14376	0.098772	-0.203094	0.568511	1.52907	-1.80323	-0.190031	0.718213	0.211081	-0.363734	0.477215	-0.025743	-1.34507	0.216896	-1.41444	0.642752	0.504665	0.70428	-1.79917	1.76606	-0.475795	-0.645534	1.38945	0.938275	-1.49941	-1.69742	0.704305	-0.043932	1.01
CG13728	0.906488	-0.98195	-0.790928	-0.748806	0.136863	NA	NA	NA	0.513244	NA	NA	NA	NA	NA	NA	NA	1.94541	NA	NA	-0.980317	NA	NA	1	NA	-1	NA	NA	-0.561121	1.58015	-0.943415	0.394364	-1.97809	NA	1.10273	NA	1.2346	0.392639	-0.17072	NA	0.05147	NA	NA	-0.430715	-1.30868	0.636788	-0.11472	0.748313	NA	NA
djl	0.848827	1.27729	-2.32038	NA	NA	-0.399226	0.018658	NA	1.39817	NA	0.418377	0.460494	-0.56046	NA	0.214143	0.569924	NA	NA	NA	-0.628989	-1.29683	NA	NA	NA	NA	NA	NA	NA	1.71132	NA	NA	NA	NA	-0.024712	NA	-0.547125	NA	0.736408	NA	-0.453351	NA	NA	NA	NA	-1.42254	NA	NA	NA	0.686061
CG2982	NA	NA	0.014419	-0.156618	0.803378	NA	NA	0.533473	0.602528	NA	-0.766276	NA	1.22747	-2.88836	0.495361	NA	-0.761915	0.12042	0.159868	0.616252	NA	0.563504	-1.98493	0.596275	0.991928	0.357706	-0.524477	0.856883	0.04033	-1.5446	0.311427	0.50061	-0.169141	0.184293	NA	1.02221	0.969763	1.26839	-0.586658	0.934303	-0.829635	-2.22919	0.389171	0.495137	-1.61329	-1.17479	-1.0369	1.51002	0.496136
Dnz1	-1.52854	-2.17304	-0.481608	0.479085	-1.48834	-0.689378	0.506464	0.179096	0.343017	-0.081075	0.098818	0.586646	-0.109952	-0.467517	-0.025879	0.156169	2.60034	1.6493	-0.2246	0.265941	0.405055	-1.30946	1.53313	-0.264075	1.0816	-0.243814	-0.797381	1.25928	0.785875	-1.13832	-0.437406	-0.432786	-0.546613	1.29326	2.29632	-0.894956	0.954407	0.364291	-0.117764	0.235582	0.12901	-0.580021	-0.142358	-1.57217	-1.45563	-0.477044	0.42316	0.082777	-0.301587
Try29F	-0.416478	1.43446	0.463226	1.2454	-0.95781	0.231401	-1.19589	NA	-1.07054	-2.55645	-0.103389	-0.776135	1.02491	1.54869	0.180344	-0.21884	0.050299	0.196434	NA	0.856174	0.06419	-0.56523	1.7312	NA	NA	-0.53997	-0.626005	-0.340804	0.021395	NA	0.329938	0.781172	-1.52929	1.6735	0.138722	0.184137	0.249161	0.424347	-0.344489	1.7356	NA	-2.23127	-0.655065	NA	-0.437058	-1.63105	0.787319	0.651904	0.57679
Npc2h	-0.364592	0.614229	0.757582	1.66993	0.475987	0.939125	-0.095507	1.00697	0.308987	-2.98432	0.609229	0.267042	0.722571	-1.25259	-0.896423	0.153909	-0.902305	0.355511	-1.2795	0.104987	-0.210811	1.03331	-1.99639	0.241335	0.813199	0.288172	-0.379633	0.926677	-0.070726	-0.062944	0.793766	-0.608981	-0.142428	-0.889442	-1.2109	0.414017	0.807245	-0.803968	-0.312719	2.01662	-1.08352	-0.718387	2.10026	-1.42936	0.274794	0.363763	-1.52518	-0.719955	-0.405184
CG15073	-1.02007	1.67915	0.422443	0.016723	1.80792	0.572698	-0.391366	-0.209819	0.183367	-1.36927	0.516744	0.315089	-0.050666	-0.35919	0.472576	1.65871	-1.2809	0.129716	-2.32246	0.082031	-0.853427	-0.491469	1.5726	0.746661	0.119795	-0.334648	-1.61293	0.249361	1.17533	1.18276	0.064308	-0.101084	0.060762	-0.00872	1.60128	0.715179	-0.153965	-1.91464	-0.090773	-2.45579	0.416783	-0.906684	0.090765	-0.777367	0.852494	0.467414	-1.22023	-1.72534	1.56953
CG15071	-2.46347	-0.404919	0.513199	0.86258	0.433411	0.1503	0.603211	1.73094	-1.97113	0.928024	1.41788	-0.05459	0.502781	0.400458	-0.224022	-1.46337	-0.637294	0.439966	-0.116758	-0.292406	-0.354779	1.50178	0.813124	-0.450898	-1.66288	-0.318283	0.117155	1.04354	-0.954809	-1.21383	-0.411941	1.22365	1.19549	-0.217283	0.325769	-0.808976	-0.385546	0.088742	-2.04463	-0.198124	-1.03841	1.23656	0.230025	1.89317	0.036593	0.404951	0.033861	1.8805	-0.584977
Shab	NA	-3.10537	0.729422	-1.98395	0.046807	0.53946	-0.272427	0.305542	NA	NA	0.287757	0.709574	-0.222106	1.12969	0.449827	0.023439	0.158792	0.930343	0.53412	0.096491	-0.357414	0.602034	NA	1.18747	-0.268596	-1.76014	0.239237	-0.105081	0.400337	0.692225	0.17341	0.690472	1.39674	-2.05963	-1.04843	0.210863	-0.19633	-0.635135	0.719809	-2.23905	-0.072508	0.746401	-0.075738	NA	1.40163	1.15521	-2.25847	0.383717	0.862539
MTF-1	NA	NA	1.62481	NA	NA	-2.02697	NA	0.307863	-0.552652	NA	-0.509151	NA	NA	NA	0.179669	0.284525	0.691902	NA	NA	NA	NA	NA	NA	NA	1	-1	NA	-1	NA	NA	NA	NA	NA	NA	NA	NA	NA	NA	NA	NA	NA	1	NA	NA	NA	NA	NA	NA	NA
malpha	NA	NA	NA	NA	-1.34778	NA	0.24006	1.05265	NA	-1.65492	-1.29352	-0.62392	0.757515	NA	0.17913	1.06774	0.902845	NA	-1.03994	0.768503	0.991641	1.30114	-0.115762	-0.901413	0.653041	-1.6121	0.6751	0.826302	1.14473	-0.94007	0.169994	1.39703	-0.675828	0.850439	-0.931384	-0.477041	0.585112	-0.5775	-0.687566	1.83017	-2.18054	0.906705	-0.211136	-0.184524	-0.84489	-0.904522	1.24098	-0.799913	0.802256
nonA-l	0.397937	-0.946286	0.509003	0.25056	-3.36256	0.082345	-0.436648	1.09015	-0.720847	-0.193312	0.348549	0.40886	-0.232314	0.946843	0.600081	1.07673	-1.01899	0.108636	0.987071	-0.838476	0.942664	0.323617	-1.95484	1.31182	-0.035902	0.557519	-0.202221	-0.463148	-0.660274	-0.854299	0.073479	0.228377	0.142823	0.348838	2.80823	0.061972	0.973236	0.606139	1.61894	-0.876731	-0.157862	-0.840032	-1.06516	-0.785013	-1.15951	-0.889625	0.400662	-1.07706	1.0463
Glycogenin	0.357529	0.114522	0.028266	0.10097	0.159093	0.431761	0.534968	0.486609	-1.16157	-1.21118	0.600254	0.362793	0.639564	0.501757	0.252282	0.523164	-3.81734	0.413671	0.494224	-0.538847	0.727513	NA	-1.67769	0.168881	0.85085	0.657954	NA	-0.802868	-0.642013	1.27792	0.127804	0.100246	1.75669	-0.604185	0.192867	-0.086973	-0.501452	-0.349791	1.37512	-0.762182	-1.788	1.42116	-0.83941	-1.16491	1.28997	0.816739	0.790791	-0.66512	NA
CG9319	NA	NA	NA	NA	-0.660905	NA	NA	NA	NA	NA	NA	NA	NA	NA	NA	NA	1.41323	NA	-0.752324	NA	NA	-1.06546	NA	-0.650964	1.00205	1.40164	-0.687274	0.910208	-0.211037	-1.25038	0.632677	0.907502	-1.16139	0.462144	-2.30656	0.997496	0.942212	0.502514	-0.588862	1.11077	0.327059	-1.20012	1.08716	-0.169824	-0.991568	-0.576059	-0.041691	0.636827	0.058097
Cog3	-0.004811	-0.823178	-1.57941	-0.707942	0.270868	-0.711252	0.484307	-0.561667	-1.15501	1.00969	1.82236	0.405213	0.071675	-0.152204	1.28724	1.84482	-0.707225	-1.40531	-0.952027	0.204984	1.35888	0.390412	-2.19061	0.5584	0.796518	0.181302	0.263978	0.961449	0.636987	-0.255564	0.784089	0.993041	-0.915246	-0.167414	-0.291632	1.01808	0.932431	0.62599	-2.3565	-0.568755	0.537451	-1.47382	0.075066	1.01054	-1.5462	-1.60095	0.286154	-0.11255	0.991795
CG9649	NA	NA	0.918561	1.13284	-0.894089	NA	0.664174	0.473649	-0.525377	-1.76976	NA	NA	NA	NA	NA	NA	NA	NA	NA	NA	NA	1.01216	0.433977	0.87249	0.169112	-0.571953	-1.91579	-1.21472	0.510947	0.887394	-1.85611	1.24834	0.628439	0.289708	0.563889	-0.039326	-0.517171	1.38939	-0.908473	-1.57116	1.30388	-1.41571	-0.09623	0.123551	0.673372	0.938795	0.643814	0.675751	0.56879
CG9313	1.90368	NA	0.214443	-0.51684	0.114698	0.632009	-1.25874	-2.11688	NA	-0.034851	0.185837	NA	NA	-0.007892	1.39378	0.956716	-0.465753	NA	-1.51527	0.40811	0.106952	0.685679	1.26628	NA	-1.07916	-0.872805	NA	-0.871304	1.55258	NA	-0.847626	-0.103111	-0.281163	0.800107	0.390365	-0.008205	0.646681	1.064	-0.538261	0.556593	NA	0.638077	-0.239115	-2.75961	NA	NA	NA	-1.94137	0.181895
CG9312	0.335353	-0.480946	-0.010692	1.31823	0.604565	1.08205	1.27892	1.77598	-0.612913	-0.047039	0.518289	0.508099	0.014871	-2.00372	-0.245306	-0.145803	-2.40715	-0.437822	-0.489477	-1.05594	0.500442	-1.81269	0.035447	0.418164	0.776559	-0.648234	1.23076	1.89086	0.122544	-1.77337	1.06737	-0.81184	0.460261	-0.515872	-0.395324	0.0289	-0.209701	-0.339039	-0.471429	1.58921	-0.482296	0.16318	0.540585	-2.01313	1.14909	1.70842	-0.903623	0.788591	-0.920197
Obp59a	NA	NA	-0.983757	NA	NA	NA	NA	NA	NA	NA	NA	NA	NA	NA	NA	NA	NA	NA	NA	NA	NA	NA	NA	NA	NA	NA	NA	-2.64489	NA	NA	NA	NA	NA	NA	NA	NA	NA	NA	NA	NA	NA	NA	NA	NA	NA	NA	NA	NA	NA
CG9646	-1.16117	0.312237	-1.50065	-1.20325	0.915174	0.60755	-0.365302	0.345644	-0.003411	1.40057	1.0323	1.33495	1.04448	-0.497806	-0.226462	-0.412514	-2.42216	0.179588	1.35031	-0.230322	-0.499765	-0.155305	-1.75149	-0.500161	0.108382	1.19691	1.10167	1.46775	-0.246593	-0.718305	1.27072	0.785948	-2.69838	0.734673	-0.502173	0.626105	0.836624	-0.287399	0.19806	0.1775	-1.00366	-0.831788	0.950116	-1.023	0.2638	-0.471755	-1.16277	-0.445474	1.28853
CG9317	-2.15504	-0.985191	-1.83783	-1.04413	-0.270198	0.913193	-0.120578	0.123546	0.365493	1.75478	0.848364	1.64473	-0.044266	-0.18757	0.801283	0.15413	0.866211	0.355905	0.207523	-1.30894	-0.08142	-1.04064	1.94999	0.018933	0.339161	-0.320662	-0.946786	-0.013396	-1.55578	-0.602626	-0.265197	-0.260081	0.767505	-0.012595	2.00365	0.480642	1.06513	-0.080698	1.54107	0.185432	-1.51344	0.354577	0.025368	-2.06723	-0.052335	-0.457612	-0.206009	-0.35036	0.896211
CG9316	0.647993	1.33288	-1.48294	-0.659423	-2.05224	0.765569	0.37923	0.005203	0.430319	1.12478	0.109063	0.272547	-1.8966	1.28592	-0.796369	-0.757838	1.02887	-0.946242	0.219572	1.10329	-0.113585	0.322418	0.11883	0.679036	-1.80144	-0.645236	1.32639	0.011164	1.61884	0.57609	-0.975901	0.367934	-2.15374	0.779299	0.239915	0.675742	0.499848	0.813755	-1.02038	-0.250986	0.558459	0.071017	-1.64227	1.17161	-1.34039	1.26977	-0.885509	-1.45336	1.01497
CG9643	NA	NA	NA	NA	-1.7028	NA	0.41057	NA	NA	NA	1.18608	0.983513	NA	NA	NA	-0.732734	NA	NA	NA	NA	-0.144626	-2.02603	0.854319	0.839782	0.27775	-0.409667	0.463842	1.12216	0.288627	-1.47274	0.327615	-0.631423	0.794171	-0.500146	-2.37679	0.885263	0.078721	0.008612	-0.262367	1.44321	0.031641	-0.469188	1.67904	0.241881	-1.18828	0.379699	0.403865	0.401447	0.439451
CG9642	-0.042518	NA	NA	NA	1.69955	NA	0.670087	-2.20304	NA	NA	NA	-0.388169	0.869777	-0.28355	0.360318	-1.53874	0.470453	0.077925	NA	NA	0.307906	-1.48344	NA	NA	NA	NA	NA	-0.881146	NA	NA	NA	-1.95008	1.07477	0.908022	NA	0.186381	-0.072567	NA	NA	NA	-0.384784	NA	1.11941	NA	NA	NA	0.903096	NA	0.457103
CG30503	NA	NA	NA	NA	NA	NA	NA	NA	NA	NA	NA	NA	NA	NA	NA	NA	NA	NA	NA	NA	NA	NA	NA	NA	NA	NA	NA	1.36659	-1.34064	NA	1.53429	-0.021108	-0.175325	NA	NA	-1.27685	-0.894336	NA	NA	-0.577682	NA	NA	1.02925	0.355808	NA	NA	NA	NA	NA
CG30502	NA	NA	NA	NA	NA	NA	NA	NA	NA	NA	NA	-1.50922	NA	NA	NA	NA	NA	NA	NA	NA	NA	-0.597515	1.78544	0.191898	0.612841	-0.826882	-1.16578	NA	NA	NA	NA	NA	NA	NA	NA	NA	NA	-1.39715	NA	NA	NA	NA	NA	NA	NA	NA	NA	NA	NA
CG7309	1.35842	-0.061922	-0.157712	-0.388554	-1.59073	-3.23237	0.263789	-0.528747	0.666879	0.464323	-0.285526	-0.613778	0.988672	-0.704293	0.252471	0.819456	0.346771	0.161372	0.194306	0.881456	1.16572	0.884545	0.698239	0.424682	-1.83952	0.674893	-0.842841	0.497621	1.6174	-1.45141	0.715202	0.376874	-2.09367	-0.223279	-0.288069	0.937776	-1.06527	0.949461	-1.37932	0.66915	-0.701888	-0.460678	0.290874	1.30945	0.299768	-1.04079	-1.19925	-1.01421	0.184744
CG7800	0.029786	-0.458951	1.1305	0.58949	-1.54336	-0.218647	-0.648707	0.504949	-0.091972	0.6494	-1.05069	0.885048	-0.739359	-0.201321	-0.977429	0.955891	0.888329	1.1979	-2.68303	1.26048	0.52168	-0.313599	1.81364	-1.03001	-1.09367	0.028217	0.595416	-0.1384	0.817167	-1.4562	-0.143935	1.18017	-0.419703	1.42679	0.317408	0.709086	-0.036092	0.835402	-0.955413	0.303856	1.22599	-1.75411	-0.095974	0.321019	-2.13706	1.10797	-0.81354	0.87347	0.378433
CG8993	-1.9018	0.670018	1.01005	0.625666	0.83797	1.053	0.635311	0.844102	-1.31156	-1.15074	0.814457	0.345222	0.293449	0.596049	0.155365	-1.32968	-1.85589	0.268507	0.353031	0.628322	-1.58087	1.33417	-0.112801	-0.232387	1.26294	-1.23245	-1.01947	0.958359	0.072175	-1.74911	1.23347	0.216129	-1.63219	0.294488	-1.61022	0.5306	0.593844	0.135649	-0.836369	1.82945	0.027809	-0.831275	1.16057	0.184203	-0.577581	1.64268	0.316907	-0.151233	-0.862605
CG16912	0.172916	-0.859063	0.998457	1.09113	-1.06242	0.361863	0.467291	-0.512457	-1.32848	0.730222	-0.042769	-0.095951	-0.168096	-0.506078	-2.64182	0.116662	0.822873	0.428833	1.56045	-1.05381	1.52024	1.31892	NA	-0.052817	-1.64893	-0.29098	0.673808	-0.493248	-1.24254	0.173482	0.912194	-2.16746	-0.005813	0.602074	-1.01263	1.58871	0.578559	1.86794	0.935062	-0.56836	0.287609	-0.113473	-0.647651	0.346778	-1.04124	-1.92804	1.29842	-1.1886	-0.431457
FBX011	-0.507676	-1.34822	-0.193585	0.654433	-0.715683	0.767093	0.88553	1.68067	-0.394047	-0.332427	0.773896	1.74415	0.702086	0.312218	-0.939324	1.23611	-0.896746	-0.694233	-2.3405	-0.210958	-0.182786	0.179422	0.855696	-2.0333	0.317077	0.960544	-0.279435	-0.667295	-0.592439	1.47009	-0.21648	-0.467454	1.50629	-0.221952	0.938929	-0.637931	-0.837462	-1.08058	1.08744	-0.882574	1.05336	0.988704	-0.984837	-1.67344	1.21762	2.09016	1.07403	0.338071	0.728988
CG8997	1.51004	1.1121	0.212698	0.502703	-1.37977	-1.07416	-0.61209	-0.717371	0.292006	0.154912	-0.986662	-0.479649	-0.069695	-2.14472	0.698495	0.491985	NA	-0.258832	-0.499622	1.64045	1.60719	NA	NA	NA	0.185295	NA	NA	NA	1.59392	NA	-1.00014	-0.552745	NA	0.269629	NA	-0.08627	NA	0.946443	-0.705271	1.39066	NA	NA	NA	-1.64352	-0.212702	NA	NA	NA	-1.48914
su(r)	2.51729	0.099407	-0.636653	0.426526	-1.39663	-0.46421	0.667299	0.412012	-2.68413	-1.35991	0.039011	0.186113	0.033709	0.22122	-0.361352	0.371944	1.1257	-0.211046	0.452094	0.598683	-0.037073	0.533817	-2.19673	0.518796	0.496322	0.610347	0.03745	1.34846	0.508978	-1.61226	1.02725	-0.456085	-1.07909	-0.467846	-2.45643	0.439053	0.282653	0.426016	0.086586	0.907724	0.403745	-0.366948	1.07872	-1.0082	0.937675	1.28283	0.367322	-1.10813	0.888334
Dll	1.45249	1.03858	0.549062	NA	-1.51413	0.914686	-1.03455	1.14443	NA	NA	-0.103474	-0.732371	0.614751	1.02465	0.923307	-0.433708	-0.043081	-1.44678	-0.931897	-1.42196	NA	NA	-1	NA	NA	1	NA	-1.74494	0.057087	NA	-1.09124	1.11792	0.901636	-1.36366	0.643839	NA	NA	NA	NA	0.495099	-0.073002	-0.902381	NA	0.511078	1.44857	1	NA	-1	NA
CycE	NA	NA	NA	NA	NA	NA	NA	NA	NA	-2.07347	NA	NA	NA	NA	NA	NA	NA	NA	NA	NA	NA	NA	NA	NA	NA	-1.68905	NA	-1.40517	NA	1.2927	-0.652249	1.30483	NA	-0.109457	NA	0.847768	-1.74993	-0.008899	NA	NA	-0.158547	NA	NA	NA	0.638948	0.351693	NA	NA	1.00904
gammaCop	-0.364727	-1.15816	-0.704449	-0.346107	-0.21111	0.019207	-0.746991	0.062585	-0.903941	0.683232	-0.304125	0.256919	0.10031	0.087337	-0.549816	0.244084	3.89717	-0.802765	-0.28827	0.647629	0.381995	-1.27699	0.976862	0.596493	1.16518	-0.167959	-1.29359	-0.086671	-0.249588	-1.46548	0.401639	1.49478	-1.12385	0.332688	-0.157173	0.795648	0.81251	2.14125	-0.634156	0.443597	-0.537191	-0.803323	0.4492	0.261523	-2.07539	-0.841971	-0.838877	-1.40409	1.7705
CycD	-1.11539	0.659783	-0.575495	0.400417	0.424521	0.403958	0.125309	0.286774	0.834342	0.168213	-0.668224	0.81985	0.662594	-0.043226	0.195509	0.443751	-1.5681	0.537952	0.534057	0.932521	-3.45911	-1.78872	0.142077	0.542277	0.792526	-0.795273	1.10711	0.119134	0.235538	-0.458945	0.36906	0.608137	-1.9861	-0.536668	-0.472292	-1.31836	1.0822	1.18143	0.378177	1.09626	0.180651	0.955474	-2.37773	0.650102	0.293927	-0.200129	0.800833	0.725048	-1.20717
CG11459	0.831482	-2.03768	0.875026	0.731873	0.249054	0.427135	0.602754	0.836462	0.769924	0.60991	-1.58935	-2.08107	0.707565	-1.61126	0.370649	0.54579	NA	NA	0.046342	-0.417413	0.132802	-0.380615	0.962548	NA	-1.75297	0.87713	0.293904	1.3025	0.481037	-1.38178	0.799058	-0.290052	-0.966972	-1.29205	-1.43571	-0.168436	0.26278	-1.21753	0.482296	1.91628	0.159928	-0.737647	1.61158	0.165413	0.309302	0.398103	0.573056	-2.51149	1.00116
CG31191	1.26768	-0.579209	0.716668	0.462097	-0.053494	0.587296	0.801346	-0.792154	1.03596	0.015644	-0.648578	-1.1085	0.95626	1.72115	0.729987	-0.254941	-0.120486	-1.56871	0.460276	-2.16476	-1.46354	0.300455	-1.1426	-1.53387	1.11769	0.304759	0.953572	-0.400435	-0.544782	1.58015	-1.7121	0.314341	0.823733	-0.232851	0.822337	-0.279289	-0.443144	0.115017	0.478034	-0.735463	0.19109	1.83885	-2.34101	0.76952	-0.243994	0.592556	0.717653	-1.77059	0.728034
CG7804	NA	NA	NA	NA	NA	NA	NA	NA	NA	NA	NA	NA	NA	NA	NA	NA	NA	NA	NA	NA	NA	NA	NA	NA	NA	NA	NA	NA	0.981672	NA	NA	0.118509	NA	NA	NA	-1.89368	NA	NA	NA	0.150349	NA	NA	NA	0.643151	NA	NA	-0.742952	NA	NA
CG6337	0.50585	0.449084	0.324421	0.452073	0.479494	-1.1125	0.667222	0.277822	0.592249	-4.02869	0.245273	0.349818	-0.349846	-0.219713	0.245741	0.506053	-0.176182	-0.454316	0.021801	0.660666	0.563678	-1.46139	0.197888	1.16331	1.23109	-0.167427	-0.963474	0.033708	1.24735	-3.22153	0.060864	0.503091	-0.259555	0.686568	-0.829765	0.037887	0.809054	0.967871	-0.257694	0.545321	-0.145877	-1.39726	0.090148	0.610089	0.519739	-1.00568	-2.85072	0.087212	0.107087
CG6330	-0.725254	-1.56563	-1.25603	0.098554	-1.44075	-0.275019	-1.08498	0.227942	-0.66751	-0.450177	0.41161	0.474874	-0.235286	-0.200036	0.086398	2.82542	0.206157	1.24557	1.32005	0.29541	0.708674	-0.109959	-1.53932	-0.752174	1.19268	1.27505	-0.066278	0.701905	-0.025042	0.03494	0.90543	-2.12799	1.34421	0.014008	-0.081818	0.02301	-0.833914	-1.7024	-0.20177	0.694988	-1.43755	-0.007094	0.679842	0.099045	1.9202	0.129688	0.618481	-1.54782	-0.119101
CG6332	1.46199	0.818151	NA	NA	-0.279285	-0.641794	0.152227	-0.716768	-0.220309	-2.50826	NA	-1.09	0.452712	NA	0.487048	1.11609	NA	NA	-0.704987	1.00058	0.672598	NA	1.62701	NA	-0.526524	-1.03506	-0.065426	-2.1237	1.51667	NA	0.018322	0.225148	NA	0.722112	-0.667145	0.25345	0.136437	1.11197	NA	0.343302	-1.79153	NA	-0.857916	0.848004	0.264869	-0.573989	-1.26589	0.324942	0.834554
CG6333	NA	NA	NA	NA	NA	NA	NA	NA	NA	NA	NA	NA	NA	NA	-2.54732	NA	NA	NA	NA	NA	NA	NA	NA	NA	-0.595	NA	NA	NA	1	NA	NA	NA	NA	NA	NA	NA	NA	NA	NA	NA	NA	NA	-1	NA	NA	NA	NA	NA	NA
CG31445	NA	0.967326	0.998576	0.471272	NA	NA	NA	0.725696	0.33375	NA	-0.41318	0.095094	0.68926	NA	-1.86536	-2.23975	0.000387	NA	NA	0.236925	NA	0.534569	0.79028	-0.712848	-1.92659	0.710782	0.603806	-0.518999	-0.336654	-0.223685	0.149425	1.05229	-0.993255	0.257158	-1.22513	0.957175	0.085315	0.378955	-1.04911	-0.061078	1.99941	-1.51824	2.17792	-0.680629	-0.450871	0.218847	-0.074224	0.623454	-0.490628
blw	-0.01728	0.566726	0.522768	1.59687	-0.397824	-0.779325	-1.65625	-1.15517	0.0703	-0.089072	-0.097963	0.586133	-1.89486	-1.72033	1.01226	-0.167867	1.51007	0.05977	-0.05851	1.5699	0.539652	0.970198	-2.1428	0.082918	0.33501	0.199498	0.555175	0.049145	0.040945	1.75541	1.17618	0.198968	0.867768	-0.434063	-0.709439	-0.257079	0.394197	0.40035	-0.212307	-0.591743	-3.23051	0.229941	-0.544009	0.1991	0.667141	1.92909	0.967863	-0.630838	0.538895
CG7806	-1.23853	-2.81853	-0.093299	0.42918	0.298935	0.361931	1.08958	-0.467844	0.210476	-0.436441	0.898003	0.064045	0.354284	-1.23637	0.388717	1.34944	0.725039	-0.226216	0.605235	-1.55268	1.29503	-0.277471	0.13888	-1.85088	-0.156481	0.798266	1.34768	0.49854	-0.403133	-1.20596	-0.851392	-0.4456	-0.181522	-0.108909	2.11369	1.92786	-0.470682	-0.279561	-0.349713	0.388535	0.028558	-1.57935	-0.31586	1.8526	-0.6181	-1.34255	0.925278	-0.334356	0.496138
blp	-2.36914	NA	-0.354873	-1.15378	NA	NA	-0.075023	NA	-0.420835	-1.45759	0.542328	NA	1.16393	-0.646701	0.962908	0.920392	1.02335	0.191863	-0.000957	1.22173	0.452387	0.996839	-1.35189	0.798747	0.692829	0.272825	-1.40935	0.732182	0.286586	-2.20352	0.187411	0.644377	-0.668688	0.020535	-1.96478	0.983259	0.422829	0.890457	-0.978045	1.33043	0.571871	-1.18305	0.994126	0.406206	-0.472189	-0.013104	0.501145	-2.96422	0.202063
Su(P)	0.367372	-0.790847	-0.769546	0.30362	0.511328	0.523624	-0.84325	-0.063811	0.202192	0.410639	0.58963	1.27504	-0.070404	-2.06488	0.756005	0.98251	-3.00398	-0.097718	0.225977	0.878465	0.678037	0.180906	-2.1994	0.279547	0.565625	0.734091	0.439235	1.30077	-0.08533	-2.05455	0.133762	0.377392	-1.54685	0.52727	-0.027731	-0.193381	0.266095	0.307275	-0.491635	1.39109	1.10923	-1.60629	1.16136	0.595334	-1.16382	1.62241	0.631018	-0.059166	0.230922
Mob4	-2.49614	-1.58532	0.124493	0.401827	-0.249081	-0.614356	-0.283065	0.423056	0.569744	-0.41012	0.340691	1.22019	0.037659	-0.469333	0.298201	1.30582	-2.06158	0.927761	0.993099	0.714078	0.812388	0.549827	0.09984	1.43161	0.437496	-0.888787	-1.62999	-0.378535	1.23148	-0.196701	0.433274	1.29947	-1.34083	1.57759	0.145364	-0.533282	-0.152323	1.409	-1.4965	-0.783421	-0.841405	-0.804672	-1.07606	1.56664	-0.059102	0.077546	0.691083	0.376847	-0.783121
Muc26B	NA	0.410889	-2.4408	NA	0.523951	NA	0.915276	NA	NA	NA	NA	NA	NA	0.297011	-0.383614	-0.046523	0.723805	NA	NA	NA	NA	-0.710453	1.41421	NA	-0.703756	NA	NA	NA	0.080044	NA	NA	0.348434	0.854395	NA	NA	NA	NA	-1.92971	0.64684	NA	NA	NA	NA	NA	NA	NA	NA	NA	NA
ATPsyn-b	0.228294	0.012446	0.862172	0.827434	-0.360086	-0.345453	-0.539265	-0.264668	0.129631	-0.626208	-0.405495	0.69011	-0.105183	-1.47636	-0.475234	-0.079473	2.99904	0.392652	-2.41224	0.576075	0.371815	0.758973	-1.83241	0.494855	1.1704	0.075824	-0.667642	0.837287	-0.537411	0.076921	2.35357	-1.52704	0.447817	-0.0971	-1.6781	0.337124	0.959613	0.490035	-0.703632	1.13194	-0.872232	-0.957333	0.768983	-0.873369	-0.157084	2.3967	0.550869	-0.547047	0.069803
CycB	1.78139	0.119333	-1.29228	-0.506781	-0.629767	1.27067	-0.160424	-0.501075	1.12977	-0.984442	-0.579274	-0.790984	-0.920638	1.29365	-0.496658	0.51298	-1.05781	-0.869497	-0.537911	1.53161	1.68813	-1.01069	-0.488848	0.023064	2.1235	-0.424596	-0.222435	0.076999	0.932987	0.615013	0.147009	3.05358	-0.050847	-0.33394	0.013071	-0.75424	-1.26763	0.08119	-0.707639	-1.67337	0.121966	0.926972	-0.860837	-0.420312	0.100031	-0.904525	-1.59242	0.81346	-0.669755
ATPsyn-d	1.17554	0.273546	-0.885433	-0.013092	0.161421	0.833563	-0.063775	0.061207	0.32287	-0.201955	-0.417684	0.890912	-0.73026	0.343385	-0.023226	0.491957	-3.49489	0.286384	-1.15716	0.868387	1.27831	1.21492	0.300517	0.395483	0.759604	-1.59451	-1.07601	-0.172261	-0.172058	0.039113	1.55043	0.122763	-0.547068	0.78242	-2.2567	0.581432	1.29861	1.22167	-1.39105	0.51887	0.161991	-1.16656	-0.437429	0.983504	-1.11769	2.21021	0.657431	0.245951	0.086547
CG4797	0.256242	0.62168	0.777034	0.779954	0.430673	-0.000642	-2.02241	-1.47127	0.642604	1.37979	0.021581	-1.23904	-0.17973	0.205595	-2.75403	0.335365	0.430524	0.015938	0.652833	0.42573	0.691581	0.011407	-1.53483	0.82422	0.203309	1.43128	-0.935388	-1.93439	-0.693358	-0.135383	-0.503979	0.202414	0.168943	0.136306	-2.16084	-0.304381	0.89526	-0.134481	1.41676	0.699027	0.984815	1.07707	0.432223	-1.30025	1.15424	0.680009	-0.508254	1.33763	1.26347
fzy	0.030668	-0.231714	1.27702	-0.388142	-0.367547	-0.341076	-0.571258	1.96898	-0.801016	0.433593	0.15814	0.310497	0.405692	1.16324	-0.358832	0.213411	-3.39486	0.366122	-0.468808	0.227977	0.367905	0.200812	-1.57092	0.487467	1.69346	-0.235494	-0.57533	0.307715	1.23825	-0.023767	-1.70252	-1.56158	0.793958	-1.17658	1.37381	-0.716002	0.086189	0.659533	-0.175387	-0.715753	0.588402	0.844321	-1.65136	1.20881	0.62196	0.223285	0.315296	NA	-2.61653
CG4793	0.352362	-0.316838	0.869838	-0.140765	-0.990664	0.219867	-0.016138	0.815895	0.212821	-2.66711	0.286956	0.594436	0.562042	-2.62458	-0.735498	0.82867	0.288122	1.21671	0.408709	0.731975	0.103187	-0.794786	NA	1.56569	0.171227	-0.942131	NA	-0.111646	0.950257	-2.81442	0.201383	-0.1472	0.470288	0.99914	0.779656	-0.516572	1.15488	-0.427281	-1.96047	-0.47806	0.321589	0.384555	0.284956	1.03469	-0.125747	-2.17109	0.716552	NA	0.907052
CheB53a	NA	NA	NA	NA	NA	NA	NA	NA	NA	NA	NA	NA	NA	NA	NA	NA	NA	NA	NA	NA	NA	NA	NA	NA	NA	NA	NA	NA	NA	NA	NA	NA	NA	NA	NA	NA	NA	NA	NA	NA	NA	NA	NA	NA	NA	NA	NA	NA	NA
CG17751	0.082433	0.623624	-0.001082	0.569471	0.08392	0.539244	1.15105	0.02173	0.059265	0.327556	0.139261	0.080925	0.335004	0.61317	0.244373	0.090065	-1.10429	-4.05377	0.490727	-0.264341	-0.028329	-1.39216	NA	0.911534	0.480625	NA	NA	NA	-1.25374	0.513429	-0.100937	NA	NA	0.721854	-2.50322	NA	0.54045	0.641238	NA	-1.00923	0.188468	0.560803	-0.318355	1.28828	0.730957	-1.21656	NA	NA	-0.756807
CG17752	-0.521686	0.686204	1.56838	-0.017957	-0.200706	-0.481098	-1.46892	-0.577398	-1.32176	0.792308	-0.142152	0.678647	NA	0.384997	-0.18082	-1.23842	-2.20068	1.3556	0.966511	0.896776	1.02216	-1.36499	NA	0.969436	0.945695	-0.550142	NA	-1.35787	1.32747	-0.912104	-0.131886	0.896928	-0.70405	1.35777	0.291496	0.059118	0.441655	1.11536	0.227277	0.542632	-1.41596	-1.81813	-1.32419	1.19064	0.213836	NA	NA	NA	0.964558
CG17754	-2.09734	-1.51873	-0.876213	-0.045059	1.31647	1.84493	0.304643	0.528167	-0.257057	0.923996	0.81724	-0.832673	-1.68197	-0.717066	-0.144272	0.292044	1.08226	0.772468	-0.291164	0.653833	-0.074516	-0.772998	1.17806	-1.5948	0.77511	0.833612	-0.418993	-0.434802	-0.784522	0.659625	-0.531564	-0.703614	2.16062	0.022118	0.318616	-0.489191	-0.39879	-1.24665	1.58065	-1.47371	-0.245467	0.424588	-0.273893	-0.571	1.98699	NA	-0.645991	-0.543817	0.525838
l(1)G0045	0.514201	0.465967	0.42512	0.304943	0.341266	0.28174	0.904997	0.133327	0.28587	-0.026269	-0.750309	-0.287628	0.601013	-0.049739	0.466955	-0.298167	0.698543	-4.11841	0.261693	-0.454109	0.298995	1.67554	-0.609117	0.573438	0.332983	-1.4532	-0.519651	0.815386	0.647822	0.111138	0.275938	-1.47127	0.670622	0.961195	NA	-1.67386	0.68416	-1.27788	0.273469	-0.939718	1.04946	0.729014	0.986524	0.109892	-1.95189	0.418129	0.578414	0.540526	0.736938
Mes-4	NA	-3.17596	-0.017531	NA	1.21591	-0.279239	-0.189835	-1.27753	0.774148	-0.484934	-0.690709	0.316621	-0.049492	NA	0.009288	0.086839	1.13981	0.671109	0.905479	0.249128	0.796901	0.484728	0.88525	1.07107	-1.8045	-0.751495	0.114951	0.083891	0.433841	0.611399	-0.725134	0.679478	-0.784743	0.402044	0.839074	0.61598	0.427439	0.686872	-0.085373	-0.090282	0.766304	-3.61431	-0.453696	-0.028198	0.235419	1.0992	0.820775	0.62589	-0.450742
Srp68	0.252052	-0.38357	-0.489825	1.75561	0.642716	1.2499	0.020559	0.038329	-1.55344	-0.525717	-0.151858	0.532443	-0.155948	1.09129	0.404891	-0.959606	-1.01639	-1.61828	-1.71742	0.936214	1.64803	-0.129489	-1.95012	0.738546	0.694628	1.01001	-0.363574	0.785301	-0.072914	-1.10224	1.63668	0.375054	-0.612904	-0.606373	-1.38233	1.68272	0.75087	1.22448	0.172877	1.08829	-0.857588	-1.34857	-0.111224	-0.220141	-1.402	1.26969	-0.418763	0.505784	1.10647
Trc8	NA	NA	NA	NA	NA	NA	NA	NA	NA	NA	NA	NA	NA	NA	NA	NA	NA	NA	NA	NA	NA	NA	NA	NA	NA	NA	NA	-0.653539	0.756697	NA	0.698412	0.636299	0.618234	0.286235	NA	-1.05977	-2.64918	0.252024	1.02254	NA	NA	NA	NA	-0.394956	0.486993	NA	NA	NA	NA
CG5919	NA	1.27317	0.304449	NA	1.61334	NA	-0.869082	-0.739473	NA	NA	NA	NA	NA	NA	NA	-0.536866	NA	NA	NA	-1.04553	NA	1.60646	-0.266058	NA	-1.14462	-0.195788	NA	0.72263	0.56234	-2.44203	1.24155	-0.181409	NA	-0.501042	-0.932296	0.861796	0.404766	0.806546	-0.779691	1.27161	0.852131	-1.17042	0.0712	-0.787687	NA	0.391727	1.86158	-0.623013	0.010342
CG5660	-3.13069	NA	NA	NA	NA	NA	NA	NA	NA	NA	NA	NA	NA	NA	NA	NA	NA	NA	NA	NA	NA	0.787651	NA	-1.65551	0.071778	0.79608	NA	1.34013	0.309126	NA	1.17192	0.141442	0.051311	-0.596354	NA	0.888614	1.24544	-0.889107	-1.25517	1.08905	-0.966929	NA	-0.858519	-1.67095	NA	NA	-1.31688	-0.045764	-0.630793
eIF-5A	1.8458	-0.353972	-0.442445	1.11206	-0.794251	-0.266753	0.017643	-0.825832	-0.044208	0.80336	0.384442	0.559851	-1.58008	-2.12554	0.49986	-0.223637	-0.713248	-0.013219	-0.608545	0.513756	2.25495	-1.11136	1.66579	-0.64138	-0.760816	-0.142001	0.989776	-0.608801	-0.93173	0.313717	-1.38433	-0.347734	1.99097	-0.84674	1.75388	-1.16639	-0.681317	-0.891126	1.49494	-0.056229	0.356895	1.03957	-0.181087	-0.543795	0.689295	0.568244	0.067016	0.665256	0.929077
Nup214	-1.14003	0.521529	-2.03736	-0.964024	0.958149	-1.59269	0.706714	0.589712	0.362546	-1.30359	0.684545	1.19003	-0.402405	1.1245	0.993638	0.345721	NA	-0.178388	1.00761	-0.866195	NA	-0.192836	0.972838	NA	0.63592	-1.85024	0.434315	-0.07472	-0.594376	-1.01517	0.609911	-0.958411	0.476926	-0.539524	2.08885	-0.268123	0.225343	-0.762248	0.723738	1.5956	1.44274	-0.55862	0.195208	-1.95933	-0.627787	-2.93768	1.59085	0.059762	0.242987
CG3640	NA	NA	-1	NA	NA	NA	NA	NA	NA	NA	NA	NA	NA	NA	NA	NA	NA	NA	NA	NA	1	NA	NA	NA	NA	NA	NA	NA	1.40154	-0.278622	-1.114	NA	-1.54914	1.06878	0.089602	-0.555515	0.350517	1.13479	-0.776048	0.376948	NA	NA	NA	1.28429	-1.43315	NA	NA	NA	1.06597
phr6-4	2.44785	1.99369	0.148744	0.402883	-1.71219	0.220716	-0.931482	0.553259	0.1304	-0.842694	-0.623729	-1.41803	0.531806	-0.9713	-0.297425	-0.108921	-0.965339	0.211482	0.691341	-0.296815	0.835748	-1.42812	-0.46793	1.72836	-0.111891	-0.452958	0.732535	-0.720538	-0.855293	-0.275376	-1.41028	-0.22135	1.49459	-0.980007	-0.633278	-1.69163	-0.13532	-0.389835	-0.228125	1.66373	1.35971	-0.042149	1.01907	0.702032	1.34405	0.663727	0.603156	1.09178	0.228582
Ptp4E	0.045424	0.37944	NA	NA	-1.33834	-1.14801	-2.23645	0.794241	0.978953	-1.0218	-1.6165	0.187235	0.981885	NA	0.061555	0.522968	0.771166	0.69556	-0.118841	1.0688	0.992707	0.298443	-1.08489	-0.657606	-0.959054	1.69867	0.704446	-1.02802	-0.236138	1.31141	-1.44512	-0.092596	1.39832	0.462293	0.555646	-0.431074	-1.04925	-0.784798	1.42551	-0.724641	1.15522	0.248345	-0.161431	-1.80659	1.20292	-1.11696	0.576585	1.62762	0.61571
lectin-21Cb	NA	-1.4301	NA	0.773873	NA	1.11942	0.312393	NA	NA	0.090151	NA	NA	NA	0.892236	0.654332	NA	-0.549169	NA	NA	NA	-1.86314	-1.71781	0.364997	0.655423	0.697385	NA	NA	NA	0.653002	NA	NA	1.55077	NA	NA	-1.6033	0.241217	1.29857	-0.153847	NA	-0.6185	NA	NA	-1.18985	-0.178071	NA	NA	1.04609	NA	NA
lectin-21Ca	1.08026	0.890952	1.37612	0.070838	-0.553361	-2.21347	0.595973	0.02927	-0.684568	NA	0.234605	1.24303	-0.985414	NA	-0.154712	-0.165206	-0.18375	NA	1.51091	-1.74717	-0.344298	NA	-1.40148	0.864721	NA	0.536759	NA	NA	0.046985	NA	NA	NA	0.924358	0.318352	0.695084	NA	NA	-0.793224	NA	-0.30955	-2.64135	-0.030345	-0.111107	1.08696	0.813843	0.982404	-0.212574	0.682322	0.822375
CG13658	NA	0.777226	0.309583	0.374453	0.15188	0.107805	0.843356	0.077503	-3.30836	-0.305684	0.678965	0.103233	0.197769	1.11526	0.478557	0.066284	0.108226	0.477849	-0.012904	-2.26723	0.026224	0.367769	-1.36649	NA	NA	NA	0.998722	-0.23914	0.333171	NA	-2.09508	0.949538	0.697002	-0.622281	1.47373	0.831263	NA	NA	0.142148	-0.546872	-1.37945	1.08787	-0.631904	NA	NA	0.594246	0.351814	0.494459	-0.002093
Amun	0.51212	-1.77566	-0.061777	0.65055	-0.612157	-0.638165	-0.232127	0.190166	-0.005729	0.141147	0.697849	0.777712	-3.38778	-0.536089	0.234786	0.714562	0.408492	1.07431	0.792704	0.116588	0.9385	0.910287	NA	0.771428	0.617671	-1.67466	-0.624732	-0.043872	0.422698	1.38778	-1.72124	0.782586	0.336866	0.138533	1.49497	-1.32206	0.469805	-1.43001	0.837164	-0.390213	-0.373636	-0.471866	0.619827	-1.79447	1.05715	1.11187	1.7708	-1.35937	0.570144
2014-09-01	-0.761339	-0.378271	0.668479	-0.240068	0.580235	0.282944	0.053043	-1.45952	0.20136	-0.196696	0.892545	0.185809	-1.12234	-0.821092	0.879835	-0.090376	3.33531	-0.562736	0.499162	-0.894505	-1.05178	-1.05517	-1.2156	0.15024	1.484	1.0188	-0.382269	0.178042	-0.51481	1.32086	-0.867109	0.837542	1.03441	-0.501289	0.968686	-0.51301	-0.038794	-0.454486	1.63499	-0.718299	0.356234	-0.117955	0.92496	-2.58915	-0.940828	0.430226	2.30191	-0.561493	0.34594
2014-09-02	-0.179651	NA	0.465935	-0.330916	0.517994	-1.3677	1.30236	1.0529	-2.25896	-1.2622	-0.521621	1.51001	1.73114	-0.41805	0.243378	0.763898	0.61925	-0.693052	-0.038835	-0.318569	-0.817314	-0.407029	-1.76934	0.503055	1.17251	0.939792	-0.438993	0.916989	-0.099738	-2.15172	2.38484	0.159971	0.314054	0.346595	-0.032085	0.376444	0.539364	-0.120907	-0.27622	0.289992	-0.548879	-2.00342	0.889151	-0.933068	-0.051364	-1.28284	1.38022	-1.70947	-0.265483
2014-09-04	0.346462	-0.083144	-1.43016	-0.40926	0.160807	-0.134448	0.373016	0.490283	-0.111139	0.066096	0.354806	0.887263	0.014032	-3.6396	-0.049282	0.1107	1.39451	0.471622	1.27988	-0.389644	0.297202	0.449516	-2.19258	0.574666	0.046658	0.681252	0.440483	1.02652	-0.622547	0.652801	1.42045	0.137888	0.918091	-2.76753	-0.037856	0.110081	-0.201664	-1.05822	1.04554	-0.322768	-0.801096	0.904974	-0.338066	-0.940259	0.873651	NA	0.117513	0.073828	0.868701
2014-09-05	NA	-1.65764	NA	NA	0.594034	NA	NA	1.00017	NA	0.100608	NA	0.139458	NA	NA	NA	NA	NA	1.10623	-1.28285	NA	NA	NA	NA	NA	NA	NA	NA	NA	NA	NA	NA	NA	NA	NA	-1.65005	NA	NA	NA	NA	NA	NA	NA	NA	NA	NA	NA	NA	0.27332	0.96814
CG5155	-0.75487	NA	0.070536	0.0937	NA	-0.535417	-2.72842	0.62909	1.01092	0.526702	-0.439741	0.325635	-2.31961	0.836112	0.333498	0.10615	-0.151942	0.356246	0.797667	0.959155	0.884588	0.019092	0.039365	0.817478	0.520583	-2.12719	0.73067	-0.024298	-0.198379	0.477809	-0.288198	-0.237515	0.476849	0.217125	0.666517	-3.89697	-0.205348	0.658104	0.418522	0.166681	0.235064	0.143763	0.049968	0.797161	0.54315	-1.10712	-0.170277	-0.593784	0.139533
Fps85D	-0.751889	-0.911782	-2.57406	-1.96735	-0.264727	0.246797	-0.012512	0.039882	1.0053	0.601305	0.420403	0.805675	-0.635952	-1.0008	0.068468	0.796005	0.761853	1.15378	-0.140885	1.09506	1.26544	0.475804	1.86451	-1.13618	-0.357307	0.086532	-0.933358	2.05657	2.07748	-0.334477	0.232826	-0.193133	-1.51504	1.48165	-0.443883	-0.23572	-0.809185	-0.672275	-0.528861	-0.189584	-0.772003	0.881656	-0.393002	-1.14343	0.500421	-0.573771	-0.473563	-1.81476	-0.891626
CG5151	0.214702	1.71678	-2.38908	NA	0.278839	0.481544	NA	-0.165244	-0.315052	NA	NA	0.803247	NA	-0.208737	NA	NA	NA	-0.417001	NA	NA	NA	NA	NA	NA	NA	NA	NA	NA	NA	NA	NA	NA	NA	NA	0.676608	NA	NA	NA	NA	NA	NA	0.737173	NA	NA	-1.41378	NA	-0.59259	NA	NA
CG5150	0.515617	1.29112	0.694806	1.0562	-0.051964	-0.347176	-1.11829	-0.717096	0.198516	-0.04202	-2.06231	-0.089902	-0.70963	0.109697	0.953938	0.70015	NA	-2.33467	NA	0.927306	1.02571	-0.590149	NA	-0.817936	1.40809	NA	NA	NA	1.64067	NA	NA	0.646417	-1.39306	0.987312	-1.07337	-0.748011	-1.12952	1.07508	-0.824429	-0.088373	NA	NA	NA	1.05886	-0.151571	NA	NA	NA	NA
robl62A	0.985456	-0.55545	NA	NA	0.963848	NA	0.371359	0.53905	-1.368	NA	NA	0.708084	0.453462	-2.81673	-0.195929	0.498982	NA	-0.141015	NA	0.71898	-0.162094	NA	0.132616	NA	NA	NA	NA	NA	2.1582	NA	-0.18922	NA	NA	0.080953	NA	-0.610875	-1.4292	0.173525	NA	-0.73865	NA	NA	NA	0.555262	NA	NA	NA	-0.92715	NA
Hmu	-0.080182	-0.851246	-0.065637	0.2066	-2.49938	0.124446	0.230995	-0.672866	-0.338811	0.268179	0.488306	0.966497	-1.20561	-1.53658	0.323026	0.706554	1.60878	-0.968946	0.506124	1.36801	1.42176	-2.06778	1.01784	-0.290019	0.484193	0.47003	0.385744	-1.13451	0.769033	0.162487	-0.532528	1.67252	-0.066584	1.54503	1.0588	-1.07489	0.313164	1.12539	-0.09011	-2.3998	0.521982	-0.613666	-0.408652	-0.284001	-0.563673	-2.36308	-0.989373	1.50494	0.747427
CG9864	0.41313	-0.122283	1.17511	-0.960319	-1.43842	-0.436958	-2.06556	0.5672	NA	-1.31356	0.562035	0.205514	1.6566	NA	0.73234	1.20875	-0.499863	NA	NA	0.676747	-0.360453	-1.98735	-0.534544	0.772035	0.851535	0.307599	0.590722	0.227758	1.12868	-3.40382	0.169472	0.472599	-0.556282	1.03042	-0.099554	0.465363	0.533412	0.917959	-0.62585	0.528991	-0.398372	-0.898713	-0.078075	0.677451	-0.091435	-1.8153	-0.213093	-1.84322	0.551123
CG9867	0.469457	1.91322	-2.07717	NA	1.41763	-0.314632	-0.307999	NA	-0.528047	-1.30067	NA	-0.040679	0.182975	0.259187	NA	NA	0.64664	0.145224	0.2616	-1.53733	0.810607	-0.937888	0.994907	0.906327	0.407515	0.364188	-1.73505	-0.670456	-0.650563	-1.03418	-0.842249	1.45117	0.035734	0.833672	-1.96551	1.21962	0.622633	0.635453	0.91162	0.176055	1.12366	-0.819877	0.468281	-1.81295	0.317879	2.12713	-1.11647	-0.760592	0.361772
CG9866	0.018452	-0.850529	NA	NA	-0.108852	-0.114866	NA	0.110436	NA	NA	0.646657	0.648479	0.43075	NA	NA	NA	1.87039	-0.040262	-2.59122	-0.019426	NA	-1.6893	0.405735	NA	0.904284	0.928555	-0.549275	0.837352	0.662704	-0.502684	1.14888	0.515187	-1.22527	0.983351	-1.04783	0.842741	0.906761	0.500224	0.73344	-0.821369	-0.12937	-1.4846	0.777103	-2.34822	-0.348409	1.12972	0.997453	-1.39086	0.142687
[truncated: 10,339 more rows]
[truncated: 8 more columns]
